# Supplementary material for: A comprehensive map of genome-wide gene regulation in Mycobacterium tuberculosis
Source: Sci Data. 2015 Mar 31;2:150010. doi: 10.1038/sdata.2015.10 (PMC4413241; doi:10.1038/sdata.2015.10)
Supplement: Supplementary file 1 [file sdata201510-isa1.zip]

Archive with 4 entries (4 files):
- i_Investigation.txt
- s_study_Baliga.txt
- a_ChIPseq_Baliga.txt
- a_microarray_Baliga.txt
