# Supplementary material for: A comprehensive map of genome-wide gene regulation in Mycobacterium tuberculosis
Source: Sci Data. 2015 Mar 31;2:150010. doi: 10.1038/sdata.2015.10 (PMC4413241; doi:10.1038/sdata.2015.10)
Supplement: Supplementary file 1 [file sdata201510-isa1.zip › a_ChIPseq_Baliga.txt]

Sample Name	Protocol REF	Protocol REF	Assay Name	Raw Data File	Comment [Data Repository]	Comment [Data Record Accession]	Comment [Data Record URI]	Protocol REF	Derived Data File	Comment [Data Repository]	Comment [Data Record Accession]	Comment [Data Record URI]
Rv0023	Construction of expression vectors and strains	Chromatin immunoprecipitation	Rv0023	SRA176459	NCBI Sequence Read Archive	SRP044777	http://www.ncbi.nlm.nih.gov/Traces/sra/?study=SRP044777	ChIP-Seq read alignment and peak calling	Data Table 3	figshare	doi:10.6084/m9.figshare.1249805	http://dx.doi.org/10.6084/m9.figshare.1249805
Rv0042c	Construction of expression vectors and strains	Chromatin immunoprecipitation	Rv0042c	SRA176459	NCBI Sequence Read Archive	SRP044777	http://www.ncbi.nlm.nih.gov/Traces/sra/?study=SRP044777	ChIP-Seq read alignment and peak calling	Data Table 3	figshare	doi:10.6084/m9.figshare.1249805	http://dx.doi.org/10.6084/m9.figshare.1249805
Rv0043c	Construction of expression vectors and strains	Chromatin immunoprecipitation	Rv0043c	SRA176459	NCBI Sequence Read Archive	SRP044777	http://www.ncbi.nlm.nih.gov/Traces/sra/?study=SRP044777	ChIP-Seq read alignment and peak calling	Data Table 3	figshare	doi:10.6084/m9.figshare.1249805	http://dx.doi.org/10.6084/m9.figshare.1249805
Rv0067c	Construction of expression vectors and strains	Chromatin immunoprecipitation	Rv0067c	SRA176459	NCBI Sequence Read Archive	SRP044777	http://www.ncbi.nlm.nih.gov/Traces/sra/?study=SRP044777	ChIP-Seq read alignment and peak calling	Data Table 3	figshare	doi:10.6084/m9.figshare.1249805	http://dx.doi.org/10.6084/m9.figshare.1249805
Rv0078	Construction of expression vectors and strains	Chromatin immunoprecipitation	Rv0078	SRA176459	NCBI Sequence Read Archive	SRP044777	http://www.ncbi.nlm.nih.gov/Traces/sra/?study=SRP044777	ChIP-Seq read alignment and peak calling	Data Table 3	figshare	doi:10.6084/m9.figshare.1249805	http://dx.doi.org/10.6084/m9.figshare.1249805
Rv0117	Construction of expression vectors and strains	Chromatin immunoprecipitation	Rv0117	SRA176459	NCBI Sequence Read Archive	SRP044777	http://www.ncbi.nlm.nih.gov/Traces/sra/?study=SRP044777	ChIP-Seq read alignment and peak calling	Data Table 3	figshare	doi:10.6084/m9.figshare.1249805	http://dx.doi.org/10.6084/m9.figshare.1249805
Rv0135c	Construction of expression vectors and strains	Chromatin immunoprecipitation	Rv0135c	SRA176459	NCBI Sequence Read Archive	SRP044777	http://www.ncbi.nlm.nih.gov/Traces/sra/?study=SRP044777	ChIP-Seq read alignment and peak calling	Data Table 3	figshare	doi:10.6084/m9.figshare.1249805	http://dx.doi.org/10.6084/m9.figshare.1249805
Rv0158	Construction of expression vectors and strains	Chromatin immunoprecipitation	Rv0158	SRA176459	NCBI Sequence Read Archive	SRP044777	http://www.ncbi.nlm.nih.gov/Traces/sra/?study=SRP044777	ChIP-Seq read alignment and peak calling	Data Table 3	figshare	doi:10.6084/m9.figshare.1249805	http://dx.doi.org/10.6084/m9.figshare.1249805
Rv0195	Construction of expression vectors and strains	Chromatin immunoprecipitation	Rv0195	SRA176459	NCBI Sequence Read Archive	SRP044777	http://www.ncbi.nlm.nih.gov/Traces/sra/?study=SRP044777	ChIP-Seq read alignment and peak calling	Data Table 3	figshare	doi:10.6084/m9.figshare.1249805	http://dx.doi.org/10.6084/m9.figshare.1249805
Rv0232	Construction of expression vectors and strains	Chromatin immunoprecipitation	Rv0232	SRA176459	NCBI Sequence Read Archive	SRP044777	http://www.ncbi.nlm.nih.gov/Traces/sra/?study=SRP044777	ChIP-Seq read alignment and peak calling	Data Table 3	figshare	doi:10.6084/m9.figshare.1249805	http://dx.doi.org/10.6084/m9.figshare.1249805
Rv0238	Construction of expression vectors and strains	Chromatin immunoprecipitation	Rv0238	SRA176459	NCBI Sequence Read Archive	SRP044777	http://www.ncbi.nlm.nih.gov/Traces/sra/?study=SRP044777	ChIP-Seq read alignment and peak calling	Data Table 3	figshare	doi:10.6084/m9.figshare.1249805	http://dx.doi.org/10.6084/m9.figshare.1249805
Rv0273c	Construction of expression vectors and strains	Chromatin immunoprecipitation	Rv0273c	SRA176459	NCBI Sequence Read Archive	SRP044777	http://www.ncbi.nlm.nih.gov/Traces/sra/?study=SRP044777	ChIP-Seq read alignment and peak calling	Data Table 3	figshare	doi:10.6084/m9.figshare.1249805	http://dx.doi.org/10.6084/m9.figshare.1249805
Rv0302	Construction of expression vectors and strains	Chromatin immunoprecipitation	Rv0302	SRA176459	NCBI Sequence Read Archive	SRP044777	http://www.ncbi.nlm.nih.gov/Traces/sra/?study=SRP044777	ChIP-Seq read alignment and peak calling	Data Table 3	figshare	doi:10.6084/m9.figshare.1249805	http://dx.doi.org/10.6084/m9.figshare.1249805
Rv0324	Construction of expression vectors and strains	Chromatin immunoprecipitation	Rv0324	SRA176459	NCBI Sequence Read Archive	SRP044777	http://www.ncbi.nlm.nih.gov/Traces/sra/?study=SRP044777	ChIP-Seq read alignment and peak calling	Data Table 3	figshare	doi:10.6084/m9.figshare.1249805	http://dx.doi.org/10.6084/m9.figshare.1249805
Rv0339c	Construction of expression vectors and strains	Chromatin immunoprecipitation	Rv0339c	SRA176459	NCBI Sequence Read Archive	SRP044777	http://www.ncbi.nlm.nih.gov/Traces/sra/?study=SRP044777	ChIP-Seq read alignment and peak calling	Data Table 3	figshare	doi:10.6084/m9.figshare.1249805	http://dx.doi.org/10.6084/m9.figshare.1249805
Rv0353	Construction of expression vectors and strains	Chromatin immunoprecipitation	Rv0353	SRA176459	NCBI Sequence Read Archive	SRP044777	http://www.ncbi.nlm.nih.gov/Traces/sra/?study=SRP044777	ChIP-Seq read alignment and peak calling	Data Table 3	figshare	doi:10.6084/m9.figshare.1249805	http://dx.doi.org/10.6084/m9.figshare.1249805
Rv0377	Construction of expression vectors and strains	Chromatin immunoprecipitation	Rv0377	SRA176459	NCBI Sequence Read Archive	SRP044777	http://www.ncbi.nlm.nih.gov/Traces/sra/?study=SRP044777	ChIP-Seq read alignment and peak calling	Data Table 3	figshare	doi:10.6084/m9.figshare.1249805	http://dx.doi.org/10.6084/m9.figshare.1249805
Rv0465c	Construction of expression vectors and strains	Chromatin immunoprecipitation	Rv0465c	SRA176459	NCBI Sequence Read Archive	SRP044777	http://www.ncbi.nlm.nih.gov/Traces/sra/?study=SRP044777	ChIP-Seq read alignment and peak calling	Data Table 3	figshare	doi:10.6084/m9.figshare.1249805	http://dx.doi.org/10.6084/m9.figshare.1249805
Rv0472c	Construction of expression vectors and strains	Chromatin immunoprecipitation	Rv0472c	SRA176459	NCBI Sequence Read Archive	SRP044777	http://www.ncbi.nlm.nih.gov/Traces/sra/?study=SRP044777	ChIP-Seq read alignment and peak calling	Data Table 3	figshare	doi:10.6084/m9.figshare.1249805	http://dx.doi.org/10.6084/m9.figshare.1249805
Rv0474	Construction of expression vectors and strains	Chromatin immunoprecipitation	Rv0474	SRA176459	NCBI Sequence Read Archive	SRP044777	http://www.ncbi.nlm.nih.gov/Traces/sra/?study=SRP044777	ChIP-Seq read alignment and peak calling	Data Table 3	figshare	doi:10.6084/m9.figshare.1249805	http://dx.doi.org/10.6084/m9.figshare.1249805
Rv0494	Construction of expression vectors and strains	Chromatin immunoprecipitation	Rv0494	SRA176459	NCBI Sequence Read Archive	SRP044777	http://www.ncbi.nlm.nih.gov/Traces/sra/?study=SRP044777	ChIP-Seq read alignment and peak calling	Data Table 3	figshare	doi:10.6084/m9.figshare.1249805	http://dx.doi.org/10.6084/m9.figshare.1249805
Rv0576	Construction of expression vectors and strains	Chromatin immunoprecipitation	Rv0576	SRA176459	NCBI Sequence Read Archive	SRP044777	http://www.ncbi.nlm.nih.gov/Traces/sra/?study=SRP044777	ChIP-Seq read alignment and peak calling	Data Table 3	figshare	doi:10.6084/m9.figshare.1249805	http://dx.doi.org/10.6084/m9.figshare.1249805
Rv0653c	Construction of expression vectors and strains	Chromatin immunoprecipitation	Rv0653c	SRA176459	NCBI Sequence Read Archive	SRP044777	http://www.ncbi.nlm.nih.gov/Traces/sra/?study=SRP044777	ChIP-Seq read alignment and peak calling	Data Table 3	figshare	doi:10.6084/m9.figshare.1249805	http://dx.doi.org/10.6084/m9.figshare.1249805
Rv0681	Construction of expression vectors and strains	Chromatin immunoprecipitation	Rv0681	SRA176459	NCBI Sequence Read Archive	SRP044777	http://www.ncbi.nlm.nih.gov/Traces/sra/?study=SRP044777	ChIP-Seq read alignment and peak calling	Data Table 3	figshare	doi:10.6084/m9.figshare.1249805	http://dx.doi.org/10.6084/m9.figshare.1249805
Rv0691c	Construction of expression vectors and strains	Chromatin immunoprecipitation	Rv0691c	SRA176459	NCBI Sequence Read Archive	SRP044777	http://www.ncbi.nlm.nih.gov/Traces/sra/?study=SRP044777	ChIP-Seq read alignment and peak calling	Data Table 3	figshare	doi:10.6084/m9.figshare.1249805	http://dx.doi.org/10.6084/m9.figshare.1249805
Rv0818	Construction of expression vectors and strains	Chromatin immunoprecipitation	Rv0818	SRA176459	NCBI Sequence Read Archive	SRP044777	http://www.ncbi.nlm.nih.gov/Traces/sra/?study=SRP044777	ChIP-Seq read alignment and peak calling	Data Table 3	figshare	doi:10.6084/m9.figshare.1249805	http://dx.doi.org/10.6084/m9.figshare.1249805
Rv0821c	Construction of expression vectors and strains	Chromatin immunoprecipitation	Rv0821c	SRA176459	NCBI Sequence Read Archive	SRP044777	http://www.ncbi.nlm.nih.gov/Traces/sra/?study=SRP044777	ChIP-Seq read alignment and peak calling	Data Table 3	figshare	doi:10.6084/m9.figshare.1249805	http://dx.doi.org/10.6084/m9.figshare.1249805
Rv0827c	Construction of expression vectors and strains	Chromatin immunoprecipitation	Rv0827c	SRA176459	NCBI Sequence Read Archive	SRP044777	http://www.ncbi.nlm.nih.gov/Traces/sra/?study=SRP044777	ChIP-Seq read alignment and peak calling	Data Table 3	figshare	doi:10.6084/m9.figshare.1249805	http://dx.doi.org/10.6084/m9.figshare.1249805
Rv0880	Construction of expression vectors and strains	Chromatin immunoprecipitation	Rv0880	SRA176459	NCBI Sequence Read Archive	SRP044777	http://www.ncbi.nlm.nih.gov/Traces/sra/?study=SRP044777	ChIP-Seq read alignment and peak calling	Data Table 3	figshare	doi:10.6084/m9.figshare.1249805	http://dx.doi.org/10.6084/m9.figshare.1249805
Rv1019	Construction of expression vectors and strains	Chromatin immunoprecipitation	Rv1019	SRA176459	NCBI Sequence Read Archive	SRP044777	http://www.ncbi.nlm.nih.gov/Traces/sra/?study=SRP044777	ChIP-Seq read alignment and peak calling	Data Table 3	figshare	doi:10.6084/m9.figshare.1249805	http://dx.doi.org/10.6084/m9.figshare.1249805
Rv1049	Construction of expression vectors and strains	Chromatin immunoprecipitation	Rv1049	SRA176459	NCBI Sequence Read Archive	SRP044777	http://www.ncbi.nlm.nih.gov/Traces/sra/?study=SRP044777	ChIP-Seq read alignment and peak calling	Data Table 3	figshare	doi:10.6084/m9.figshare.1249805	http://dx.doi.org/10.6084/m9.figshare.1249805
Rv1151c	Construction of expression vectors and strains	Chromatin immunoprecipitation	Rv1151c	SRA176459	NCBI Sequence Read Archive	SRP044777	http://www.ncbi.nlm.nih.gov/Traces/sra/?study=SRP044777	ChIP-Seq read alignment and peak calling	Data Table 3	figshare	doi:10.6084/m9.figshare.1249805	http://dx.doi.org/10.6084/m9.figshare.1249805
Rv1152	Construction of expression vectors and strains	Chromatin immunoprecipitation	Rv1152	SRA176459	NCBI Sequence Read Archive	SRP044777	http://www.ncbi.nlm.nih.gov/Traces/sra/?study=SRP044777	ChIP-Seq read alignment and peak calling	Data Table 3	figshare	doi:10.6084/m9.figshare.1249805	http://dx.doi.org/10.6084/m9.figshare.1249805
Rv1167c	Construction of expression vectors and strains	Chromatin immunoprecipitation	Rv1167c	SRA176459	NCBI Sequence Read Archive	SRP044777	http://www.ncbi.nlm.nih.gov/Traces/sra/?study=SRP044777	ChIP-Seq read alignment and peak calling	Data Table 3	figshare	doi:10.6084/m9.figshare.1249805	http://dx.doi.org/10.6084/m9.figshare.1249805
Rv1219c	Construction of expression vectors and strains	Chromatin immunoprecipitation	Rv1219c	SRA176459	NCBI Sequence Read Archive	SRP044777	http://www.ncbi.nlm.nih.gov/Traces/sra/?study=SRP044777	ChIP-Seq read alignment and peak calling	Data Table 3	figshare	doi:10.6084/m9.figshare.1249805	http://dx.doi.org/10.6084/m9.figshare.1249805
Rv1255c	Construction of expression vectors and strains	Chromatin immunoprecipitation	Rv1255c	SRA176459	NCBI Sequence Read Archive	SRP044777	http://www.ncbi.nlm.nih.gov/Traces/sra/?study=SRP044777	ChIP-Seq read alignment and peak calling	Data Table 3	figshare	doi:10.6084/m9.figshare.1249805	http://dx.doi.org/10.6084/m9.figshare.1249805
Rv1353c	Construction of expression vectors and strains	Chromatin immunoprecipitation	Rv1353c	SRA176459	NCBI Sequence Read Archive	SRP044777	http://www.ncbi.nlm.nih.gov/Traces/sra/?study=SRP044777	ChIP-Seq read alignment and peak calling	Data Table 3	figshare	doi:10.6084/m9.figshare.1249805	http://dx.doi.org/10.6084/m9.figshare.1249805
Rv1404	Construction of expression vectors and strains	Chromatin immunoprecipitation	Rv1404	SRA176459	NCBI Sequence Read Archive	SRP044777	http://www.ncbi.nlm.nih.gov/Traces/sra/?study=SRP044777	ChIP-Seq read alignment and peak calling	Data Table 3	figshare	doi:10.6084/m9.figshare.1249805	http://dx.doi.org/10.6084/m9.figshare.1249805
Rv1460	Construction of expression vectors and strains	Chromatin immunoprecipitation	Rv1460	SRA176459	NCBI Sequence Read Archive	SRP044777	http://www.ncbi.nlm.nih.gov/Traces/sra/?study=SRP044777	ChIP-Seq read alignment and peak calling	Data Table 3	figshare	doi:10.6084/m9.figshare.1249805	http://dx.doi.org/10.6084/m9.figshare.1249805
Rv1556	Construction of expression vectors and strains	Chromatin immunoprecipitation	Rv1556	SRA176459	NCBI Sequence Read Archive	SRP044777	http://www.ncbi.nlm.nih.gov/Traces/sra/?study=SRP044777	ChIP-Seq read alignment and peak calling	Data Table 3	figshare	doi:10.6084/m9.figshare.1249805	http://dx.doi.org/10.6084/m9.figshare.1249805
Rv1657	Construction of expression vectors and strains	Chromatin immunoprecipitation	Rv1657	SRA176459	NCBI Sequence Read Archive	SRP044777	http://www.ncbi.nlm.nih.gov/Traces/sra/?study=SRP044777	ChIP-Seq read alignment and peak calling	Data Table 3	figshare	doi:10.6084/m9.figshare.1249805	http://dx.doi.org/10.6084/m9.figshare.1249805
Rv1674c	Construction of expression vectors and strains	Chromatin immunoprecipitation	Rv1674c	SRA176459	NCBI Sequence Read Archive	SRP044777	http://www.ncbi.nlm.nih.gov/Traces/sra/?study=SRP044777	ChIP-Seq read alignment and peak calling	Data Table 3	figshare	doi:10.6084/m9.figshare.1249805	http://dx.doi.org/10.6084/m9.figshare.1249805
Rv1719	Construction of expression vectors and strains	Chromatin immunoprecipitation	Rv1719	SRA176459	NCBI Sequence Read Archive	SRP044777	http://www.ncbi.nlm.nih.gov/Traces/sra/?study=SRP044777	ChIP-Seq read alignment and peak calling	Data Table 3	figshare	doi:10.6084/m9.figshare.1249805	http://dx.doi.org/10.6084/m9.figshare.1249805
Rv1773c	Construction of expression vectors and strains	Chromatin immunoprecipitation	Rv1773c	SRA176459	NCBI Sequence Read Archive	SRP044777	http://www.ncbi.nlm.nih.gov/Traces/sra/?study=SRP044777	ChIP-Seq read alignment and peak calling	Data Table 3	figshare	doi:10.6084/m9.figshare.1249805	http://dx.doi.org/10.6084/m9.figshare.1249805
Rv1776c	Construction of expression vectors and strains	Chromatin immunoprecipitation	Rv1776c	SRA176459	NCBI Sequence Read Archive	SRP044777	http://www.ncbi.nlm.nih.gov/Traces/sra/?study=SRP044777	ChIP-Seq read alignment and peak calling	Data Table 3	figshare	doi:10.6084/m9.figshare.1249805	http://dx.doi.org/10.6084/m9.figshare.1249805
Rv1846c	Construction of expression vectors and strains	Chromatin immunoprecipitation	Rv1846c	SRA176459	NCBI Sequence Read Archive	SRP044777	http://www.ncbi.nlm.nih.gov/Traces/sra/?study=SRP044777	ChIP-Seq read alignment and peak calling	Data Table 3	figshare	doi:10.6084/m9.figshare.1249805	http://dx.doi.org/10.6084/m9.figshare.1249805
Rv1963c	Construction of expression vectors and strains	Chromatin immunoprecipitation	Rv1963c	SRA176459	NCBI Sequence Read Archive	SRP044777	http://www.ncbi.nlm.nih.gov/Traces/sra/?study=SRP044777	ChIP-Seq read alignment and peak calling	Data Table 3	figshare	doi:10.6084/m9.figshare.1249805	http://dx.doi.org/10.6084/m9.figshare.1249805
Rv1985c	Construction of expression vectors and strains	Chromatin immunoprecipitation	Rv1985c	SRA176459	NCBI Sequence Read Archive	SRP044777	http://www.ncbi.nlm.nih.gov/Traces/sra/?study=SRP044777	ChIP-Seq read alignment and peak calling	Data Table 3	figshare	doi:10.6084/m9.figshare.1249805	http://dx.doi.org/10.6084/m9.figshare.1249805
Rv1994c	Construction of expression vectors and strains	Chromatin immunoprecipitation	Rv1994c	SRA176459	NCBI Sequence Read Archive	SRP044777	http://www.ncbi.nlm.nih.gov/Traces/sra/?study=SRP044777	ChIP-Seq read alignment and peak calling	Data Table 3	figshare	doi:10.6084/m9.figshare.1249805	http://dx.doi.org/10.6084/m9.figshare.1249805
Rv2011c	Construction of expression vectors and strains	Chromatin immunoprecipitation	Rv2011c	SRA176459	NCBI Sequence Read Archive	SRP044777	http://www.ncbi.nlm.nih.gov/Traces/sra/?study=SRP044777	ChIP-Seq read alignment and peak calling	Data Table 3	figshare	doi:10.6084/m9.figshare.1249805	http://dx.doi.org/10.6084/m9.figshare.1249805
Rv2017	Construction of expression vectors and strains	Chromatin immunoprecipitation	Rv2017	SRA176459	NCBI Sequence Read Archive	SRP044777	http://www.ncbi.nlm.nih.gov/Traces/sra/?study=SRP044777	ChIP-Seq read alignment and peak calling	Data Table 3	figshare	doi:10.6084/m9.figshare.1249805	http://dx.doi.org/10.6084/m9.figshare.1249805
Rv2021c	Construction of expression vectors and strains	Chromatin immunoprecipitation	Rv2021c	SRA176459	NCBI Sequence Read Archive	SRP044777	http://www.ncbi.nlm.nih.gov/Traces/sra/?study=SRP044777	ChIP-Seq read alignment and peak calling	Data Table 3	figshare	doi:10.6084/m9.figshare.1249805	http://dx.doi.org/10.6084/m9.figshare.1249805
Rv2034	Construction of expression vectors and strains	Chromatin immunoprecipitation	Rv2034	SRA176459	NCBI Sequence Read Archive	SRP044777	http://www.ncbi.nlm.nih.gov/Traces/sra/?study=SRP044777	ChIP-Seq read alignment and peak calling	Data Table 3	figshare	doi:10.6084/m9.figshare.1249805	http://dx.doi.org/10.6084/m9.figshare.1249805
Rv2160c	Construction of expression vectors and strains	Chromatin immunoprecipitation	Rv2160c	SRA176459	NCBI Sequence Read Archive	SRP044777	http://www.ncbi.nlm.nih.gov/Traces/sra/?study=SRP044777	ChIP-Seq read alignment and peak calling	Data Table 3	figshare	doi:10.6084/m9.figshare.1249805	http://dx.doi.org/10.6084/m9.figshare.1249805
Rv2250c	Construction of expression vectors and strains	Chromatin immunoprecipitation	Rv2250c	SRA176459	NCBI Sequence Read Archive	SRP044777	http://www.ncbi.nlm.nih.gov/Traces/sra/?study=SRP044777	ChIP-Seq read alignment and peak calling	Data Table 3	figshare	doi:10.6084/m9.figshare.1249805	http://dx.doi.org/10.6084/m9.figshare.1249805
Rv2282c	Construction of expression vectors and strains	Chromatin immunoprecipitation	Rv2282c	SRA176459	NCBI Sequence Read Archive	SRP044777	http://www.ncbi.nlm.nih.gov/Traces/sra/?study=SRP044777	ChIP-Seq read alignment and peak calling	Data Table 3	figshare	doi:10.6084/m9.figshare.1249805	http://dx.doi.org/10.6084/m9.figshare.1249805
Rv2324	Construction of expression vectors and strains	Chromatin immunoprecipitation	Rv2324	SRA176459	NCBI Sequence Read Archive	SRP044777	http://www.ncbi.nlm.nih.gov/Traces/sra/?study=SRP044777	ChIP-Seq read alignment and peak calling	Data Table 3	figshare	doi:10.6084/m9.figshare.1249805	http://dx.doi.org/10.6084/m9.figshare.1249805
Rv2374c	Construction of expression vectors and strains	Chromatin immunoprecipitation	Rv2374c	SRA176459	NCBI Sequence Read Archive	SRP044777	http://www.ncbi.nlm.nih.gov/Traces/sra/?study=SRP044777	ChIP-Seq read alignment and peak calling	Data Table 3	figshare	doi:10.6084/m9.figshare.1249805	http://dx.doi.org/10.6084/m9.figshare.1249805
Rv2488c	Construction of expression vectors and strains	Chromatin immunoprecipitation	Rv2488c	SRA176459	NCBI Sequence Read Archive	SRP044777	http://www.ncbi.nlm.nih.gov/Traces/sra/?study=SRP044777	ChIP-Seq read alignment and peak calling	Data Table 3	figshare	doi:10.6084/m9.figshare.1249805	http://dx.doi.org/10.6084/m9.figshare.1249805
Rv2640c	Construction of expression vectors and strains	Chromatin immunoprecipitation	Rv2640c	SRA176459	NCBI Sequence Read Archive	SRP044777	http://www.ncbi.nlm.nih.gov/Traces/sra/?study=SRP044777	ChIP-Seq read alignment and peak calling	Data Table 3	figshare	doi:10.6084/m9.figshare.1249805	http://dx.doi.org/10.6084/m9.figshare.1249805
Rv2642	Construction of expression vectors and strains	Chromatin immunoprecipitation	Rv2642	SRA176459	NCBI Sequence Read Archive	SRP044777	http://www.ncbi.nlm.nih.gov/Traces/sra/?study=SRP044777	ChIP-Seq read alignment and peak calling	Data Table 3	figshare	doi:10.6084/m9.figshare.1249805	http://dx.doi.org/10.6084/m9.figshare.1249805
Rv2779c	Construction of expression vectors and strains	Chromatin immunoprecipitation	Rv2779c	SRA176459	NCBI Sequence Read Archive	SRP044777	http://www.ncbi.nlm.nih.gov/Traces/sra/?study=SRP044777	ChIP-Seq read alignment and peak calling	Data Table 3	figshare	doi:10.6084/m9.figshare.1249805	http://dx.doi.org/10.6084/m9.figshare.1249805
Rv2788	Construction of expression vectors and strains	Chromatin immunoprecipitation	Rv2788	SRA176459	NCBI Sequence Read Archive	SRP044777	http://www.ncbi.nlm.nih.gov/Traces/sra/?study=SRP044777	ChIP-Seq read alignment and peak calling	Data Table 3	figshare	doi:10.6084/m9.figshare.1249805	http://dx.doi.org/10.6084/m9.figshare.1249805
Rv2887	Construction of expression vectors and strains	Chromatin immunoprecipitation	Rv2887	SRA176459	NCBI Sequence Read Archive	SRP044777	http://www.ncbi.nlm.nih.gov/Traces/sra/?study=SRP044777	ChIP-Seq read alignment and peak calling	Data Table 3	figshare	doi:10.6084/m9.figshare.1249805	http://dx.doi.org/10.6084/m9.figshare.1249805
Rv2912c	Construction of expression vectors and strains	Chromatin immunoprecipitation	Rv2912c	SRA176459	NCBI Sequence Read Archive	SRP044777	http://www.ncbi.nlm.nih.gov/Traces/sra/?study=SRP044777	ChIP-Seq read alignment and peak calling	Data Table 3	figshare	doi:10.6084/m9.figshare.1249805	http://dx.doi.org/10.6084/m9.figshare.1249805
Rv2989	Construction of expression vectors and strains	Chromatin immunoprecipitation	Rv2989	SRA176459	NCBI Sequence Read Archive	SRP044777	http://www.ncbi.nlm.nih.gov/Traces/sra/?study=SRP044777	ChIP-Seq read alignment and peak calling	Data Table 3	figshare	doi:10.6084/m9.figshare.1249805	http://dx.doi.org/10.6084/m9.figshare.1249805
Rv3050c	Construction of expression vectors and strains	Chromatin immunoprecipitation	Rv3050c	SRA176459	NCBI Sequence Read Archive	SRP044777	http://www.ncbi.nlm.nih.gov/Traces/sra/?study=SRP044777	ChIP-Seq read alignment and peak calling	Data Table 3	figshare	doi:10.6084/m9.figshare.1249805	http://dx.doi.org/10.6084/m9.figshare.1249805
Rv3058c	Construction of expression vectors and strains	Chromatin immunoprecipitation	Rv3058c	SRA176459	NCBI Sequence Read Archive	SRP044777	http://www.ncbi.nlm.nih.gov/Traces/sra/?study=SRP044777	ChIP-Seq read alignment and peak calling	Data Table 3	figshare	doi:10.6084/m9.figshare.1249805	http://dx.doi.org/10.6084/m9.figshare.1249805
Rv3060c	Construction of expression vectors and strains	Chromatin immunoprecipitation	Rv3060c	SRA176459	NCBI Sequence Read Archive	SRP044777	http://www.ncbi.nlm.nih.gov/Traces/sra/?study=SRP044777	ChIP-Seq read alignment and peak calling	Data Table 3	figshare	doi:10.6084/m9.figshare.1249805	http://dx.doi.org/10.6084/m9.figshare.1249805
Rv3095	Construction of expression vectors and strains	Chromatin immunoprecipitation	Rv3095	SRA176459	NCBI Sequence Read Archive	SRP044777	http://www.ncbi.nlm.nih.gov/Traces/sra/?study=SRP044777	ChIP-Seq read alignment and peak calling	Data Table 3	figshare	doi:10.6084/m9.figshare.1249805	http://dx.doi.org/10.6084/m9.figshare.1249805
Rv3160c	Construction of expression vectors and strains	Chromatin immunoprecipitation	Rv3160c	SRA176459	NCBI Sequence Read Archive	SRP044777	http://www.ncbi.nlm.nih.gov/Traces/sra/?study=SRP044777	ChIP-Seq read alignment and peak calling	Data Table 3	figshare	doi:10.6084/m9.figshare.1249805	http://dx.doi.org/10.6084/m9.figshare.1249805
Rv3167c	Construction of expression vectors and strains	Chromatin immunoprecipitation	Rv3167c	SRA176459	NCBI Sequence Read Archive	SRP044777	http://www.ncbi.nlm.nih.gov/Traces/sra/?study=SRP044777	ChIP-Seq read alignment and peak calling	Data Table 3	figshare	doi:10.6084/m9.figshare.1249805	http://dx.doi.org/10.6084/m9.figshare.1249805
Rv3173c	Construction of expression vectors and strains	Chromatin immunoprecipitation	Rv3173c	SRA176459	NCBI Sequence Read Archive	SRP044777	http://www.ncbi.nlm.nih.gov/Traces/sra/?study=SRP044777	ChIP-Seq read alignment and peak calling	Data Table 3	figshare	doi:10.6084/m9.figshare.1249805	http://dx.doi.org/10.6084/m9.figshare.1249805
Rv3249c	Construction of expression vectors and strains	Chromatin immunoprecipitation	Rv3249c	SRA176459	NCBI Sequence Read Archive	SRP044777	http://www.ncbi.nlm.nih.gov/Traces/sra/?study=SRP044777	ChIP-Seq read alignment and peak calling	Data Table 3	figshare	doi:10.6084/m9.figshare.1249805	http://dx.doi.org/10.6084/m9.figshare.1249805
Rv3291c	Construction of expression vectors and strains	Chromatin immunoprecipitation	Rv3291c	SRA176459	NCBI Sequence Read Archive	SRP044777	http://www.ncbi.nlm.nih.gov/Traces/sra/?study=SRP044777	ChIP-Seq read alignment and peak calling	Data Table 3	figshare	doi:10.6084/m9.figshare.1249805	http://dx.doi.org/10.6084/m9.figshare.1249805
Rv3334	Construction of expression vectors and strains	Chromatin immunoprecipitation	Rv3334	SRA176459	NCBI Sequence Read Archive	SRP044777	http://www.ncbi.nlm.nih.gov/Traces/sra/?study=SRP044777	ChIP-Seq read alignment and peak calling	Data Table 3	figshare	doi:10.6084/m9.figshare.1249805	http://dx.doi.org/10.6084/m9.figshare.1249805
Rv3405c	Construction of expression vectors and strains	Chromatin immunoprecipitation	Rv3405c	SRA176459	NCBI Sequence Read Archive	SRP044777	http://www.ncbi.nlm.nih.gov/Traces/sra/?study=SRP044777	ChIP-Seq read alignment and peak calling	Data Table 3	figshare	doi:10.6084/m9.figshare.1249805	http://dx.doi.org/10.6084/m9.figshare.1249805
Rv3557c	Construction of expression vectors and strains	Chromatin immunoprecipitation	Rv3557c	SRA176459	NCBI Sequence Read Archive	SRP044777	http://www.ncbi.nlm.nih.gov/Traces/sra/?study=SRP044777	ChIP-Seq read alignment and peak calling	Data Table 3	figshare	doi:10.6084/m9.figshare.1249805	http://dx.doi.org/10.6084/m9.figshare.1249805
Rv3574	Construction of expression vectors and strains	Chromatin immunoprecipitation	Rv3574	SRA176459	NCBI Sequence Read Archive	SRP044777	http://www.ncbi.nlm.nih.gov/Traces/sra/?study=SRP044777	ChIP-Seq read alignment and peak calling	Data Table 3	figshare	doi:10.6084/m9.figshare.1249805	http://dx.doi.org/10.6084/m9.figshare.1249805
Rv3744	Construction of expression vectors and strains	Chromatin immunoprecipitation	Rv3744	SRA176459	NCBI Sequence Read Archive	SRP044777	http://www.ncbi.nlm.nih.gov/Traces/sra/?study=SRP044777	ChIP-Seq read alignment and peak calling	Data Table 3	figshare	doi:10.6084/m9.figshare.1249805	http://dx.doi.org/10.6084/m9.figshare.1249805
Rv3830c	Construction of expression vectors and strains	Chromatin immunoprecipitation	Rv3830c	SRA176459	NCBI Sequence Read Archive	SRP044777	http://www.ncbi.nlm.nih.gov/Traces/sra/?study=SRP044777	ChIP-Seq read alignment and peak calling	Data Table 3	figshare	doi:10.6084/m9.figshare.1249805	http://dx.doi.org/10.6084/m9.figshare.1249805
Rv3855	Construction of expression vectors and strains	Chromatin immunoprecipitation	Rv3855	SRA176459	NCBI Sequence Read Archive	SRP044777	http://www.ncbi.nlm.nih.gov/Traces/sra/?study=SRP044777	ChIP-Seq read alignment and peak calling	Data Table 3	figshare	doi:10.6084/m9.figshare.1249805	http://dx.doi.org/10.6084/m9.figshare.1249805
Rv0019c	Construction of expression vectors and strains	Chromatin immunoprecipitation	Rv0019c	SRA176459	NCBI Sequence Read Archive	SRP044777	http://www.ncbi.nlm.nih.gov/Traces/sra/?study=SRP044777	ChIP-Seq read alignment and peak calling	Data Table 3	figshare	doi:10.6084/m9.figshare.1249805	http://dx.doi.org/10.6084/m9.figshare.1249805
Rv0020c	Construction of expression vectors and strains	Chromatin immunoprecipitation	Rv0020c	SRA176459	NCBI Sequence Read Archive	SRP044777	http://www.ncbi.nlm.nih.gov/Traces/sra/?study=SRP044777	ChIP-Seq read alignment and peak calling	Data Table 3	figshare	doi:10.6084/m9.figshare.1249805	http://dx.doi.org/10.6084/m9.figshare.1249805
Rv0022c	Construction of expression vectors and strains	Chromatin immunoprecipitation	Rv0022c	SRA176459	NCBI Sequence Read Archive	SRP044777	http://www.ncbi.nlm.nih.gov/Traces/sra/?study=SRP044777	ChIP-Seq read alignment and peak calling	Data Table 3	figshare	doi:10.6084/m9.figshare.1249805	http://dx.doi.org/10.6084/m9.figshare.1249805
Rv0081	Construction of expression vectors and strains	Chromatin immunoprecipitation	Rv0081	SRA176459	NCBI Sequence Read Archive	SRP044777	http://www.ncbi.nlm.nih.gov/Traces/sra/?study=SRP044777	ChIP-Seq read alignment and peak calling	Data Table 3	figshare	doi:10.6084/m9.figshare.1249805	http://dx.doi.org/10.6084/m9.figshare.1249805
Rv0212c	Construction of expression vectors and strains	Chromatin immunoprecipitation	Rv0212c	SRA176459	NCBI Sequence Read Archive	SRP044777	http://www.ncbi.nlm.nih.gov/Traces/sra/?study=SRP044777	ChIP-Seq read alignment and peak calling	Data Table 3	figshare	doi:10.6084/m9.figshare.1249805	http://dx.doi.org/10.6084/m9.figshare.1249805
Rv0275c	Construction of expression vectors and strains	Chromatin immunoprecipitation	Rv0275c	SRA176459	NCBI Sequence Read Archive	SRP044777	http://www.ncbi.nlm.nih.gov/Traces/sra/?study=SRP044777	ChIP-Seq read alignment and peak calling	Data Table 3	figshare	doi:10.6084/m9.figshare.1249805	http://dx.doi.org/10.6084/m9.figshare.1249805
Rv0348	Construction of expression vectors and strains	Chromatin immunoprecipitation	Rv0348	SRA176459	NCBI Sequence Read Archive	SRP044777	http://www.ncbi.nlm.nih.gov/Traces/sra/?study=SRP044777	ChIP-Seq read alignment and peak calling	Data Table 3	figshare	doi:10.6084/m9.figshare.1249805	http://dx.doi.org/10.6084/m9.figshare.1249805
Rv0602c	Construction of expression vectors and strains	Chromatin immunoprecipitation	Rv0602c	SRA176459	NCBI Sequence Read Archive	SRP044777	http://www.ncbi.nlm.nih.gov/Traces/sra/?study=SRP044777	ChIP-Seq read alignment and peak calling	Data Table 3	figshare	doi:10.6084/m9.figshare.1249805	http://dx.doi.org/10.6084/m9.figshare.1249805
Rv0757	Construction of expression vectors and strains	Chromatin immunoprecipitation	Rv0757	SRA176459	NCBI Sequence Read Archive	SRP044777	http://www.ncbi.nlm.nih.gov/Traces/sra/?study=SRP044777	ChIP-Seq read alignment and peak calling	Data Table 3	figshare	doi:10.6084/m9.figshare.1249805	http://dx.doi.org/10.6084/m9.figshare.1249805
Rv0891c	Construction of expression vectors and strains	Chromatin immunoprecipitation	Rv0891c	SRA176459	NCBI Sequence Read Archive	SRP044777	http://www.ncbi.nlm.nih.gov/Traces/sra/?study=SRP044777	ChIP-Seq read alignment and peak calling	Data Table 3	figshare	doi:10.6084/m9.figshare.1249805	http://dx.doi.org/10.6084/m9.figshare.1249805
Rv0894	Construction of expression vectors and strains	Chromatin immunoprecipitation	Rv0894	SRA176459	NCBI Sequence Read Archive	SRP044777	http://www.ncbi.nlm.nih.gov/Traces/sra/?study=SRP044777	ChIP-Seq read alignment and peak calling	Data Table 3	figshare	doi:10.6084/m9.figshare.1249805	http://dx.doi.org/10.6084/m9.figshare.1249805
Rv0967	Construction of expression vectors and strains	Chromatin immunoprecipitation	Rv0967	SRA176459	NCBI Sequence Read Archive	SRP044777	http://www.ncbi.nlm.nih.gov/Traces/sra/?study=SRP044777	ChIP-Seq read alignment and peak calling	Data Table 3	figshare	doi:10.6084/m9.figshare.1249805	http://dx.doi.org/10.6084/m9.figshare.1249805
Rv0981	Construction of expression vectors and strains	Chromatin immunoprecipitation	Rv0981	SRA176459	NCBI Sequence Read Archive	SRP044777	http://www.ncbi.nlm.nih.gov/Traces/sra/?study=SRP044777	ChIP-Seq read alignment and peak calling	Data Table 3	figshare	doi:10.6084/m9.figshare.1249805	http://dx.doi.org/10.6084/m9.figshare.1249805
Rv1033c	Construction of expression vectors and strains	Chromatin immunoprecipitation	Rv1033c	SRA176459	NCBI Sequence Read Archive	SRP044777	http://www.ncbi.nlm.nih.gov/Traces/sra/?study=SRP044777	ChIP-Seq read alignment and peak calling	Data Table 3	figshare	doi:10.6084/m9.figshare.1249805	http://dx.doi.org/10.6084/m9.figshare.1249805
Rv1332	Construction of expression vectors and strains	Chromatin immunoprecipitation	Rv1332	SRA176459	NCBI Sequence Read Archive	SRP044777	http://www.ncbi.nlm.nih.gov/Traces/sra/?study=SRP044777	ChIP-Seq read alignment and peak calling	Data Table 3	figshare	doi:10.6084/m9.figshare.1249805	http://dx.doi.org/10.6084/m9.figshare.1249805
Rv1359	Construction of expression vectors and strains	Chromatin immunoprecipitation	Rv1359	SRA176459	NCBI Sequence Read Archive	SRP044777	http://www.ncbi.nlm.nih.gov/Traces/sra/?study=SRP044777	ChIP-Seq read alignment and peak calling	Data Table 3	figshare	doi:10.6084/m9.figshare.1249805	http://dx.doi.org/10.6084/m9.figshare.1249805
Rv1379	Construction of expression vectors and strains	Chromatin immunoprecipitation	Rv1379	SRA176459	NCBI Sequence Read Archive	SRP044777	http://www.ncbi.nlm.nih.gov/Traces/sra/?study=SRP044777	ChIP-Seq read alignment and peak calling	Data Table 3	figshare	doi:10.6084/m9.figshare.1249805	http://dx.doi.org/10.6084/m9.figshare.1249805
Rv1395	Construction of expression vectors and strains	Chromatin immunoprecipitation	Rv1395	SRA176459	NCBI Sequence Read Archive	SRP044777	http://www.ncbi.nlm.nih.gov/Traces/sra/?study=SRP044777	ChIP-Seq read alignment and peak calling	Data Table 3	figshare	doi:10.6084/m9.figshare.1249805	http://dx.doi.org/10.6084/m9.figshare.1249805
Rv1423	Construction of expression vectors and strains	Chromatin immunoprecipitation	Rv1423	SRA176459	NCBI Sequence Read Archive	SRP044777	http://www.ncbi.nlm.nih.gov/Traces/sra/?study=SRP044777	ChIP-Seq read alignment and peak calling	Data Table 3	figshare	doi:10.6084/m9.figshare.1249805	http://dx.doi.org/10.6084/m9.figshare.1249805
Rv1473A	Construction of expression vectors and strains	Chromatin immunoprecipitation	Rv1473A	SRA176459	NCBI Sequence Read Archive	SRP044777	http://www.ncbi.nlm.nih.gov/Traces/sra/?study=SRP044777	ChIP-Seq read alignment and peak calling	Data Table 3	figshare	doi:10.6084/m9.figshare.1249805	http://dx.doi.org/10.6084/m9.figshare.1249805
Rv1626	Construction of expression vectors and strains	Chromatin immunoprecipitation	Rv1626	SRA176459	NCBI Sequence Read Archive	SRP044777	http://www.ncbi.nlm.nih.gov/Traces/sra/?study=SRP044777	ChIP-Seq read alignment and peak calling	Data Table 3	figshare	doi:10.6084/m9.figshare.1249805	http://dx.doi.org/10.6084/m9.figshare.1249805
Rv1675c	Construction of expression vectors and strains	Chromatin immunoprecipitation	Rv1675c	SRA176459	NCBI Sequence Read Archive	SRP044777	http://www.ncbi.nlm.nih.gov/Traces/sra/?study=SRP044777	ChIP-Seq read alignment and peak calling	Data Table 3	figshare	doi:10.6084/m9.figshare.1249805	http://dx.doi.org/10.6084/m9.figshare.1249805
Rv1816	Construction of expression vectors and strains	Chromatin immunoprecipitation	Rv1816	SRA176459	NCBI Sequence Read Archive	SRP044777	http://www.ncbi.nlm.nih.gov/Traces/sra/?study=SRP044777	ChIP-Seq read alignment and peak calling	Data Table 3	figshare	doi:10.6084/m9.figshare.1249805	http://dx.doi.org/10.6084/m9.figshare.1249805
Rv1909c	Construction of expression vectors and strains	Chromatin immunoprecipitation	Rv1909c	SRA176459	NCBI Sequence Read Archive	SRP044777	http://www.ncbi.nlm.nih.gov/Traces/sra/?study=SRP044777	ChIP-Seq read alignment and peak calling	Data Table 3	figshare	doi:10.6084/m9.figshare.1249805	http://dx.doi.org/10.6084/m9.figshare.1249805
Rv1956	Construction of expression vectors and strains	Chromatin immunoprecipitation	Rv1956	SRA176459	NCBI Sequence Read Archive	SRP044777	http://www.ncbi.nlm.nih.gov/Traces/sra/?study=SRP044777	ChIP-Seq read alignment and peak calling	Data Table 3	figshare	doi:10.6084/m9.figshare.1249805	http://dx.doi.org/10.6084/m9.figshare.1249805
Rv1990c	Construction of expression vectors and strains	Chromatin immunoprecipitation	Rv1990c	SRA176459	NCBI Sequence Read Archive	SRP044777	http://www.ncbi.nlm.nih.gov/Traces/sra/?study=SRP044777	ChIP-Seq read alignment and peak calling	Data Table 3	figshare	doi:10.6084/m9.figshare.1249805	http://dx.doi.org/10.6084/m9.figshare.1249805
Rv2258c	Construction of expression vectors and strains	Chromatin immunoprecipitation	Rv2258c	SRA176459	NCBI Sequence Read Archive	SRP044777	http://www.ncbi.nlm.nih.gov/Traces/sra/?study=SRP044777	ChIP-Seq read alignment and peak calling	Data Table 3	figshare	doi:10.6084/m9.figshare.1249805	http://dx.doi.org/10.6084/m9.figshare.1249805
Rv2359	Construction of expression vectors and strains	Chromatin immunoprecipitation	Rv2359	SRA176459	NCBI Sequence Read Archive	SRP044777	http://www.ncbi.nlm.nih.gov/Traces/sra/?study=SRP044777	ChIP-Seq read alignment and peak calling	Data Table 3	figshare	doi:10.6084/m9.figshare.1249805	http://dx.doi.org/10.6084/m9.figshare.1249805
Rv2506	Construction of expression vectors and strains	Chromatin immunoprecipitation	Rv2506	SRA176459	NCBI Sequence Read Archive	SRP044777	http://www.ncbi.nlm.nih.gov/Traces/sra/?study=SRP044777	ChIP-Seq read alignment and peak calling	Data Table 3	figshare	doi:10.6084/m9.figshare.1249805	http://dx.doi.org/10.6084/m9.figshare.1249805
Rv2745c	Construction of expression vectors and strains	Chromatin immunoprecipitation	Rv2745c	SRA176459	NCBI Sequence Read Archive	SRP044777	http://www.ncbi.nlm.nih.gov/Traces/sra/?study=SRP044777	ChIP-Seq read alignment and peak calling	Data Table 3	figshare	doi:10.6084/m9.figshare.1249805	http://dx.doi.org/10.6084/m9.figshare.1249805
Rv3066	Construction of expression vectors and strains	Chromatin immunoprecipitation	Rv3066	SRA176459	NCBI Sequence Read Archive	SRP044777	http://www.ncbi.nlm.nih.gov/Traces/sra/?study=SRP044777	ChIP-Seq read alignment and peak calling	Data Table 3	figshare	doi:10.6084/m9.figshare.1249805	http://dx.doi.org/10.6084/m9.figshare.1249805
Rv3082c	Construction of expression vectors and strains	Chromatin immunoprecipitation	Rv3082c	SRA176459	NCBI Sequence Read Archive	SRP044777	http://www.ncbi.nlm.nih.gov/Traces/sra/?study=SRP044777	ChIP-Seq read alignment and peak calling	Data Table 3	figshare	doi:10.6084/m9.figshare.1249805	http://dx.doi.org/10.6084/m9.figshare.1249805
Rv3124	Construction of expression vectors and strains	Chromatin immunoprecipitation	Rv3124	SRA176459	NCBI Sequence Read Archive	SRP044777	http://www.ncbi.nlm.nih.gov/Traces/sra/?study=SRP044777	ChIP-Seq read alignment and peak calling	Data Table 3	figshare	doi:10.6084/m9.figshare.1249805	http://dx.doi.org/10.6084/m9.figshare.1249805
Rv3133c	Construction of expression vectors and strains	Chromatin immunoprecipitation	Rv3133c	SRA176459	NCBI Sequence Read Archive	SRP044777	http://www.ncbi.nlm.nih.gov/Traces/sra/?study=SRP044777	ChIP-Seq read alignment and peak calling	Data Table 3	figshare	doi:10.6084/m9.figshare.1249805	http://dx.doi.org/10.6084/m9.figshare.1249805
Rv3183	Construction of expression vectors and strains	Chromatin immunoprecipitation	Rv3183	SRA176459	NCBI Sequence Read Archive	SRP044777	http://www.ncbi.nlm.nih.gov/Traces/sra/?study=SRP044777	ChIP-Seq read alignment and peak calling	Data Table 3	figshare	doi:10.6084/m9.figshare.1249805	http://dx.doi.org/10.6084/m9.figshare.1249805
Rv3219	Construction of expression vectors and strains	Chromatin immunoprecipitation	Rv3219	SRA176459	NCBI Sequence Read Archive	SRP044777	http://www.ncbi.nlm.nih.gov/Traces/sra/?study=SRP044777	ChIP-Seq read alignment and peak calling	Data Table 3	figshare	doi:10.6084/m9.figshare.1249805	http://dx.doi.org/10.6084/m9.figshare.1249805
Rv3246c	Construction of expression vectors and strains	Chromatin immunoprecipitation	Rv3246c	SRA176459	NCBI Sequence Read Archive	SRP044777	http://www.ncbi.nlm.nih.gov/Traces/sra/?study=SRP044777	ChIP-Seq read alignment and peak calling	Data Table 3	figshare	doi:10.6084/m9.figshare.1249805	http://dx.doi.org/10.6084/m9.figshare.1249805
Rv3260c	Construction of expression vectors and strains	Chromatin immunoprecipitation	Rv3260c	SRA176459	NCBI Sequence Read Archive	SRP044777	http://www.ncbi.nlm.nih.gov/Traces/sra/?study=SRP044777	ChIP-Seq read alignment and peak calling	Data Table 3	figshare	doi:10.6084/m9.figshare.1249805	http://dx.doi.org/10.6084/m9.figshare.1249805
Rv3416	Construction of expression vectors and strains	Chromatin immunoprecipitation	Rv3416	SRA176459	NCBI Sequence Read Archive	SRP044777	http://www.ncbi.nlm.nih.gov/Traces/sra/?study=SRP044777	ChIP-Seq read alignment and peak calling	Data Table 3	figshare	doi:10.6084/m9.figshare.1249805	http://dx.doi.org/10.6084/m9.figshare.1249805
Rv3676	Construction of expression vectors and strains	Chromatin immunoprecipitation	Rv3676	SRA176459	NCBI Sequence Read Archive	SRP044777	http://www.ncbi.nlm.nih.gov/Traces/sra/?study=SRP044777	ChIP-Seq read alignment and peak calling	Data Table 3	figshare	doi:10.6084/m9.figshare.1249805	http://dx.doi.org/10.6084/m9.figshare.1249805
Rv3681c	Construction of expression vectors and strains	Chromatin immunoprecipitation	Rv3681c	SRA176459	NCBI Sequence Read Archive	SRP044777	http://www.ncbi.nlm.nih.gov/Traces/sra/?study=SRP044777	ChIP-Seq read alignment and peak calling	Data Table 3	figshare	doi:10.6084/m9.figshare.1249805	http://dx.doi.org/10.6084/m9.figshare.1249805
Rv3736	Construction of expression vectors and strains	Chromatin immunoprecipitation	Rv3736	SRA176459	NCBI Sequence Read Archive	SRP044777	http://www.ncbi.nlm.nih.gov/Traces/sra/?study=SRP044777	ChIP-Seq read alignment and peak calling	Data Table 3	figshare	doi:10.6084/m9.figshare.1249805	http://dx.doi.org/10.6084/m9.figshare.1249805
Rv3765c	Construction of expression vectors and strains	Chromatin immunoprecipitation	Rv3765c	SRA176459	NCBI Sequence Read Archive	SRP044777	http://www.ncbi.nlm.nih.gov/Traces/sra/?study=SRP044777	ChIP-Seq read alignment and peak calling	Data Table 3	figshare	doi:10.6084/m9.figshare.1249805	http://dx.doi.org/10.6084/m9.figshare.1249805
Rv3833	Construction of expression vectors and strains	Chromatin immunoprecipitation	Rv3833	SRA176459	NCBI Sequence Read Archive	SRP044777	http://www.ncbi.nlm.nih.gov/Traces/sra/?study=SRP044777	ChIP-Seq read alignment and peak calling	Data Table 3	figshare	doi:10.6084/m9.figshare.1249805	http://dx.doi.org/10.6084/m9.figshare.1249805
Rv3849	Construction of expression vectors and strains	Chromatin immunoprecipitation	Rv3849	SRA176459	NCBI Sequence Read Archive	SRP044777	http://www.ncbi.nlm.nih.gov/Traces/sra/?study=SRP044777	ChIP-Seq read alignment and peak calling	Data Table 3	figshare	doi:10.6084/m9.figshare.1249805	http://dx.doi.org/10.6084/m9.figshare.1249805
Rv3862c	Construction of expression vectors and strains	Chromatin immunoprecipitation	Rv3862c	SRA176459	NCBI Sequence Read Archive	SRP044777	http://www.ncbi.nlm.nih.gov/Traces/sra/?study=SRP044777	ChIP-Seq read alignment and peak calling	Data Table 3	figshare	doi:10.6084/m9.figshare.1249805	http://dx.doi.org/10.6084/m9.figshare.1249805
Rv0445c	Construction of expression vectors and strains	Chromatin immunoprecipitation	Rv0445c	SRA176459	NCBI Sequence Read Archive	SRP044777	http://www.ncbi.nlm.nih.gov/Traces/sra/?study=SRP044777	ChIP-Seq read alignment and peak calling	Data Table 3	figshare	doi:10.6084/m9.figshare.1249805	http://dx.doi.org/10.6084/m9.figshare.1249805
Rv2069	Construction of expression vectors and strains	Chromatin immunoprecipitation	Rv2069	SRA176459	NCBI Sequence Read Archive	SRP044777	http://www.ncbi.nlm.nih.gov/Traces/sra/?study=SRP044777	ChIP-Seq read alignment and peak calling	Data Table 3	figshare	doi:10.6084/m9.figshare.1249805	http://dx.doi.org/10.6084/m9.figshare.1249805
Rv3223c	Construction of expression vectors and strains	Chromatin immunoprecipitation	Rv3223c	SRA176459	NCBI Sequence Read Archive	SRP044777	http://www.ncbi.nlm.nih.gov/Traces/sra/?study=SRP044777	ChIP-Seq read alignment and peak calling	Data Table 3	figshare	doi:10.6084/m9.figshare.1249805	http://dx.doi.org/10.6084/m9.figshare.1249805
Rv0735	Construction of expression vectors and strains	Chromatin immunoprecipitation	Rv0735	SRA176459	NCBI Sequence Read Archive	SRP044777	http://www.ncbi.nlm.nih.gov/Traces/sra/?study=SRP044777	ChIP-Seq read alignment and peak calling	Data Table 3	figshare	doi:10.6084/m9.figshare.1249805	http://dx.doi.org/10.6084/m9.figshare.1249805
Rv1189	Construction of expression vectors and strains	Chromatin immunoprecipitation	Rv1189	SRA176459	NCBI Sequence Read Archive	SRP044777	http://www.ncbi.nlm.nih.gov/Traces/sra/?study=SRP044777	ChIP-Seq read alignment and peak calling	Data Table 3	figshare	doi:10.6084/m9.figshare.1249805	http://dx.doi.org/10.6084/m9.figshare.1249805
Rv2703	Construction of expression vectors and strains	Chromatin immunoprecipitation	Rv2703	SRA176459	NCBI Sequence Read Archive	SRP044777	http://www.ncbi.nlm.nih.gov/Traces/sra/?study=SRP044777	ChIP-Seq read alignment and peak calling	Data Table 3	figshare	doi:10.6084/m9.figshare.1249805	http://dx.doi.org/10.6084/m9.figshare.1249805
Rv3286c	Construction of expression vectors and strains	Chromatin immunoprecipitation	Rv3286c	SRA176459	NCBI Sequence Read Archive	SRP044777	http://www.ncbi.nlm.nih.gov/Traces/sra/?study=SRP044777	ChIP-Seq read alignment and peak calling	Data Table 3	figshare	doi:10.6084/m9.figshare.1249805	http://dx.doi.org/10.6084/m9.figshare.1249805
Rv3414c	Construction of expression vectors and strains	Chromatin immunoprecipitation	Rv3414c	SRA176459	NCBI Sequence Read Archive	SRP044777	http://www.ncbi.nlm.nih.gov/Traces/sra/?study=SRP044777	ChIP-Seq read alignment and peak calling	Data Table 3	figshare	doi:10.6084/m9.figshare.1249805	http://dx.doi.org/10.6084/m9.figshare.1249805
Rv3911	Construction of expression vectors and strains	Chromatin immunoprecipitation	Rv3911	SRA176459	NCBI Sequence Read Archive	SRP044777	http://www.ncbi.nlm.nih.gov/Traces/sra/?study=SRP044777	ChIP-Seq read alignment and peak calling	Data Table 3	figshare	doi:10.6084/m9.figshare.1249805	http://dx.doi.org/10.6084/m9.figshare.1249805
Rv0047c	Construction of expression vectors and strains	Chromatin immunoprecipitation	Rv0047c	SRA176459	NCBI Sequence Read Archive	SRP044777	http://www.ncbi.nlm.nih.gov/Traces/sra/?study=SRP044777	ChIP-Seq read alignment and peak calling	Data Table 3	figshare	doi:10.6084/m9.figshare.1249805	http://dx.doi.org/10.6084/m9.figshare.1249805
Rv0330c	Construction of expression vectors and strains	Chromatin immunoprecipitation	Rv0330c	SRA176459	NCBI Sequence Read Archive	SRP044777	http://www.ncbi.nlm.nih.gov/Traces/sra/?study=SRP044777	ChIP-Seq read alignment and peak calling	Data Table 3	figshare	doi:10.6084/m9.figshare.1249805	http://dx.doi.org/10.6084/m9.figshare.1249805
Rv0674	Construction of expression vectors and strains	Chromatin immunoprecipitation	Rv0674	SRA176459	NCBI Sequence Read Archive	SRP044777	http://www.ncbi.nlm.nih.gov/Traces/sra/?study=SRP044777	ChIP-Seq read alignment and peak calling	Data Table 3	figshare	doi:10.6084/m9.figshare.1249805	http://dx.doi.org/10.6084/m9.figshare.1249805
Rv1176c	Construction of expression vectors and strains	Chromatin immunoprecipitation	Rv1176c	SRA176459	NCBI Sequence Read Archive	SRP044777	http://www.ncbi.nlm.nih.gov/Traces/sra/?study=SRP044777	ChIP-Seq read alignment and peak calling	Data Table 3	figshare	doi:10.6084/m9.figshare.1249805	http://dx.doi.org/10.6084/m9.figshare.1249805
Rv1287	Construction of expression vectors and strains	Chromatin immunoprecipitation	Rv1287	SRA176459	NCBI Sequence Read Archive	SRP044777	http://www.ncbi.nlm.nih.gov/Traces/sra/?study=SRP044777	ChIP-Seq read alignment and peak calling	Data Table 3	figshare	doi:10.6084/m9.figshare.1249805	http://dx.doi.org/10.6084/m9.figshare.1249805
Rv1828	Construction of expression vectors and strains	Chromatin immunoprecipitation	Rv1828	SRA176459	NCBI Sequence Read Archive	SRP044777	http://www.ncbi.nlm.nih.gov/Traces/sra/?study=SRP044777	ChIP-Seq read alignment and peak calling	Data Table 3	figshare	doi:10.6084/m9.figshare.1249805	http://dx.doi.org/10.6084/m9.figshare.1249805
Rv2009	Construction of expression vectors and strains	Chromatin immunoprecipitation	Rv2009	SRA176459	NCBI Sequence Read Archive	SRP044777	http://www.ncbi.nlm.nih.gov/Traces/sra/?study=SRP044777	ChIP-Seq read alignment and peak calling	Data Table 3	figshare	doi:10.6084/m9.figshare.1249805	http://dx.doi.org/10.6084/m9.figshare.1249805
Rv2595	Construction of expression vectors and strains	Chromatin immunoprecipitation	Rv2595	SRA176459	NCBI Sequence Read Archive	SRP044777	http://www.ncbi.nlm.nih.gov/Traces/sra/?study=SRP044777	ChIP-Seq read alignment and peak calling	Data Table 3	figshare	doi:10.6084/m9.figshare.1249805	http://dx.doi.org/10.6084/m9.figshare.1249805
Rv3488	Construction of expression vectors and strains	Chromatin immunoprecipitation	Rv3488	SRA176459	NCBI Sequence Read Archive	SRP044777	http://www.ncbi.nlm.nih.gov/Traces/sra/?study=SRP044777	ChIP-Seq read alignment and peak calling	Data Table 3	figshare	doi:10.6084/m9.figshare.1249805	http://dx.doi.org/10.6084/m9.figshare.1249805
Rv0054	Construction of expression vectors and strains	Chromatin immunoprecipitation	Rv0054	SRA176459	NCBI Sequence Read Archive	SRP044777	http://www.ncbi.nlm.nih.gov/Traces/sra/?study=SRP044777	ChIP-Seq read alignment and peak calling	Data Table 3	figshare	doi:10.6084/m9.figshare.1249805	http://dx.doi.org/10.6084/m9.figshare.1249805
Rv3597c	Construction of expression vectors and strains	Chromatin immunoprecipitation	Rv3597c	SRA176459	NCBI Sequence Read Archive	SRP044777	http://www.ncbi.nlm.nih.gov/Traces/sra/?study=SRP044777	ChIP-Seq read alignment and peak calling	Data Table 3	figshare	doi:10.6084/m9.figshare.1249805	http://dx.doi.org/10.6084/m9.figshare.1249805
Rv0678	Construction of expression vectors and strains	Chromatin immunoprecipitation	Rv0678	SRA176459	NCBI Sequence Read Archive	SRP044777	http://www.ncbi.nlm.nih.gov/Traces/sra/?study=SRP044777	ChIP-Seq read alignment and peak calling	Data Table 3	figshare	doi:10.6084/m9.figshare.1249805	http://dx.doi.org/10.6084/m9.figshare.1249805
Rv2827c	Construction of expression vectors and strains	Chromatin immunoprecipitation	Rv2827c	SRA176459	NCBI Sequence Read Archive	SRP044777	http://www.ncbi.nlm.nih.gov/Traces/sra/?study=SRP044777	ChIP-Seq read alignment and peak calling	Data Table 3	figshare	doi:10.6084/m9.figshare.1249805	http://dx.doi.org/10.6084/m9.figshare.1249805
Rv2760c	Construction of expression vectors and strains	Chromatin immunoprecipitation	Rv2760c	SRA176459	NCBI Sequence Read Archive	SRP044777	http://www.ncbi.nlm.nih.gov/Traces/sra/?study=SRP044777	ChIP-Seq read alignment and peak calling	Data Table 3	figshare	doi:10.6084/m9.figshare.1249805	http://dx.doi.org/10.6084/m9.figshare.1249805
Rv1186c	Construction of expression vectors and strains	Chromatin immunoprecipitation	Rv1186c	SRA176459	NCBI Sequence Read Archive	SRP044777	http://www.ncbi.nlm.nih.gov/Traces/sra/?study=SRP044777	ChIP-Seq read alignment and peak calling	Data Table 3	figshare	doi:10.6084/m9.figshare.1249805	http://dx.doi.org/10.6084/m9.figshare.1249805
Rv0623	Construction of expression vectors and strains	Chromatin immunoprecipitation	Rv0623	SRA176459	NCBI Sequence Read Archive	SRP044777	http://www.ncbi.nlm.nih.gov/Traces/sra/?study=SRP044777	ChIP-Seq read alignment and peak calling	Data Table 3	figshare	doi:10.6084/m9.figshare.1249805	http://dx.doi.org/10.6084/m9.figshare.1249805
Rv0767c	Construction of expression vectors and strains	Chromatin immunoprecipitation	Rv0767c	SRA176459	NCBI Sequence Read Archive	SRP044777	http://www.ncbi.nlm.nih.gov/Traces/sra/?study=SRP044777	ChIP-Seq read alignment and peak calling	Data Table 3	figshare	doi:10.6084/m9.figshare.1249805	http://dx.doi.org/10.6084/m9.figshare.1249805
Rv3417c	Construction of expression vectors and strains	Chromatin immunoprecipitation	Rv3417c	SRA176459	NCBI Sequence Read Archive	SRP044777	http://www.ncbi.nlm.nih.gov/Traces/sra/?study=SRP044777	ChIP-Seq read alignment and peak calling	Data Table 3	figshare	doi:10.6084/m9.figshare.1249805	http://dx.doi.org/10.6084/m9.figshare.1249805
