# Supplementary material for: A comprehensive map of genome-wide gene regulation in Mycobacterium tuberculosis
Source: Sci Data. 2015 Mar 31;2:150010. doi: 10.1038/sdata.2015.10 (PMC4413241; doi:10.1038/sdata.2015.10)
Supplement: Supplementary file 1 [file sdata201510-isa1.zip › a_microarray_Baliga.txt]

Sample Name	Protocol REF	Assay name	Raw Data File	Comment [Data Repository]	Comment [Data Record Accession]	Comment [Data Record URI]
Rv0023	Microarray analysis	Rv0023	GSE59086_RAW.tar	Gene Expression Omnibus	GSE59086	http://www.ncbi.nlm.nih.gov/geo/query/acc.cgi?acc=GSE59086
Rv0042c	Microarray analysis	Rv0042c	GSE59086_RAW.tar	Gene Expression Omnibus	GSE59086	http://www.ncbi.nlm.nih.gov/geo/query/acc.cgi?acc=GSE59086
Rv0043c	Microarray analysis	Rv0043c	GSE59086_RAW.tar	Gene Expression Omnibus	GSE59086	http://www.ncbi.nlm.nih.gov/geo/query/acc.cgi?acc=GSE59086
Rv0067c	Microarray analysis	Rv0067c	GSE59086_RAW.tar	Gene Expression Omnibus	GSE59086	http://www.ncbi.nlm.nih.gov/geo/query/acc.cgi?acc=GSE59086
Rv0078	Microarray analysis	Rv0078	GSE59086_RAW.tar	Gene Expression Omnibus	GSE59086	http://www.ncbi.nlm.nih.gov/geo/query/acc.cgi?acc=GSE59086
Rv0117	Microarray analysis	Rv0117	GSE59086_RAW.tar	Gene Expression Omnibus	GSE59086	http://www.ncbi.nlm.nih.gov/geo/query/acc.cgi?acc=GSE59086
Rv0135c	Microarray analysis	Rv0135c	GSE59086_RAW.tar	Gene Expression Omnibus	GSE59086	http://www.ncbi.nlm.nih.gov/geo/query/acc.cgi?acc=GSE59086
Rv0144	Microarray analysis	Rv0144	GSE59086_RAW.tar	Gene Expression Omnibus	GSE59086	http://www.ncbi.nlm.nih.gov/geo/query/acc.cgi?acc=GSE59086
Rv0158	Microarray analysis	Rv0158	GSE59086_RAW.tar	Gene Expression Omnibus	GSE59086	http://www.ncbi.nlm.nih.gov/geo/query/acc.cgi?acc=GSE59086
Rv0165c	Microarray analysis	Rv0165c	GSE59086_RAW.tar	Gene Expression Omnibus	GSE59086	http://www.ncbi.nlm.nih.gov/geo/query/acc.cgi?acc=GSE59086
Rv0195	Microarray analysis	Rv0195	GSE59086_RAW.tar	Gene Expression Omnibus	GSE59086	http://www.ncbi.nlm.nih.gov/geo/query/acc.cgi?acc=GSE59086
Rv0232	Microarray analysis	Rv0232	GSE59086_RAW.tar	Gene Expression Omnibus	GSE59086	http://www.ncbi.nlm.nih.gov/geo/query/acc.cgi?acc=GSE59086
Rv0238	Microarray analysis	Rv0238	GSE59086_RAW.tar	Gene Expression Omnibus	GSE59086	http://www.ncbi.nlm.nih.gov/geo/query/acc.cgi?acc=GSE59086
Rv0260c	Microarray analysis	Rv0260c	GSE59086_RAW.tar	Gene Expression Omnibus	GSE59086	http://www.ncbi.nlm.nih.gov/geo/query/acc.cgi?acc=GSE59086
Rv0273c	Microarray analysis	Rv0273c	GSE59086_RAW.tar	Gene Expression Omnibus	GSE59086	http://www.ncbi.nlm.nih.gov/geo/query/acc.cgi?acc=GSE59086
Rv0302	Microarray analysis	Rv0302	GSE59086_RAW.tar	Gene Expression Omnibus	GSE59086	http://www.ncbi.nlm.nih.gov/geo/query/acc.cgi?acc=GSE59086
Rv0324	Microarray analysis	Rv0324	GSE59086_RAW.tar	Gene Expression Omnibus	GSE59086	http://www.ncbi.nlm.nih.gov/geo/query/acc.cgi?acc=GSE59086
Rv0328	Microarray analysis	Rv0328	GSE59086_RAW.tar	Gene Expression Omnibus	GSE59086	http://www.ncbi.nlm.nih.gov/geo/query/acc.cgi?acc=GSE59086
Rv0339c	Microarray analysis	Rv0339c	GSE59086_RAW.tar	Gene Expression Omnibus	GSE59086	http://www.ncbi.nlm.nih.gov/geo/query/acc.cgi?acc=GSE59086
Rv0353	Microarray analysis	Rv0353	GSE59086_RAW.tar	Gene Expression Omnibus	GSE59086	http://www.ncbi.nlm.nih.gov/geo/query/acc.cgi?acc=GSE59086
Rv0377	Microarray analysis	Rv0377	GSE59086_RAW.tar	Gene Expression Omnibus	GSE59086	http://www.ncbi.nlm.nih.gov/geo/query/acc.cgi?acc=GSE59086
Rv0452	Microarray analysis	Rv0452	GSE59086_RAW.tar	Gene Expression Omnibus	GSE59086	http://www.ncbi.nlm.nih.gov/geo/query/acc.cgi?acc=GSE59086
Rv0465c	Microarray analysis	Rv0465c	GSE59086_RAW.tar	Gene Expression Omnibus	GSE59086	http://www.ncbi.nlm.nih.gov/geo/query/acc.cgi?acc=GSE59086
Rv0472c	Microarray analysis	Rv0472c	GSE59086_RAW.tar	Gene Expression Omnibus	GSE59086	http://www.ncbi.nlm.nih.gov/geo/query/acc.cgi?acc=GSE59086
Rv0474	Microarray analysis	Rv0474	GSE59086_RAW.tar	Gene Expression Omnibus	GSE59086	http://www.ncbi.nlm.nih.gov/geo/query/acc.cgi?acc=GSE59086
Rv0485	Microarray analysis	Rv0485	GSE59086_RAW.tar	Gene Expression Omnibus	GSE59086	http://www.ncbi.nlm.nih.gov/geo/query/acc.cgi?acc=GSE59086
Rv0494	Microarray analysis	Rv0494	GSE59086_RAW.tar	Gene Expression Omnibus	GSE59086	http://www.ncbi.nlm.nih.gov/geo/query/acc.cgi?acc=GSE59086
Rv0576	Microarray analysis	Rv0576	GSE59086_RAW.tar	Gene Expression Omnibus	GSE59086	http://www.ncbi.nlm.nih.gov/geo/query/acc.cgi?acc=GSE59086
Rv0586	Microarray analysis	Rv0586	GSE59086_RAW.tar	Gene Expression Omnibus	GSE59086	http://www.ncbi.nlm.nih.gov/geo/query/acc.cgi?acc=GSE59086
Rv0653c	Microarray analysis	Rv0653c	GSE59086_RAW.tar	Gene Expression Omnibus	GSE59086	http://www.ncbi.nlm.nih.gov/geo/query/acc.cgi?acc=GSE59086
Rv0681	Microarray analysis	Rv0681	GSE59086_RAW.tar	Gene Expression Omnibus	GSE59086	http://www.ncbi.nlm.nih.gov/geo/query/acc.cgi?acc=GSE59086
Rv0691c	Microarray analysis	Rv0691c	GSE59086_RAW.tar	Gene Expression Omnibus	GSE59086	http://www.ncbi.nlm.nih.gov/geo/query/acc.cgi?acc=GSE59086
Rv0737	Microarray analysis	Rv0737	GSE59086_RAW.tar	Gene Expression Omnibus	GSE59086	http://www.ncbi.nlm.nih.gov/geo/query/acc.cgi?acc=GSE59086
Rv0792c	Microarray analysis	Rv0792c	GSE59086_RAW.tar	Gene Expression Omnibus	GSE59086	http://www.ncbi.nlm.nih.gov/geo/query/acc.cgi?acc=GSE59086
Rv0818	Microarray analysis	Rv0818	GSE59086_RAW.tar	Gene Expression Omnibus	GSE59086	http://www.ncbi.nlm.nih.gov/geo/query/acc.cgi?acc=GSE59086
Rv0821c	Microarray analysis	Rv0821c	GSE59086_RAW.tar	Gene Expression Omnibus	GSE59086	http://www.ncbi.nlm.nih.gov/geo/query/acc.cgi?acc=GSE59086
Rv0827c	Microarray analysis	Rv0827c	GSE59086_RAW.tar	Gene Expression Omnibus	GSE59086	http://www.ncbi.nlm.nih.gov/geo/query/acc.cgi?acc=GSE59086
Rv0880	Microarray analysis	Rv0880	GSE59086_RAW.tar	Gene Expression Omnibus	GSE59086	http://www.ncbi.nlm.nih.gov/geo/query/acc.cgi?acc=GSE59086
Rv1019	Microarray analysis	Rv1019	GSE59086_RAW.tar	Gene Expression Omnibus	GSE59086	http://www.ncbi.nlm.nih.gov/geo/query/acc.cgi?acc=GSE59086
Rv1049	Microarray analysis	Rv1049	GSE59086_RAW.tar	Gene Expression Omnibus	GSE59086	http://www.ncbi.nlm.nih.gov/geo/query/acc.cgi?acc=GSE59086
Rv1129c	Microarray analysis	Rv1129c	GSE59086_RAW.tar	Gene Expression Omnibus	GSE59086	http://www.ncbi.nlm.nih.gov/geo/query/acc.cgi?acc=GSE59086
Rv1151c	Microarray analysis	Rv1151c	GSE59086_RAW.tar	Gene Expression Omnibus	GSE59086	http://www.ncbi.nlm.nih.gov/geo/query/acc.cgi?acc=GSE59086
Rv1152	Microarray analysis	Rv1152	GSE59086_RAW.tar	Gene Expression Omnibus	GSE59086	http://www.ncbi.nlm.nih.gov/geo/query/acc.cgi?acc=GSE59086
Rv1167c	Microarray analysis	Rv1167c	GSE59086_RAW.tar	Gene Expression Omnibus	GSE59086	http://www.ncbi.nlm.nih.gov/geo/query/acc.cgi?acc=GSE59086
Rv1219c	Microarray analysis	Rv1219c	GSE59086_RAW.tar	Gene Expression Omnibus	GSE59086	http://www.ncbi.nlm.nih.gov/geo/query/acc.cgi?acc=GSE59086
Rv1255c	Microarray analysis	Rv1255c	GSE59086_RAW.tar	Gene Expression Omnibus	GSE59086	http://www.ncbi.nlm.nih.gov/geo/query/acc.cgi?acc=GSE59086
Rv1353c	Microarray analysis	Rv1353c	GSE59086_RAW.tar	Gene Expression Omnibus	GSE59086	http://www.ncbi.nlm.nih.gov/geo/query/acc.cgi?acc=GSE59086
Rv1358	Microarray analysis	Rv1358	GSE59086_RAW.tar	Gene Expression Omnibus	GSE59086	http://www.ncbi.nlm.nih.gov/geo/query/acc.cgi?acc=GSE59086
Rv1404	Microarray analysis	Rv1404	GSE59086_RAW.tar	Gene Expression Omnibus	GSE59086	http://www.ncbi.nlm.nih.gov/geo/query/acc.cgi?acc=GSE59086
Rv1453	Microarray analysis	Rv1453	GSE59086_RAW.tar	Gene Expression Omnibus	GSE59086	http://www.ncbi.nlm.nih.gov/geo/query/acc.cgi?acc=GSE59086
Rv1460	Microarray analysis	Rv1460	GSE59086_RAW.tar	Gene Expression Omnibus	GSE59086	http://www.ncbi.nlm.nih.gov/geo/query/acc.cgi?acc=GSE59086
Rv1474c	Microarray analysis	Rv1474c	GSE59086_RAW.tar	Gene Expression Omnibus	GSE59086	http://www.ncbi.nlm.nih.gov/geo/query/acc.cgi?acc=GSE59086
Rv1556	Microarray analysis	Rv1556	GSE59086_RAW.tar	Gene Expression Omnibus	GSE59086	http://www.ncbi.nlm.nih.gov/geo/query/acc.cgi?acc=GSE59086
Rv1657	Microarray analysis	Rv1657	GSE59086_RAW.tar	Gene Expression Omnibus	GSE59086	http://www.ncbi.nlm.nih.gov/geo/query/acc.cgi?acc=GSE59086
Rv1674c	Microarray analysis	Rv1674c	GSE59086_RAW.tar	Gene Expression Omnibus	GSE59086	http://www.ncbi.nlm.nih.gov/geo/query/acc.cgi?acc=GSE59086
Rv1719	Microarray analysis	Rv1719	GSE59086_RAW.tar	Gene Expression Omnibus	GSE59086	http://www.ncbi.nlm.nih.gov/geo/query/acc.cgi?acc=GSE59086
Rv1773c	Microarray analysis	Rv1773c	GSE59086_RAW.tar	Gene Expression Omnibus	GSE59086	http://www.ncbi.nlm.nih.gov/geo/query/acc.cgi?acc=GSE59086
Rv1776c	Microarray analysis	Rv1776c	GSE59086_RAW.tar	Gene Expression Omnibus	GSE59086	http://www.ncbi.nlm.nih.gov/geo/query/acc.cgi?acc=GSE59086
Rv1846c	Microarray analysis	Rv1846c	GSE59086_RAW.tar	Gene Expression Omnibus	GSE59086	http://www.ncbi.nlm.nih.gov/geo/query/acc.cgi?acc=GSE59086
Rv1931c	Microarray analysis	Rv1931c	GSE59086_RAW.tar	Gene Expression Omnibus	GSE59086	http://www.ncbi.nlm.nih.gov/geo/query/acc.cgi?acc=GSE59086
Rv1963c	Microarray analysis	Rv1963c	GSE59086_RAW.tar	Gene Expression Omnibus	GSE59086	http://www.ncbi.nlm.nih.gov/geo/query/acc.cgi?acc=GSE59086
Rv1985c	Microarray analysis	Rv1985c	GSE59086_RAW.tar	Gene Expression Omnibus	GSE59086	http://www.ncbi.nlm.nih.gov/geo/query/acc.cgi?acc=GSE59086
Rv1994c	Microarray analysis	Rv1994c	GSE59086_RAW.tar	Gene Expression Omnibus	GSE59086	http://www.ncbi.nlm.nih.gov/geo/query/acc.cgi?acc=GSE59086
Rv2011c	Microarray analysis	Rv2011c	GSE59086_RAW.tar	Gene Expression Omnibus	GSE59086	http://www.ncbi.nlm.nih.gov/geo/query/acc.cgi?acc=GSE59086
Rv2017	Microarray analysis	Rv2017	GSE59086_RAW.tar	Gene Expression Omnibus	GSE59086	http://www.ncbi.nlm.nih.gov/geo/query/acc.cgi?acc=GSE59086
Rv2021c	Microarray analysis	Rv2021c	GSE59086_RAW.tar	Gene Expression Omnibus	GSE59086	http://www.ncbi.nlm.nih.gov/geo/query/acc.cgi?acc=GSE59086
Rv2034	Microarray analysis	Rv2034	GSE59086_RAW.tar	Gene Expression Omnibus	GSE59086	http://www.ncbi.nlm.nih.gov/geo/query/acc.cgi?acc=GSE59086
Rv2160c	Microarray analysis	Rv2160c	GSE59086_RAW.tar	Gene Expression Omnibus	GSE59086	http://www.ncbi.nlm.nih.gov/geo/query/acc.cgi?acc=GSE59086
Rv2250c	Microarray analysis	Rv2250c	GSE59086_RAW.tar	Gene Expression Omnibus	GSE59086	http://www.ncbi.nlm.nih.gov/geo/query/acc.cgi?acc=GSE59086
Rv2282c	Microarray analysis	Rv2282c	GSE59086_RAW.tar	Gene Expression Omnibus	GSE59086	http://www.ncbi.nlm.nih.gov/geo/query/acc.cgi?acc=GSE59086
Rv2324	Microarray analysis	Rv2324	GSE59086_RAW.tar	Gene Expression Omnibus	GSE59086	http://www.ncbi.nlm.nih.gov/geo/query/acc.cgi?acc=GSE59086
Rv2374c	Microarray analysis	Rv2374c	GSE59086_RAW.tar	Gene Expression Omnibus	GSE59086	http://www.ncbi.nlm.nih.gov/geo/query/acc.cgi?acc=GSE59086
Rv2488c	Microarray analysis	Rv2488c	GSE59086_RAW.tar	Gene Expression Omnibus	GSE59086	http://www.ncbi.nlm.nih.gov/geo/query/acc.cgi?acc=GSE59086
Rv2621c	Microarray analysis	Rv2621c	GSE59086_RAW.tar	Gene Expression Omnibus	GSE59086	http://www.ncbi.nlm.nih.gov/geo/query/acc.cgi?acc=GSE59086
Rv2640c	Microarray analysis	Rv2640c	GSE59086_RAW.tar	Gene Expression Omnibus	GSE59086	http://www.ncbi.nlm.nih.gov/geo/query/acc.cgi?acc=GSE59086
Rv2642	Microarray analysis	Rv2642	GSE59086_RAW.tar	Gene Expression Omnibus	GSE59086	http://www.ncbi.nlm.nih.gov/geo/query/acc.cgi?acc=GSE59086
Rv2711	Microarray analysis	Rv2711	GSE59086_RAW.tar	Gene Expression Omnibus	GSE59086	http://www.ncbi.nlm.nih.gov/geo/query/acc.cgi?acc=GSE59086
Rv2720	Microarray analysis	Rv2720	GSE59086_RAW.tar	Gene Expression Omnibus	GSE59086	http://www.ncbi.nlm.nih.gov/geo/query/acc.cgi?acc=GSE59086
Rv2779c	Microarray analysis	Rv2779c	GSE59086_RAW.tar	Gene Expression Omnibus	GSE59086	http://www.ncbi.nlm.nih.gov/geo/query/acc.cgi?acc=GSE59086
Rv2788	Microarray analysis	Rv2788	GSE59086_RAW.tar	Gene Expression Omnibus	GSE59086	http://www.ncbi.nlm.nih.gov/geo/query/acc.cgi?acc=GSE59086
Rv2884	Microarray analysis	Rv2884	GSE59086_RAW.tar	Gene Expression Omnibus	GSE59086	http://www.ncbi.nlm.nih.gov/geo/query/acc.cgi?acc=GSE59086
Rv2887	Microarray analysis	Rv2887	GSE59086_RAW.tar	Gene Expression Omnibus	GSE59086	http://www.ncbi.nlm.nih.gov/geo/query/acc.cgi?acc=GSE59086
Rv2912c	Microarray analysis	Rv2912c	GSE59086_RAW.tar	Gene Expression Omnibus	GSE59086	http://www.ncbi.nlm.nih.gov/geo/query/acc.cgi?acc=GSE59086
Rv2986c	Microarray analysis	Rv2986c	GSE59086_RAW.tar	Gene Expression Omnibus	GSE59086	http://www.ncbi.nlm.nih.gov/geo/query/acc.cgi?acc=GSE59086
Rv2989	Microarray analysis	Rv2989	GSE59086_RAW.tar	Gene Expression Omnibus	GSE59086	http://www.ncbi.nlm.nih.gov/geo/query/acc.cgi?acc=GSE59086
Rv3050c	Microarray analysis	Rv3050c	GSE59086_RAW.tar	Gene Expression Omnibus	GSE59086	http://www.ncbi.nlm.nih.gov/geo/query/acc.cgi?acc=GSE59086
Rv3058c	Microarray analysis	Rv3058c	GSE59086_RAW.tar	Gene Expression Omnibus	GSE59086	http://www.ncbi.nlm.nih.gov/geo/query/acc.cgi?acc=GSE59086
Rv3060c	Microarray analysis	Rv3060c	GSE59086_RAW.tar	Gene Expression Omnibus	GSE59086	http://www.ncbi.nlm.nih.gov/geo/query/acc.cgi?acc=GSE59086
Rv3095	Microarray analysis	Rv3095	GSE59086_RAW.tar	Gene Expression Omnibus	GSE59086	http://www.ncbi.nlm.nih.gov/geo/query/acc.cgi?acc=GSE59086
Rv3160c	Microarray analysis	Rv3160c	GSE59086_RAW.tar	Gene Expression Omnibus	GSE59086	http://www.ncbi.nlm.nih.gov/geo/query/acc.cgi?acc=GSE59086
Rv3167c	Microarray analysis	Rv3167c	GSE59086_RAW.tar	Gene Expression Omnibus	GSE59086	http://www.ncbi.nlm.nih.gov/geo/query/acc.cgi?acc=GSE59086
Rv3173c	Microarray analysis	Rv3173c	GSE59086_RAW.tar	Gene Expression Omnibus	GSE59086	http://www.ncbi.nlm.nih.gov/geo/query/acc.cgi?acc=GSE59086
Rv3208	Microarray analysis	Rv3208	GSE59086_RAW.tar	Gene Expression Omnibus	GSE59086	http://www.ncbi.nlm.nih.gov/geo/query/acc.cgi?acc=GSE59086
Rv3249c	Microarray analysis	Rv3249c	GSE59086_RAW.tar	Gene Expression Omnibus	GSE59086	http://www.ncbi.nlm.nih.gov/geo/query/acc.cgi?acc=GSE59086
Rv3291c	Microarray analysis	Rv3291c	GSE59086_RAW.tar	Gene Expression Omnibus	GSE59086	http://www.ncbi.nlm.nih.gov/geo/query/acc.cgi?acc=GSE59086
Rv3295	Microarray analysis	Rv3295	GSE59086_RAW.tar	Gene Expression Omnibus	GSE59086	http://www.ncbi.nlm.nih.gov/geo/query/acc.cgi?acc=GSE59086
Rv3301c	Microarray analysis	Rv3301c	GSE59086_RAW.tar	Gene Expression Omnibus	GSE59086	http://www.ncbi.nlm.nih.gov/geo/query/acc.cgi?acc=GSE59086
Rv3334	Microarray analysis	Rv3334	GSE59086_RAW.tar	Gene Expression Omnibus	GSE59086	http://www.ncbi.nlm.nih.gov/geo/query/acc.cgi?acc=GSE59086
Rv3405c	Microarray analysis	Rv3405c	GSE59086_RAW.tar	Gene Expression Omnibus	GSE59086	http://www.ncbi.nlm.nih.gov/geo/query/acc.cgi?acc=GSE59086
Rv3557c	Microarray analysis	Rv3557c	GSE59086_RAW.tar	Gene Expression Omnibus	GSE59086	http://www.ncbi.nlm.nih.gov/geo/query/acc.cgi?acc=GSE59086
Rv3574	Microarray analysis	Rv3574	GSE59086_RAW.tar	Gene Expression Omnibus	GSE59086	http://www.ncbi.nlm.nih.gov/geo/query/acc.cgi?acc=GSE59086
Rv3744	Microarray analysis	Rv3744	GSE59086_RAW.tar	Gene Expression Omnibus	GSE59086	http://www.ncbi.nlm.nih.gov/geo/query/acc.cgi?acc=GSE59086
Rv3830c	Microarray analysis	Rv3830c	GSE59086_RAW.tar	Gene Expression Omnibus	GSE59086	http://www.ncbi.nlm.nih.gov/geo/query/acc.cgi?acc=GSE59086
Rv3840	Microarray analysis	Rv3840	GSE59086_RAW.tar	Gene Expression Omnibus	GSE59086	http://www.ncbi.nlm.nih.gov/geo/query/acc.cgi?acc=GSE59086
Rv3855	Microarray analysis	Rv3855	GSE59086_RAW.tar	Gene Expression Omnibus	GSE59086	http://www.ncbi.nlm.nih.gov/geo/query/acc.cgi?acc=GSE59086
Rv0019c	Microarray analysis	Rv0019c	GSE59086_RAW.tar	Gene Expression Omnibus	GSE59086	http://www.ncbi.nlm.nih.gov/geo/query/acc.cgi?acc=GSE59086
Rv0020c	Microarray analysis	Rv0020c	GSE59086_RAW.tar	Gene Expression Omnibus	GSE59086	http://www.ncbi.nlm.nih.gov/geo/query/acc.cgi?acc=GSE59086
Rv0022c	Microarray analysis	Rv0022c	GSE59086_RAW.tar	Gene Expression Omnibus	GSE59086	http://www.ncbi.nlm.nih.gov/geo/query/acc.cgi?acc=GSE59086
Rv0081	Microarray analysis	Rv0081	GSE59086_RAW.tar	Gene Expression Omnibus	GSE59086	http://www.ncbi.nlm.nih.gov/geo/query/acc.cgi?acc=GSE59086
Rv0212c	Microarray analysis	Rv0212c	GSE59086_RAW.tar	Gene Expression Omnibus	GSE59086	http://www.ncbi.nlm.nih.gov/geo/query/acc.cgi?acc=GSE59086
Rv0275c	Microarray analysis	Rv0275c	GSE59086_RAW.tar	Gene Expression Omnibus	GSE59086	http://www.ncbi.nlm.nih.gov/geo/query/acc.cgi?acc=GSE59086
Rv0348	Microarray analysis	Rv0348	GSE59086_RAW.tar	Gene Expression Omnibus	GSE59086	http://www.ncbi.nlm.nih.gov/geo/query/acc.cgi?acc=GSE59086
Rv0491	Microarray analysis	Rv0491	GSE59086_RAW.tar	Gene Expression Omnibus	GSE59086	http://www.ncbi.nlm.nih.gov/geo/query/acc.cgi?acc=GSE59086
Rv0602c	Microarray analysis	Rv0602c	GSE59086_RAW.tar	Gene Expression Omnibus	GSE59086	http://www.ncbi.nlm.nih.gov/geo/query/acc.cgi?acc=GSE59086
Rv0744c	Microarray analysis	Rv0744c	GSE59086_RAW.tar	Gene Expression Omnibus	GSE59086	http://www.ncbi.nlm.nih.gov/geo/query/acc.cgi?acc=GSE59086
Rv0757	Microarray analysis	Rv0757	GSE59086_RAW.tar	Gene Expression Omnibus	GSE59086	http://www.ncbi.nlm.nih.gov/geo/query/acc.cgi?acc=GSE59086
Rv0823c	Microarray analysis	Rv0823c	GSE59086_RAW.tar	Gene Expression Omnibus	GSE59086	http://www.ncbi.nlm.nih.gov/geo/query/acc.cgi?acc=GSE59086
Rv0844c	Microarray analysis	Rv0844c	GSE59086_RAW.tar	Gene Expression Omnibus	GSE59086	http://www.ncbi.nlm.nih.gov/geo/query/acc.cgi?acc=GSE59086
Rv0891c	Microarray analysis	Rv0891c	GSE59086_RAW.tar	Gene Expression Omnibus	GSE59086	http://www.ncbi.nlm.nih.gov/geo/query/acc.cgi?acc=GSE59086
Rv0894	Microarray analysis	Rv0894	GSE59086_RAW.tar	Gene Expression Omnibus	GSE59086	http://www.ncbi.nlm.nih.gov/geo/query/acc.cgi?acc=GSE59086
Rv0903c	Microarray analysis	Rv0903c	GSE59086_RAW.tar	Gene Expression Omnibus	GSE59086	http://www.ncbi.nlm.nih.gov/geo/query/acc.cgi?acc=GSE59086
Rv0967	Microarray analysis	Rv0967	GSE59086_RAW.tar	Gene Expression Omnibus	GSE59086	http://www.ncbi.nlm.nih.gov/geo/query/acc.cgi?acc=GSE59086
Rv0981	Microarray analysis	Rv0981	GSE59086_RAW.tar	Gene Expression Omnibus	GSE59086	http://www.ncbi.nlm.nih.gov/geo/query/acc.cgi?acc=GSE59086
Rv1027c	Microarray analysis	Rv1027c	GSE59086_RAW.tar	Gene Expression Omnibus	GSE59086	http://www.ncbi.nlm.nih.gov/geo/query/acc.cgi?acc=GSE59086
Rv1033c	Microarray analysis	Rv1033c	GSE59086_RAW.tar	Gene Expression Omnibus	GSE59086	http://www.ncbi.nlm.nih.gov/geo/query/acc.cgi?acc=GSE59086
Rv1267c	Microarray analysis	Rv1267c	GSE59086_RAW.tar	Gene Expression Omnibus	GSE59086	http://www.ncbi.nlm.nih.gov/geo/query/acc.cgi?acc=GSE59086
Rv1332	Microarray analysis	Rv1332	GSE59086_RAW.tar	Gene Expression Omnibus	GSE59086	http://www.ncbi.nlm.nih.gov/geo/query/acc.cgi?acc=GSE59086
Rv1359	Microarray analysis	Rv1359	GSE59086_RAW.tar	Gene Expression Omnibus	GSE59086	http://www.ncbi.nlm.nih.gov/geo/query/acc.cgi?acc=GSE59086
Rv1379	Microarray analysis	Rv1379	GSE59086_RAW.tar	Gene Expression Omnibus	GSE59086	http://www.ncbi.nlm.nih.gov/geo/query/acc.cgi?acc=GSE59086
Rv1395	Microarray analysis	Rv1395	GSE59086_RAW.tar	Gene Expression Omnibus	GSE59086	http://www.ncbi.nlm.nih.gov/geo/query/acc.cgi?acc=GSE59086
Rv1423	Microarray analysis	Rv1423	GSE59086_RAW.tar	Gene Expression Omnibus	GSE59086	http://www.ncbi.nlm.nih.gov/geo/query/acc.cgi?acc=GSE59086
Rv1473A	Microarray analysis	Rv1473A	GSE59086_RAW.tar	Gene Expression Omnibus	GSE59086	http://www.ncbi.nlm.nih.gov/geo/query/acc.cgi?acc=GSE59086
Rv1626	Microarray analysis	Rv1626	GSE59086_RAW.tar	Gene Expression Omnibus	GSE59086	http://www.ncbi.nlm.nih.gov/geo/query/acc.cgi?acc=GSE59086
Rv1675c	Microarray analysis	Rv1675c	GSE59086_RAW.tar	Gene Expression Omnibus	GSE59086	http://www.ncbi.nlm.nih.gov/geo/query/acc.cgi?acc=GSE59086
Rv1816	Microarray analysis	Rv1816	GSE59086_RAW.tar	Gene Expression Omnibus	GSE59086	http://www.ncbi.nlm.nih.gov/geo/query/acc.cgi?acc=GSE59086
Rv1909c	Microarray analysis	Rv1909c	GSE59086_RAW.tar	Gene Expression Omnibus	GSE59086	http://www.ncbi.nlm.nih.gov/geo/query/acc.cgi?acc=GSE59086
Rv1956	Microarray analysis	Rv1956	GSE59086_RAW.tar	Gene Expression Omnibus	GSE59086	http://www.ncbi.nlm.nih.gov/geo/query/acc.cgi?acc=GSE59086
Rv1990c	Microarray analysis	Rv1990c	GSE59086_RAW.tar	Gene Expression Omnibus	GSE59086	http://www.ncbi.nlm.nih.gov/geo/query/acc.cgi?acc=GSE59086
Rv2175c	Microarray analysis	Rv2175c	GSE59086_RAW.tar	Gene Expression Omnibus	GSE59086	http://www.ncbi.nlm.nih.gov/geo/query/acc.cgi?acc=GSE59086
Rv2258c	Microarray analysis	Rv2258c	GSE59086_RAW.tar	Gene Expression Omnibus	GSE59086	http://www.ncbi.nlm.nih.gov/geo/query/acc.cgi?acc=GSE59086
Rv2359	Microarray analysis	Rv2359	GSE59086_RAW.tar	Gene Expression Omnibus	GSE59086	http://www.ncbi.nlm.nih.gov/geo/query/acc.cgi?acc=GSE59086
Rv2506	Microarray analysis	Rv2506	GSE59086_RAW.tar	Gene Expression Omnibus	GSE59086	http://www.ncbi.nlm.nih.gov/geo/query/acc.cgi?acc=GSE59086
Rv2745c	Microarray analysis	Rv2745c	GSE59086_RAW.tar	Gene Expression Omnibus	GSE59086	http://www.ncbi.nlm.nih.gov/geo/query/acc.cgi?acc=GSE59086
Rv3055	Microarray analysis	Rv3055	GSE59086_RAW.tar	Gene Expression Omnibus	GSE59086	http://www.ncbi.nlm.nih.gov/geo/query/acc.cgi?acc=GSE59086
Rv3066	Microarray analysis	Rv3066	GSE59086_RAW.tar	Gene Expression Omnibus	GSE59086	http://www.ncbi.nlm.nih.gov/geo/query/acc.cgi?acc=GSE59086
Rv3082c	Microarray analysis	Rv3082c	GSE59086_RAW.tar	Gene Expression Omnibus	GSE59086	http://www.ncbi.nlm.nih.gov/geo/query/acc.cgi?acc=GSE59086
Rv3124	Microarray analysis	Rv3124	GSE59086_RAW.tar	Gene Expression Omnibus	GSE59086	http://www.ncbi.nlm.nih.gov/geo/query/acc.cgi?acc=GSE59086
Rv3133c	Microarray analysis	Rv3133c	GSE59086_RAW.tar	Gene Expression Omnibus	GSE59086	http://www.ncbi.nlm.nih.gov/geo/query/acc.cgi?acc=GSE59086
Rv3143	Microarray analysis	Rv3143	GSE59086_RAW.tar	Gene Expression Omnibus	GSE59086	http://www.ncbi.nlm.nih.gov/geo/query/acc.cgi?acc=GSE59086
Rv3183	Microarray analysis	Rv3183	GSE59086_RAW.tar	Gene Expression Omnibus	GSE59086	http://www.ncbi.nlm.nih.gov/geo/query/acc.cgi?acc=GSE59086
Rv3197A	Microarray analysis	Rv3197A	GSE59086_RAW.tar	Gene Expression Omnibus	GSE59086	http://www.ncbi.nlm.nih.gov/geo/query/acc.cgi?acc=GSE59086
Rv3219	Microarray analysis	Rv3219	GSE59086_RAW.tar	Gene Expression Omnibus	GSE59086	http://www.ncbi.nlm.nih.gov/geo/query/acc.cgi?acc=GSE59086
Rv3246c	Microarray analysis	Rv3246c	GSE59086_RAW.tar	Gene Expression Omnibus	GSE59086	http://www.ncbi.nlm.nih.gov/geo/query/acc.cgi?acc=GSE59086
Rv3260c	Microarray analysis	Rv3260c	GSE59086_RAW.tar	Gene Expression Omnibus	GSE59086	http://www.ncbi.nlm.nih.gov/geo/query/acc.cgi?acc=GSE59086
Rv3416	Microarray analysis	Rv3416	GSE59086_RAW.tar	Gene Expression Omnibus	GSE59086	http://www.ncbi.nlm.nih.gov/geo/query/acc.cgi?acc=GSE59086
Rv3583c	Microarray analysis	Rv3583c	GSE59086_RAW.tar	Gene Expression Omnibus	GSE59086	http://www.ncbi.nlm.nih.gov/geo/query/acc.cgi?acc=GSE59086
Rv3676	Microarray analysis	Rv3676	GSE59086_RAW.tar	Gene Expression Omnibus	GSE59086	http://www.ncbi.nlm.nih.gov/geo/query/acc.cgi?acc=GSE59086
Rv3681c	Microarray analysis	Rv3681c	GSE59086_RAW.tar	Gene Expression Omnibus	GSE59086	http://www.ncbi.nlm.nih.gov/geo/query/acc.cgi?acc=GSE59086
Rv3736	Microarray analysis	Rv3736	GSE59086_RAW.tar	Gene Expression Omnibus	GSE59086	http://www.ncbi.nlm.nih.gov/geo/query/acc.cgi?acc=GSE59086
Rv3765c	Microarray analysis	Rv3765c	GSE59086_RAW.tar	Gene Expression Omnibus	GSE59086	http://www.ncbi.nlm.nih.gov/geo/query/acc.cgi?acc=GSE59086
Rv3833	Microarray analysis	Rv3833	GSE59086_RAW.tar	Gene Expression Omnibus	GSE59086	http://www.ncbi.nlm.nih.gov/geo/query/acc.cgi?acc=GSE59086
Rv3849	Microarray analysis	Rv3849	GSE59086_RAW.tar	Gene Expression Omnibus	GSE59086	http://www.ncbi.nlm.nih.gov/geo/query/acc.cgi?acc=GSE59086
Rv3862c	Microarray analysis	Rv3862c	GSE59086_RAW.tar	Gene Expression Omnibus	GSE59086	http://www.ncbi.nlm.nih.gov/geo/query/acc.cgi?acc=GSE59086
Rv0445c	Microarray analysis	Rv0445c	GSE59086_RAW.tar	Gene Expression Omnibus	GSE59086	http://www.ncbi.nlm.nih.gov/geo/query/acc.cgi?acc=GSE59086
Rv2069	Microarray analysis	Rv2069	GSE59086_RAW.tar	Gene Expression Omnibus	GSE59086	http://www.ncbi.nlm.nih.gov/geo/query/acc.cgi?acc=GSE59086
Rv3223c	Microarray analysis	Rv3223c	GSE59086_RAW.tar	Gene Expression Omnibus	GSE59086	http://www.ncbi.nlm.nih.gov/geo/query/acc.cgi?acc=GSE59086
Rv0182c	Microarray analysis	Rv0182c	GSE59086_RAW.tar	Gene Expression Omnibus	GSE59086	http://www.ncbi.nlm.nih.gov/geo/query/acc.cgi?acc=GSE59086
Rv0735	Microarray analysis	Rv0735	GSE59086_RAW.tar	Gene Expression Omnibus	GSE59086	http://www.ncbi.nlm.nih.gov/geo/query/acc.cgi?acc=GSE59086
Rv1189	Microarray analysis	Rv1189	GSE59086_RAW.tar	Gene Expression Omnibus	GSE59086	http://www.ncbi.nlm.nih.gov/geo/query/acc.cgi?acc=GSE59086
Rv1221	Microarray analysis	Rv1221	GSE59086_RAW.tar	Gene Expression Omnibus	GSE59086	http://www.ncbi.nlm.nih.gov/geo/query/acc.cgi?acc=GSE59086
Rv2703	Microarray analysis	Rv2703	GSE59086_RAW.tar	Gene Expression Omnibus	GSE59086	http://www.ncbi.nlm.nih.gov/geo/query/acc.cgi?acc=GSE59086
Rv2710	Microarray analysis	Rv2710	GSE59086_RAW.tar	Gene Expression Omnibus	GSE59086	http://www.ncbi.nlm.nih.gov/geo/query/acc.cgi?acc=GSE59086
Rv3286c	Microarray analysis	Rv3286c	GSE59086_RAW.tar	Gene Expression Omnibus	GSE59086	http://www.ncbi.nlm.nih.gov/geo/query/acc.cgi?acc=GSE59086
Rv3328c	Microarray analysis	Rv3328c	GSE59086_RAW.tar	Gene Expression Omnibus	GSE59086	http://www.ncbi.nlm.nih.gov/geo/query/acc.cgi?acc=GSE59086
Rv3414c	Microarray analysis	Rv3414c	GSE59086_RAW.tar	Gene Expression Omnibus	GSE59086	http://www.ncbi.nlm.nih.gov/geo/query/acc.cgi?acc=GSE59086
Rv3911	Microarray analysis	Rv3911	GSE59086_RAW.tar	Gene Expression Omnibus	GSE59086	http://www.ncbi.nlm.nih.gov/geo/query/acc.cgi?acc=GSE59086
Rv0038	Microarray analysis	Rv0038	GSE59086_RAW.tar	Gene Expression Omnibus	GSE59086	http://www.ncbi.nlm.nih.gov/geo/query/acc.cgi?acc=GSE59086
Rv0047c	Microarray analysis	Rv0047c	GSE59086_RAW.tar	Gene Expression Omnibus	GSE59086	http://www.ncbi.nlm.nih.gov/geo/query/acc.cgi?acc=GSE59086
Rv0330c	Microarray analysis	Rv0330c	GSE59086_RAW.tar	Gene Expression Omnibus	GSE59086	http://www.ncbi.nlm.nih.gov/geo/query/acc.cgi?acc=GSE59086
Rv0599c	Microarray analysis	Rv0599c	GSE59086_RAW.tar	Gene Expression Omnibus	GSE59086	http://www.ncbi.nlm.nih.gov/geo/query/acc.cgi?acc=GSE59086
Rv0674	Microarray analysis	Rv0674	GSE59086_RAW.tar	Gene Expression Omnibus	GSE59086	http://www.ncbi.nlm.nih.gov/geo/query/acc.cgi?acc=GSE59086
Rv1176c	Microarray analysis	Rv1176c	GSE59086_RAW.tar	Gene Expression Omnibus	GSE59086	http://www.ncbi.nlm.nih.gov/geo/query/acc.cgi?acc=GSE59086
Rv1287	Microarray analysis	Rv1287	GSE59086_RAW.tar	Gene Expression Omnibus	GSE59086	http://www.ncbi.nlm.nih.gov/geo/query/acc.cgi?acc=GSE59086
Rv1560	Microarray analysis	Rv1560	GSE59086_RAW.tar	Gene Expression Omnibus	GSE59086	http://www.ncbi.nlm.nih.gov/geo/query/acc.cgi?acc=GSE59086
Rv1725c	Microarray analysis	Rv1725c	GSE59086_RAW.tar	Gene Expression Omnibus	GSE59086	http://www.ncbi.nlm.nih.gov/geo/query/acc.cgi?acc=GSE59086
Rv1828	Microarray analysis	Rv1828	GSE59086_RAW.tar	Gene Expression Omnibus	GSE59086	http://www.ncbi.nlm.nih.gov/geo/query/acc.cgi?acc=GSE59086
Rv1830	Microarray analysis	Rv1830	GSE59086_RAW.tar	Gene Expression Omnibus	GSE59086	http://www.ncbi.nlm.nih.gov/geo/query/acc.cgi?acc=GSE59086
Rv1960c	Microarray analysis	Rv1960c	GSE59086_RAW.tar	Gene Expression Omnibus	GSE59086	http://www.ncbi.nlm.nih.gov/geo/query/acc.cgi?acc=GSE59086
Rv2009	Microarray analysis	Rv2009	GSE59086_RAW.tar	Gene Expression Omnibus	GSE59086	http://www.ncbi.nlm.nih.gov/geo/query/acc.cgi?acc=GSE59086
Rv2160A	Microarray analysis	Rv2160A	GSE59086_RAW.tar	Gene Expression Omnibus	GSE59086	http://www.ncbi.nlm.nih.gov/geo/query/acc.cgi?acc=GSE59086
Rv2595	Microarray analysis	Rv2595	GSE59086_RAW.tar	Gene Expression Omnibus	GSE59086	http://www.ncbi.nlm.nih.gov/geo/query/acc.cgi?acc=GSE59086
Rv3488	Microarray analysis	Rv3488	GSE59086_RAW.tar	Gene Expression Omnibus	GSE59086	http://www.ncbi.nlm.nih.gov/geo/query/acc.cgi?acc=GSE59086
Rv0054	Microarray analysis	Rv0054	GSE59086_RAW.tar	Gene Expression Omnibus	GSE59086	http://www.ncbi.nlm.nih.gov/geo/query/acc.cgi?acc=GSE59086
Rv3597c	Microarray analysis	Rv3597c	GSE59086_RAW.tar	Gene Expression Omnibus	GSE59086	http://www.ncbi.nlm.nih.gov/geo/query/acc.cgi?acc=GSE59086
Rv3852	Microarray analysis	Rv3852	GSE59086_RAW.tar	Gene Expression Omnibus	GSE59086	http://www.ncbi.nlm.nih.gov/geo/query/acc.cgi?acc=GSE59086
Rv0678	Microarray analysis	Rv0678	GSE59086_RAW.tar	Gene Expression Omnibus	GSE59086	http://www.ncbi.nlm.nih.gov/geo/query/acc.cgi?acc=GSE59086
Rv2827c	Microarray analysis	Rv2827c	GSE59086_RAW.tar	Gene Expression Omnibus	GSE59086	http://www.ncbi.nlm.nih.gov/geo/query/acc.cgi?acc=GSE59086
Rv1740	Microarray analysis	Rv1740	GSE59086_RAW.tar	Gene Expression Omnibus	GSE59086	http://www.ncbi.nlm.nih.gov/geo/query/acc.cgi?acc=GSE59086
Rv2760c	Microarray analysis	Rv2760c	GSE59086_RAW.tar	Gene Expression Omnibus	GSE59086	http://www.ncbi.nlm.nih.gov/geo/query/acc.cgi?acc=GSE59086
Rv1186c	Microarray analysis	Rv1186c	GSE59086_RAW.tar	Gene Expression Omnibus	GSE59086	http://www.ncbi.nlm.nih.gov/geo/query/acc.cgi?acc=GSE59086
Rv0623	Microarray analysis	Rv0623	GSE59086_RAW.tar	Gene Expression Omnibus	GSE59086	http://www.ncbi.nlm.nih.gov/geo/query/acc.cgi?acc=GSE59086
Rv0608	Microarray analysis	Rv0608	GSE59086_RAW.tar	Gene Expression Omnibus	GSE59086	http://www.ncbi.nlm.nih.gov/geo/query/acc.cgi?acc=GSE59086
Rv2478c	Microarray analysis	Rv2478c	GSE59086_RAW.tar	Gene Expression Omnibus	GSE59086	http://www.ncbi.nlm.nih.gov/geo/query/acc.cgi?acc=GSE59086
Rv2242	Microarray analysis	Rv2242	GSE59086_RAW.tar	Gene Expression Omnibus	GSE59086	http://www.ncbi.nlm.nih.gov/geo/query/acc.cgi?acc=GSE59086
Rv0767c	Microarray analysis	Rv0767c	GSE59086_RAW.tar	Gene Expression Omnibus	GSE59086	http://www.ncbi.nlm.nih.gov/geo/query/acc.cgi?acc=GSE59086
Rv3417c	Microarray analysis	Rv3417c	GSE59086_RAW.tar	Gene Expression Omnibus	GSE59086	http://www.ncbi.nlm.nih.gov/geo/query/acc.cgi?acc=GSE59086
