# Supplementary material for: A comprehensive map of genome-wide gene regulation in Mycobacterium tuberculosis
Source: Sci Data. 2015 Mar 31;2:150010. doi: 10.1038/sdata.2015.10 (PMC4413241; doi:10.1038/sdata.2015.10)
Supplement: Supplementary Table 1 [file sdata201510-s2.xls]

## Sheet: Samples & Subjects
Source Name	Characteristics[organism]	Characteristics[strain]	Method	Sample Name	Factor Value[Assay]
Bacteria	Mycobacterium tuberculosis H37Rv	TFOE_Rv0019c	ChIP-Seq	Rv0019c_B387	B387
Bacteria	Mycobacterium tuberculosis H37Rv	TFOE_Rv0020c	ChIP-Seq	Rv0020c_B385	B385
Bacteria	Mycobacterium tuberculosis H37Rv	TFOE_Rv0022c	ChIP-Seq	Rv0022c_B389	B389
Bacteria	Mycobacterium tuberculosis H37Rv	TFOE_Rv0023	ChIP-Seq	Rv0023_B390	B390
Bacteria	Mycobacterium tuberculosis H37Rv	TFOE_Rv0038	ChIP-Seq	Rv0038_B347	B347
Bacteria	Mycobacterium tuberculosis H37Rv	TFOE_Rv0042c	ChIP-Seq	Rv0042c_B391	B391
Bacteria	Mycobacterium tuberculosis H37Rv	TFOE_Rv0043c	ChIP-Seq	Rv0043c_B215	B215
Bacteria	Mycobacterium tuberculosis H37Rv	TFOE_Rv0047c	ChIP-Seq	Rv0047c_B348	B348
Bacteria	Mycobacterium tuberculosis H37Rv	TFOE_Rv0054	ChIP-Seq	Rv0054_B605	B605
Bacteria	Mycobacterium tuberculosis H37Rv	TFOE_Rv0067c	ChIP-Seq	Rv0067c_B392	B392
Bacteria	Mycobacterium tuberculosis H37Rv	TFOE_Rv0078	ChIP-Seq	Rv0078_B399	B399
Bacteria	Mycobacterium tuberculosis H37Rv	TFOE_Rv0081	ChIP-Seq	Rv0081_B236	B236
Bacteria	Mycobacterium tuberculosis H37Rv	TFOE_Rv0081	ChIP-Seq	Rv0081_B125	B125
Bacteria	Mycobacterium tuberculosis H37Rv	TFOE_Rv0117	ChIP-Seq	Rv0117_B257	B257
Bacteria	Mycobacterium tuberculosis H37Rv	TFOE_Rv0135c	ChIP-Seq	Rv0135c_B398	B398
Bacteria	Mycobacterium tuberculosis H37Rv	TFOE_Rv0158	ChIP-Seq	Rv0158_B292	B292
Bacteria	Mycobacterium tuberculosis H37Rv	TFOE_Rv0158	ChIP-Seq	Rv0158_B258	B258
Bacteria	Mycobacterium tuberculosis H37Rv	TFOE_Rv0165c	ChIP-Seq	Rv0165c_B397	B397
Bacteria	Mycobacterium tuberculosis H37Rv	TFOE_Rv0195	ChIP-Seq	Rv0195_B606	B606
Bacteria	Mycobacterium tuberculosis H37Rv	TFOE_Rv0212c	ChIP-Seq	Rv0212c_B400	B400
Bacteria	Mycobacterium tuberculosis H37Rv	TFOE_Rv0232	ChIP-Seq	Rv0232_B139	B139
Bacteria	Mycobacterium tuberculosis H37Rv	TFOE_Rv0238	ChIP-Seq	Rv0238_B407	B407
Bacteria	Mycobacterium tuberculosis H37Rv	TFOE_Rv0260c	ChIP-Seq	Rv0260c_B408	B408
Bacteria	Mycobacterium tuberculosis H37Rv	TFOE_Rv0273c	ChIP-Seq	Rv0273c_B409	B409
Bacteria	Mycobacterium tuberculosis H37Rv	TFOE_Rv0275c	ChIP-Seq	Rv0275c_B410	B410
Bacteria	Mycobacterium tuberculosis H37Rv	TFOE_Rv0302	ChIP-Seq	Rv0302_B411	B411
Bacteria	Mycobacterium tuberculosis H37Rv	TFOE_Rv0324	ChIP-Seq	Rv0324_B328	B328
Bacteria	Mycobacterium tuberculosis H37Rv	TFOE_Rv0324	ChIP-Seq	Rv0324_B327	B327
Bacteria	Mycobacterium tuberculosis H37Rv	TFOE_Rv0324	ChIP-Seq	Rv0324_B316	B316
Bacteria	Mycobacterium tuberculosis H37Rv	TFOE_Rv0324	ChIP-Seq	Rv0324_B284	B284
Bacteria	Mycobacterium tuberculosis H37Rv	TFOE_Rv0324	ChIP-Seq	Rv0324_B156	B156
Bacteria	Mycobacterium tuberculosis H37Rv	TFOE_Rv0330c	ChIP-Seq	Rv0330c_B607	B607
Bacteria	Mycobacterium tuberculosis H37Rv	TFOE_Rv0330c	ChIP-Seq	Rv0330c_B349	B349
Bacteria	Mycobacterium tuberculosis H37Rv	TFOE_Rv0339c	ChIP-Seq	Rv0339c_B412	B412
Bacteria	Mycobacterium tuberculosis H37Rv	TFOE_Rv0348	ChIP-Seq	Rv0348_B413	B413
Bacteria	Mycobacterium tuberculosis H37Rv	TFOE_Rv0353	ChIP-Seq	Rv0353_B608	B608
Bacteria	Mycobacterium tuberculosis H37Rv	TFOE_Rv0377	ChIP-Seq	Rv0377_B414	B414
Bacteria	Mycobacterium tuberculosis H37Rv	TFOE_Rv0445c	ChIP-Seq	Rv0445c_B533	B533
Bacteria	Mycobacterium tuberculosis H37Rv	TFOE_Rv0445c	ChIP-Seq	Rv0445c_B418	B418
Bacteria	Mycobacterium tuberculosis H37Rv	TFOE_Rv0465c	ChIP-Seq	Rv0465c_B343	B343
Bacteria	Mycobacterium tuberculosis H37Rv	TFOE_Rv0472c	ChIP-Seq	Rv0472c_B609	B609
Bacteria	Mycobacterium tuberculosis H37Rv	TFOE_Rv0474	ChIP-Seq	Rv0474_B122	B122
Bacteria	Mycobacterium tuberculosis H37Rv	TFOE_Rv0494	ChIP-Seq	Rv0494_B150	B150
Bacteria	Mycobacterium tuberculosis H37Rv	TFOE_Rv0576	ChIP-Seq	Rv0576_B420	B420
Bacteria	Mycobacterium tuberculosis H37Rv	TFOE_Rv0602c	ChIP-Seq	Rv0602c_B339	B339
Bacteria	Mycobacterium tuberculosis H37Rv	TFOE_Rv0602c	ChIP-Seq	Rv0602c_B135	B135
Bacteria	Mycobacterium tuberculosis H37Rv	TFOE_Rv0623	ChIP-Seq	Rv0623_B364	B364
Bacteria	Mycobacterium tuberculosis H37Rv	TFOE_Rv0653c	ChIP-Seq	Rv0653c_B157	B157
Bacteria	Mycobacterium tuberculosis H37Rv	TFOE_Rv0674	ChIP-Seq	Rv0674_B351	B351
Bacteria	Mycobacterium tuberculosis H37Rv	TFOE_Rv0678	ChIP-Seq	Rv0678_B352	B352
Bacteria	Mycobacterium tuberculosis H37Rv	TFOE_Rv0681	ChIP-Seq	Rv0681_B353	B353
Bacteria	Mycobacterium tuberculosis H37Rv	TFOE_Rv0691c	ChIP-Seq	Rv0691c_B425	B425
Bacteria	Mycobacterium tuberculosis H37Rv	TFOE_Rv0735	ChIP-Seq	Rv0735_B565	B565
Bacteria	Mycobacterium tuberculosis H37Rv	TFOE_Rv0735	ChIP-Seq	Rv0735_B426	B426
Bacteria	Mycobacterium tuberculosis H37Rv	TFOE_Rv0744c	ChIP-Seq	Rv0744c_B427	B427
Bacteria	Mycobacterium tuberculosis H37Rv	TFOE_Rv0757	ChIP-Seq	Rv0757_B167	B167
Bacteria	Mycobacterium tuberculosis H37Rv	TFOE_Rv0767c	ChIP-Seq	Rv0767c_B355	B355
Bacteria	Mycobacterium tuberculosis H37Rv	TFOE_Rv0818	ChIP-Seq	Rv0818_B610	B610
Bacteria	Mycobacterium tuberculosis H37Rv	TFOE_Rv0821c	ChIP-Seq	Rv0821c_B356	B356
Bacteria	Mycobacterium tuberculosis H37Rv	TFOE_Rv0827c	ChIP-Seq	Rv0827c_B129	B129
Bacteria	Mycobacterium tuberculosis H37Rv	TFOE_Rv0844c	ChIP-Seq	Rv0844c_B428	B428
Bacteria	Mycobacterium tuberculosis H37Rv	TFOE_Rv0880	ChIP-Seq	Rv0880_B429	B429
Bacteria	Mycobacterium tuberculosis H37Rv	TFOE_Rv0891c	ChIP-Seq	Rv0891c_B387	B387
Bacteria	Mycobacterium tuberculosis H37Rv	TFOE_Rv0894	ChIP-Seq	Rv0894_B259	B259
Bacteria	Mycobacterium tuberculosis H37Rv	TFOE_Rv0903c	ChIP-Seq	Rv0903c_B433	B433
Bacteria	Mycobacterium tuberculosis H37Rv	TFOE_Rv0967	ChIP-Seq	Rv0967_B386	B386
Bacteria	Mycobacterium tuberculosis H37Rv	TFOE_Rv0981	ChIP-Seq	Rv0981_B299	B299
Bacteria	Mycobacterium tuberculosis H37Rv	TFOE_Rv1019	ChIP-Seq	Rv1019_B431	B431
Bacteria	Mycobacterium tuberculosis H37Rv	TFOE_Rv1033c	ChIP-Seq	Rv1033c_B432	B432
Bacteria	Mycobacterium tuberculosis H37Rv	TFOE_Rv1049	ChIP-Seq	Rv1049_B401	B401
Bacteria	Mycobacterium tuberculosis H37Rv	TFOE_Rv1049	ChIP-Seq	Rv1049_B341	B341
Bacteria	Mycobacterium tuberculosis H37Rv	TFOE_Rv1151c	ChIP-Seq	Rv1151c_B434	B434
Bacteria	Mycobacterium tuberculosis H37Rv	TFOE_Rv1152	ChIP-Seq	Rv1152_B182	B182
Bacteria	Mycobacterium tuberculosis H37Rv	TFOE_Rv1167c	ChIP-Seq	Rv1167c_B346	B346
Bacteria	Mycobacterium tuberculosis H37Rv	TFOE_Rv1167c	ChIP-Seq	Rv1167c_B333	B333
Bacteria	Mycobacterium tuberculosis H37Rv	TFOE_Rv1176c	ChIP-Seq	Rv1176c_B357	B357
Bacteria	Mycobacterium tuberculosis H37Rv	TFOE_Rv1186c	ChIP-Seq	Rv1186c_B611	B611
Bacteria	Mycobacterium tuberculosis H37Rv	TFOE_Rv1189	ChIP-Seq	Rv1189_B553	B553
Bacteria	Mycobacterium tuberculosis H37Rv	TFOE_Rv1189	ChIP-Seq	Rv1189_B435	B435
Bacteria	Mycobacterium tuberculosis H37Rv	TFOE_Rv1219c	ChIP-Seq	Rv1219c_B487	B487
Bacteria	Mycobacterium tuberculosis H37Rv	TFOE_Rv1255c	ChIP-Seq	Rv1255c_B168	B168
Bacteria	Mycobacterium tuberculosis H37Rv	TFOE_Rv1287	ChIP-Seq	Rv1287_B358	B358
Bacteria	Mycobacterium tuberculosis H37Rv	TFOE_Rv1332	ChIP-Seq	Rv1332_B437	B437
Bacteria	Mycobacterium tuberculosis H37Rv	TFOE_Rv1353c	ChIP-Seq	Rv1353c_B612	B612
Bacteria	Mycobacterium tuberculosis H37Rv	TFOE_Rv1359	ChIP-Seq	Rv1359_B189	B189
Bacteria	Mycobacterium tuberculosis H37Rv	TFOE_Rv1379	ChIP-Seq	Rv1379_B439	B439
Bacteria	Mycobacterium tuberculosis H37Rv	TFOE_Rv1395	ChIP-Seq	Rv1395_B336	B336
Bacteria	Mycobacterium tuberculosis H37Rv	TFOE_Rv1404	ChIP-Seq	Rv1404_B440	B440
Bacteria	Mycobacterium tuberculosis H37Rv	TFOE_Rv1423	ChIP-Seq	Rv1423_B442	B442
Bacteria	Mycobacterium tuberculosis H37Rv	TFOE_Rv1453	ChIP-Seq	Rv1453_B443	B443
Bacteria	Mycobacterium tuberculosis H37Rv	TFOE_Rv1460	ChIP-Seq	Rv1460_B127	B127
Bacteria	Mycobacterium tuberculosis H37Rv	TFOE_Rv1473A	ChIP-Seq	Rv1473A_B444	B444
Bacteria	Mycobacterium tuberculosis H37Rv	TFOE_Rv1556	ChIP-Seq	Rv1556_B445	B445
Bacteria	Mycobacterium tuberculosis H37Rv	TFOE_Rv1560	ChIP-Seq	Rv1560_B363	B363
Bacteria	Mycobacterium tuberculosis H37Rv	TFOE_Rv1626	ChIP-Seq	Rv1626_B455	B455
Bacteria	Mycobacterium tuberculosis H37Rv	TFOE_Rv1657	ChIP-Seq	Rv1657_B190	B190
Bacteria	Mycobacterium tuberculosis H37Rv	TFOE_Rv1674c	ChIP-Seq	Rv1674c_B456	B456
Bacteria	Mycobacterium tuberculosis H37Rv	TFOE_Rv1675c	ChIP-Seq	Rv1675c_B457	B457
Bacteria	Mycobacterium tuberculosis H37Rv	TFOE_Rv1719	ChIP-Seq	Rv1719_B458	B458
Bacteria	Mycobacterium tuberculosis H37Rv	TFOE_Rv1725c	ChIP-Seq	Rv1725c_B365	B365
Bacteria	Mycobacterium tuberculosis H37Rv	TFOE_Rv1773c	ChIP-Seq	Rv1773c_B329	B329
Bacteria	Mycobacterium tuberculosis H37Rv	TFOE_Rv1776c	ChIP-Seq	Rv1776c_B459	B459
Bacteria	Mycobacterium tuberculosis H37Rv	TFOE_Rv1816	ChIP-Seq	Rv1816_B460	B460
Bacteria	Mycobacterium tuberculosis H37Rv	TFOE_Rv1828	ChIP-Seq	Rv1828_B366	B366
Bacteria	Mycobacterium tuberculosis H37Rv	TFOE_Rv1846c	ChIP-Seq	Rv1846c_B461	B461
Bacteria	Mycobacterium tuberculosis H37Rv	TFOE_Rv1909c	ChIP-Seq	Rv1909c_B130	B130
Bacteria	Mycobacterium tuberculosis H37Rv	TFOE_Rv1956	ChIP-Seq	Rv1956_B186	B186
Bacteria	Mycobacterium tuberculosis H37Rv	TFOE_Rv1963c	ChIP-Seq	Rv1963c_B417	B417
Bacteria	Mycobacterium tuberculosis H37Rv	TFOE_Rv1985c	ChIP-Seq	Rv1985c_B215	B215
Bacteria	Mycobacterium tuberculosis H37Rv	TFOE_Rv1985c	ChIP-Seq	Rv1985c_B124	B124
Bacteria	Mycobacterium tuberculosis H37Rv	TFOE_Rv1990c	ChIP-Seq	Rv1990c_B324	B324
Bacteria	Mycobacterium tuberculosis H37Rv	TFOE_Rv1994c	ChIP-Seq	Rv1994c_B187	B187
Bacteria	Mycobacterium tuberculosis H37Rv	TFOE_Rv2009	ChIP-Seq	Rv2009_B368	B368
Bacteria	Mycobacterium tuberculosis H37Rv	TFOE_Rv2011c	ChIP-Seq	Rv2011c_B374	B374
Bacteria	Mycobacterium tuberculosis H37Rv	TFOE_Rv2017	ChIP-Seq	Rv2017_B613	B613
Bacteria	Mycobacterium tuberculosis H37Rv	TFOE_Rv2021c	ChIP-Seq	Rv2021c_B140	B140
Bacteria	Mycobacterium tuberculosis H37Rv	TFOE_Rv2034	ChIP-Seq	Rv2034_B151	B151
Bacteria	Mycobacterium tuberculosis H37Rv	TFOE_Rv2034	ChIP-Seq	Rv2034_B141	B141
Bacteria	Mycobacterium tuberculosis H37Rv	TFOE_Rv2069	ChIP-Seq	Rv2069_B530	B530
Bacteria	Mycobacterium tuberculosis H37Rv	TFOE_Rv2069c	ChIP-Seq	Rv2069c_B614	B614
Bacteria	Mycobacterium tuberculosis H37Rv	TFOE_Rv2160a	ChIP-Seq	Rv2160a_B378	B378
Bacteria	Mycobacterium tuberculosis H37Rv	TFOE_Rv2160c	ChIP-Seq	Rv2160c_B402	B402
Bacteria	Mycobacterium tuberculosis H37Rv	TFOE_Rv2160c	ChIP-Seq	Rv2160c_B342	B342
Bacteria	Mycobacterium tuberculosis H37Rv	TFOE_Rv2175c	ChIP-Seq	Rv2175c_B615	B615
Bacteria	Mycobacterium tuberculosis H37Rv	TFOE_Rv2242	ChIP-Seq	Rv2242_B616	B616
Bacteria	Mycobacterium tuberculosis H37Rv	TFOE_Rv2250c	ChIP-Seq	Rv2250c_B617	B617
Bacteria	Mycobacterium tuberculosis H37Rv	TFOE_Rv2258c	ChIP-Seq	Rv2258c_B618	B618
Bacteria	Mycobacterium tuberculosis H37Rv	TFOE_Rv2258c	ChIP-Seq	Rv2258c_B487	B487
Bacteria	Mycobacterium tuberculosis H37Rv	TFOE_Rv2282c	ChIP-Seq	Rv2282c_B620	B620
Bacteria	Mycobacterium tuberculosis H37Rv	TFOE_Rv2324	ChIP-Seq	Rv2324_B354	B354
Bacteria	Mycobacterium tuberculosis H37Rv	TFOE_Rv2324	ChIP-Seq	Rv2324_B131	B131
Bacteria	Mycobacterium tuberculosis H37Rv	TFOE_Rv2359	ChIP-Seq	Rv2359_B249	B249
Bacteria	Mycobacterium tuberculosis H37Rv	TFOE_Rv2374c	ChIP-Seq	Rv2374c_B290	B290
Bacteria	Mycobacterium tuberculosis H37Rv	TFOE_Rv2374c	ChIP-Seq	Rv2374c_B362	B362
Bacteria	Mycobacterium tuberculosis H37Rv	TFOE_Rv2478c	ChIP-Seq	Rv2478c_B621	B621
Bacteria	Mycobacterium tuberculosis H37Rv	TFOE_Rv2488c	ChIP-Seq	Rv2488c_B488	B488
Bacteria	Mycobacterium tuberculosis H37Rv	TFOE_Rv2506	ChIP-Seq	Rv2506_B623	B623
Bacteria	Mycobacterium tuberculosis H37Rv	TFOE_Rv2506	ChIP-Seq	Rv2506_B489	B489
Bacteria	Mycobacterium tuberculosis H37Rv	TFOE_Rv2595	ChIP-Seq	Rv2595_B375	B375
Bacteria	Mycobacterium tuberculosis H37Rv	TFOE_Rv2610c	ChIP-Seq	Rv2610c_B180	B180
Bacteria	Mycobacterium tuberculosis H37Rv	TFOE_Rv2640c	ChIP-Seq	Rv2640c_B136	B136
Bacteria	Mycobacterium tuberculosis H37Rv	TFOE_Rv2642	ChIP-Seq	Rv2642_B237	B237
Bacteria	Mycobacterium tuberculosis H37Rv	TFOE_Rv2642	ChIP-Seq	Rv2642_B207	B207
Bacteria	Mycobacterium tuberculosis H37Rv	TFOE_Rv2703	ChIP-Seq	Rv2703_B529	B529
Bacteria	Mycobacterium tuberculosis H37Rv	TFOE_Rv2710	ChIP-Seq	Rv2710_B531	B531
Bacteria	Mycobacterium tuberculosis H37Rv	TFOE_Rv2711	ChIP-Seq	Rv2711_B191	B191
Bacteria	Mycobacterium tuberculosis H37Rv	TFOE_Rv2745c	ChIP-Seq	Rv2745c_B142	B142
Bacteria	Mycobacterium tuberculosis H37Rv	TFOE_Rv2760c	ChIP-Seq	Rv2760c_B624	B624
Bacteria	Mycobacterium tuberculosis H37Rv	TFOE_Rv2779c	ChIP-Seq	Rv2779c_B625	B625
Bacteria	Mycobacterium tuberculosis H37Rv	TFOE_Rv2779c	ChIP-Seq	Rv2779c_B490	B490
Bacteria	Mycobacterium tuberculosis H37Rv	TFOE_Rv2788	ChIP-Seq	Rv2788_B626	B626
Bacteria	Mycobacterium tuberculosis H37Rv	TFOE_Rv2827c	ChIP-Seq	Rv2827c_B627	B627
Bacteria	Mycobacterium tuberculosis H37Rv	TFOE_Rv2887	ChIP-Seq	Rv2887_B137	B137
Bacteria	Mycobacterium tuberculosis H37Rv	TFOE_Rv2912c	ChIP-Seq	Rv2912c_B629	B629
Bacteria	Mycobacterium tuberculosis H37Rv	TFOE_Rv2986c	ChIP-Seq	Rv2986c_B630	B630
Bacteria	Mycobacterium tuberculosis H37Rv	TFOE_Rv2989	ChIP-Seq	Rv2989_B138	B138
Bacteria	Mycobacterium tuberculosis H37Rv	TFOE_Rv3050c	ChIP-Seq	Rv3050c_B334	B334
Bacteria	Mycobacterium tuberculosis H37Rv	TFOE_Rv3055	ChIP-Seq	Rv3055_B632	B632
Bacteria	Mycobacterium tuberculosis H37Rv	TFOE_Rv3058c	ChIP-Seq	Rv3058c_B633	B633
Bacteria	Mycobacterium tuberculosis H37Rv	TFOE_Rv3060c	ChIP-Seq	Rv3060c_B123	B123
Bacteria	Mycobacterium tuberculosis H37Rv	TFOE_Rv3066	ChIP-Seq	Rv3066_B153	B153
Bacteria	Mycobacterium tuberculosis H37Rv	TFOE_Rv3082c	ChIP-Seq	Rv3082c_B634	B634
Bacteria	Mycobacterium tuberculosis H37Rv	TFOE_Rv3095	ChIP-Seq	Rv3095_B315	B315
Bacteria	Mycobacterium tuberculosis H37Rv	TFOE_Rv3124	ChIP-Seq	Rv3124_B227	B227
Bacteria	Mycobacterium tuberculosis H37Rv	TFOE_Rv3133c	ChIP-Seq	Rv3133c_B239	B239
Bacteria	Mycobacterium tuberculosis H37Rv	TFOE_Rv3133c	ChIP-Seq	Rv3133c_B121	B121
Bacteria	Mycobacterium tuberculosis H37Rv	TFOE_Rv3143	ChIP-Seq	Rv3143_B340	B340
Bacteria	Mycobacterium tuberculosis H37Rv	TFOE_Rv3160c	ChIP-Seq	Rv3160c_B240	B240
Bacteria	Mycobacterium tuberculosis H37Rv	TFOE_Rv3164c	ChIP-Seq	Rv3164c_B369	B369
Bacteria	Mycobacterium tuberculosis H37Rv	TFOE_Rv3167c	ChIP-Seq	Rv3167c_B272	B272
Bacteria	Mycobacterium tuberculosis H37Rv	TFOE_Rv3173c	ChIP-Seq	Rv3173c_B379	B379
Bacteria	Mycobacterium tuberculosis H37Rv	TFOE_Rv3183	ChIP-Seq	Rv3183_B154	B154
Bacteria	Mycobacterium tuberculosis H37Rv	TFOE_Rv3219	ChIP-Seq	Rv3219_B188	B188
Bacteria	Mycobacterium tuberculosis H37Rv	TFOE_Rv3223c	ChIP-Seq	Rv3223c_B126	B126
Bacteria	Mycobacterium tuberculosis H37Rv	TFOE_Rv3246c	ChIP-Seq	Rv3246c_B208	B208
Bacteria	Mycobacterium tuberculosis H37Rv	TFOE_Rv3249c	ChIP-Seq	Rv3249c_B317	B317
Bacteria	Mycobacterium tuberculosis H37Rv	TFOE_Rv3249c	ChIP-Seq	Rv3249c_B256	B256
Bacteria	Mycobacterium tuberculosis H37Rv	TFOE_Rv3260c	ChIP-Seq	Rv3260c_B335	B335
Bacteria	Mycobacterium tuberculosis H37Rv	TFOE_Rv3286c	ChIP-Seq	Rv3286c_B404	B404
Bacteria	Mycobacterium tuberculosis H37Rv	TFOE_Rv3286c	ChIP-Seq	Rv3286c_B534	B534
Bacteria	Mycobacterium tuberculosis H37Rv	TFOE_Rv3291c	ChIP-Seq	Rv3291c_B152	B152
Bacteria	Mycobacterium tuberculosis H37Rv	TFOE_Rv3301c	ChIP-Seq	Rv3301c_B381	B381
Bacteria	Mycobacterium tuberculosis H37Rv	TFOE_Rv3328c	ChIP-Seq	Rv3328c_B637	B637
Bacteria	Mycobacterium tuberculosis H37Rv	TFOE_Rv3328c	ChIP-Seq	Rv3328c_B528	B528
Bacteria	Mycobacterium tuberculosis H37Rv	TFOE_Rv3334	ChIP-Seq	Rv3334_B132	B132
Bacteria	Mycobacterium tuberculosis H37Rv	TFOE_Rv3405c	ChIP-Seq	Rv3405c_B155	B155
Bacteria	Mycobacterium tuberculosis H37Rv	TFOE_Rv3414c	ChIP-Seq	Rv3414c_B638	B638
Bacteria	Mycobacterium tuberculosis H37Rv	TFOE_Rv3414c	ChIP-Seq	Rv3414c_B532	B532
Bacteria	Mycobacterium tuberculosis H37Rv	TFOE_Rv3416	ChIP-Seq	Rv3416_B403	B403
Bacteria	Mycobacterium tuberculosis H37Rv	TFOE_Rv3417c	ChIP-Seq	Rv3417c_B371	B371
Bacteria	Mycobacterium tuberculosis H37Rv	TFOE_Rv3488	ChIP-Seq	Rv3488_B382	B382
Bacteria	Mycobacterium tuberculosis H37Rv	TFOE_Rv3557c	ChIP-Seq	Rv3557c_B639	B639
Bacteria	Mycobacterium tuberculosis H37Rv	TFOE_Rv3557c	ChIP-Seq	Rv3557c_B457	B457
Bacteria	Mycobacterium tuberculosis H37Rv	TFOE_Rv3574	ChIP-Seq	Rv3574_B113	B113
Bacteria	Mycobacterium tuberculosis H37Rv	TFOE_Rv3583c	ChIP-Seq	Rv3583c_B192	B192
Bacteria	Mycobacterium tuberculosis H37Rv	TFOE_Rv3597c	ChIP-Seq	Rv3597c_B289.7	B289.7
Bacteria	Mycobacterium tuberculosis H37Rv	TFOE_Rv3597c	ChIP-Seq	Rv3597c_B289.2	B289.2
Bacteria	Mycobacterium tuberculosis H37Rv	TFOE_Rv3597c	ChIP-Seq	Rv3597c_B241	B241
Bacteria	Mycobacterium tuberculosis H37Rv	TFOE_Rv3676	ChIP-Seq	Rv3676_B640	B640
Bacteria	Mycobacterium tuberculosis H37Rv	TFOE_Rv3681c	ChIP-Seq	Rv3681c_B128	B128
Bacteria	Mycobacterium tuberculosis H37Rv	TFOE_Rv3736	ChIP-Seq	Rv3736_B641	B641
Bacteria	Mycobacterium tuberculosis H37Rv	TFOE_Rv3744	ChIP-Seq	Rv3744_B642	B642
Bacteria	Mycobacterium tuberculosis H37Rv	TFOE_Rv3765c	ChIP-Seq	Rv3765c_B344	B344
Bacteria	Mycobacterium tuberculosis H37Rv	TFOE_Rv3830c	ChIP-Seq	Rv3830c_B380	B380
Bacteria	Mycobacterium tuberculosis H37Rv	TFOE_Rv3833	ChIP-Seq	Rv3833_B643	B643
Bacteria	Mycobacterium tuberculosis H37Rv	TFOE_Rv3840	ChIP-Seq	Rv3840_B227	B227
Bacteria	Mycobacterium tuberculosis H37Rv	TFOE_Rv3849	ChIP-Seq	Rv3849_B507	B507
Bacteria	Mycobacterium tuberculosis H37Rv	TFOE_Rv3852	ChIP-Seq	Rv3852_B644	B644
Bacteria	Mycobacterium tuberculosis H37Rv	TFOE_Rv3855	ChIP-Seq	Rv3855_B179	B179
Bacteria	Mycobacterium tuberculosis H37Rv	TFOE_Rv3862c	ChIP-Seq	Rv3862c_B170	B170
Bacteria	Mycobacterium tuberculosis H37Rv	TFOE_Rv3911	ChIP-Seq	Rv3911_B645	B645

## Sheet: Assay 1
Sample Name	Method	Assay	Data Repository	Data Record Accession	Raw Data File	bioproject_accession	biosample_accession	Study Accession	Experiment Title	Instrument	Study Title	Sample Accession	Total Size, Mb	Total RUNs	Total Spots	Total Bases	Library Source	Library Selection
Rv0019c_B387	ChIP-Seq	B387	Sequence Read Archive	SRX660834	61_6_64BEEAAXX_062812_ChIP_387_MTB_Rv0019c_TETR_Genome_sorted.bam	PRJNA255984	SAMN02934349	SRP044777	ChIP-seq of Mycobacterium tuberculosis H37Rv : TF Rv0019c: Sample Chipseq_Rv0019c_B387	Illumina Genome Analyzer IIx	Mycobacterium tuberculosis H37Rv Genome-wide transcription factor binding (ChIP-Seq)	SRS665819	640.02	1	44830241	1793209640	GENOMIC	ChIP
Rv0020c_B385	ChIP-Seq	B385	Sequence Read Archive	SRX660816	52_3_64YTFAAXX_122111_ChIP_385_MTB_Rv0020c_TETR_Genome_sorted.bam	PRJNA255984	SAMN02934347	SRP044777	ChIP-seq of Mycobacterium tuberculosis H37Rv : TF Rv0020c: Sample Chipseq_Rv0020c_B385	Illumina Genome Analyzer IIx	Mycobacterium tuberculosis H37Rv Genome-wide transcription factor binding (ChIP-Seq)	SRS665801	582.01	1	39297391	1571895640	GENOMIC	ChIP
Rv0022c_B389	ChIP-Seq	B389	Sequence Read Archive	SRX660827	58_6_64CM5AAXX_042512_ChIP_389_MTB_Rv0022c_TETR_Genome_sorted.bam	PRJNA255984	SAMN02934351	SRP044777	ChIP-seq of Mycobacterium tuberculosis H37Rv : TF Rv0022c: Sample Chipseq_Rv0022c_B389	Illumina Genome Analyzer IIx	Mycobacterium tuberculosis H37Rv Genome-wide transcription factor binding (ChIP-Seq)	SRS665812	689.01	1	47615926	1904637040	GENOMIC	ChIP
Rv0023_B390	ChIP-Seq	B390	Sequence Read Archive	SRX660817	52_4_64YTFAAXX_122111_ChIP_390_MTB_Rv0023_TETR_Genome_sorted.bam	PRJNA255984	SAMN02934352	SRP044777	ChIP-seq of Mycobacterium tuberculosis H37Rv : TF Rv0023: Sample Chipseq_Rv0023_B390	Illumina Genome Analyzer IIx	Mycobacterium tuberculosis H37Rv Genome-wide transcription factor binding (ChIP-Seq)	SRS665802	532.06	1	37269316	1490772640	GENOMIC	ChIP
Rv0038_B347	ChIP-Seq	B347	Sequence Read Archive	SRX660794	41_3_62YENAAXX_080511_ChIP_347_MTB_Rv0038_TETR_Genome_sorted.bam	PRJNA255984	SAMN02934321	SRP044777	ChIP-seq of Mycobacterium tuberculosis H37Rv : TF Rv0038: Sample Chipseq_Rv0038_B347	Illumina Genome Analyzer IIx	Mycobacterium tuberculosis H37Rv Genome-wide transcription factor binding (ChIP-Seq)	SRS665778	356.64	1	25310423	1012416920	GENOMIC	ChIP
Rv0042c_B391	ChIP-Seq	B391	Sequence Read Archive	SRX660900	81_4_2_66120AAXX_041313_ChIP_391_MTB_Rv0042c_TETR_Genome_sorted.bam	PRJNA255984	SAMN02934353	SRP044777	ChIP-seq of Mycobacterium tuberculosis H37Rv : TF Rv0042c: Sample Chipseq_Rv0042c_B391	Illumina Genome Analyzer IIx	Mycobacterium tuberculosis H37Rv Genome-wide transcription factor binding (ChIP-Seq)	SRS665885	154.06	1	10576052	380737872	GENOMIC	ChIP
Rv0043c_B215	ChIP-Seq	B215	Sequence Read Archive	SRX660758	25_7_62NRLAAXX_111710_ChIP_215_MTB_Rv0043c_TETR_Genome_sorted.bam	PRJNA255984	SAMN02934282	SRP044777	ChIP-seq of Mycobacterium tuberculosis H37Rv : TF Rv0043c: Sample Chipseq_Rv0043c_B215	Illumina Genome Analyzer IIx	Mycobacterium tuberculosis H37Rv Genome-wide transcription factor binding (ChIP-Seq)	SRS665742	354.61	1	27929014	1117160560	GENOMIC	ChIP
Rv0047c_B348	ChIP-Seq	B348	Sequence Read Archive	SRX660819	53_1_64ENMAAXX_021512_ChIP_348_MTB_Rv0047c_TETR_Genome_sorted.bam	PRJNA255984	SAMN02934322	SRP044777	ChIP-seq of Mycobacterium tuberculosis H37Rv : TF Rv0047c: Sample Chipseq_Rv0047c_B348	Illumina Genome Analyzer IIx	Mycobacterium tuberculosis H37Rv Genome-wide transcription factor binding (ChIP-Seq)	SRS665804	408.06	1	32477473	1169189028	GENOMIC	ChIP
Rv0054_B605	ChIP-Seq	B605	Sequence Read Archive	SRX660912	82_5_1_66091AAXX_051313_ChIP_605_MTB_Rv0054_TETR_Genome_sorted.bam	PRJNA255984	SAMN02934414	SRP044777	ChIP-seq of Mycobacterium tuberculosis H37Rv : TF Rv0054: Sample Chipseq_Rv0054_B605	Illumina Genome Analyzer IIx	Mycobacterium tuberculosis H37Rv Genome-wide transcription factor binding (ChIP-Seq)	SRS665897	154.53	1	12521380	450769680	GENOMIC	ChIP
Rv0067c_B392	ChIP-Seq	B392	Sequence Read Archive	SRX660818	52_5_64YTFAAXX_122111_ChIP_392_MTB_Rv0067c_TETR_Genome_sorted.bam	PRJNA255984	SAMN02934354	SRP044777	ChIP-seq of Mycobacterium tuberculosis H37Rv : TF Rv0067c: Sample Chipseq_Rv0067c_B392	Illumina Genome Analyzer IIx	Mycobacterium tuberculosis H37Rv Genome-wide transcription factor binding (ChIP-Seq)	SRS665803	548.94	1	35742385	1429695400	GENOMIC	ChIP
Rv0078_B399	ChIP-Seq	B399	Sequence Read Archive	SRX660813	51_1_631F7AAXX_121611_ChIP_399_MTB_Rv0078_TETR_Genome_sorted.bam	PRJNA255984	SAMN02934357	SRP044777	ChIP-seq of Mycobacterium tuberculosis H37Rv : TF Rv0078: Sample Chipseq_Rv0078_B399	Illumina Genome Analyzer IIx	Mycobacterium tuberculosis H37Rv Genome-wide transcription factor binding (ChIP-Seq)	SRS665797	358.43	1	29529642	1063067112	GENOMIC	ChIP
Rv0081_B125	ChIP-Seq	B125	Sequence Read Archive	SRX660721	13_3_702Y4AAXX_073010_ChIP_125_MTB_Rv0081_TETR_Genome.bam	PRJNA255984	SAMN02934243	SRP044777	ChIP-seq of Mycobacterium tuberculosis H37Rv : TF Rv0081: Sample Chipseq_Rv0081_B125	Illumina Genome Analyzer IIx	Mycobacterium tuberculosis H37Rv Genome-wide transcription factor binding (ChIP-Seq)	SRS665707	374.91	1	19337913	773516520	GENOMIC	ChIP
Rv0081_B236	ChIP-Seq	B236	Sequence Read Archive	SRX660767	27_6_62NPMAAXX_120310_ChIP_236_MTB_Rv0081_TETR_Genome_sorted.bam	PRJNA255984	SAMN02934286	SRP044777	ChIP-seq of Mycobacterium tuberculosis H37Rv : TF Rv0081: Sample Chipseq_Rv0081_B236	Illumina Genome Analyzer IIx	Mycobacterium tuberculosis H37Rv Genome-wide transcription factor binding (ChIP-Seq)	SRS665752	584.2	1	36158724	1446348960	GENOMIC	ChIP
Rv0117_B257	ChIP-Seq	B257	Sequence Read Archive	SRX660774	29_4_62NPNAAXX_020711_ChIP_257_MTB_Rv0117_TETR_Genome_sorted.bam	PRJNA255984	SAMN02934293	SRP044777	ChIP-seq of Mycobacterium tuberculosis H37Rv : TF Rv0117: Sample Chipseq_Rv0117_B257	Illumina Genome Analyzer IIx	Mycobacterium tuberculosis H37Rv Genome-wide transcription factor binding (ChIP-Seq)	SRS665759	611.13	1	41400049	1656001960	GENOMIC	ChIP
Rv0135c_B398	ChIP-Seq	B398	Sequence Read Archive	SRX660809	49_7_632J2AAXX_ChIP_398_MTB_Rv0135c_TETR_Genome_sorted.bam	PRJNA255984	SAMN02934356	SRP044777	ChIP-seq of Mycobacterium tuberculosis H37Rv : TF Rv0135c: Sample Chipseq_Rv0135c_B398	Illumina Genome Analyzer IIx	Mycobacterium tuberculosis H37Rv Genome-wide transcription factor binding (ChIP-Seq)	SRS665793	587.36	1	40636876	1625475040	GENOMIC	ChIP
Rv0158_B258	ChIP-Seq	B258	Sequence Read Archive	SRX660775	29_6_62NPNAAXX_020711_ChIP_258_MTB_Rv0158_TETR_Genome_sorted.bam	PRJNA255984	SAMN02934294	SRP044777	ChIP-seq of Mycobacterium tuberculosis H37Rv : TF Rv0158: Sample Chipseq_Rv0158_B258	Illumina Genome Analyzer IIx	Mycobacterium tuberculosis H37Rv Genome-wide transcription factor binding (ChIP-Seq)	SRS665760	647.88	1	42302684	1692107360	GENOMIC	ChIP
Rv0158_B292	ChIP-Seq	B292	Sequence Read Archive	SRX660779	32_2_630C1AAAXX_031111_ChIP_292_MTB_Rv0158_TETR_Genome_sorted.bam	PRJNA255984	SAMN02934301	SRP044777	ChIP-seq of Mycobacterium tuberculosis H37Rv : TF Rv0158: Sample Chipseq_Rv0158_B292	Illumina Genome Analyzer IIx	Mycobacterium tuberculosis H37Rv Genome-wide transcription factor binding (ChIP-Seq)	SRS665764	466.37	1	33389506	1335580240	GENOMIC	ChIP
Rv0165c_B397	ChIP-Seq	B397	Sequence Read Archive	SRX660840	63_5_63DY2AAXX_080312_ChIP_397_MTB_Rv0165c_TETR_Genome_sorted.bam	PRJNA255984	SAMN02934355	SRP044777	ChIP-seq of Mycobacterium tuberculosis H37Rv : TF Rv0165c: Sample Chipseq_Rv0165c_B397	Illumina Genome Analyzer IIx	Mycobacterium tuberculosis H37Rv Genome-wide transcription factor binding (ChIP-Seq)	SRS665825	548.61	1	39114600	1564584000	GENOMIC	ChIP
Rv0195_B606	ChIP-Seq	B606	Sequence Read Archive	SRX660913	82_5_2_66091AAXX_051313_ChIP_606_MTB_Rv0195_TETR_Genome_sorted.bam	PRJNA255984	SAMN02934415	SRP044777	ChIP-seq of Mycobacterium tuberculosis H37Rv : TF Rv0195: Sample Chipseq_Rv0195_B606	Illumina Genome Analyzer IIx	Mycobacterium tuberculosis H37Rv Genome-wide transcription factor binding (ChIP-Seq)	SRS665898	158.26	1	12763779	459496044	GENOMIC	ChIP
Rv0212c_B400	ChIP-Seq	B400	Sequence Read Archive	SRX660820	53_2_64ENMAAXX_021512_ChIP_400_MTB_Rv0212c_TETR_Genome_sorted.bam	PRJNA255984	SAMN02934358	SRP044777	ChIP-seq of Mycobacterium tuberculosis H37Rv : TF Rv0212c: Sample Chipseq_Rv0212c_B400	Illumina Genome Analyzer IIx	Mycobacterium tuberculosis H37Rv Genome-wide transcription factor binding (ChIP-Seq)	SRS665805	264.27	1	22442173	807918228	GENOMIC	ChIP
Rv0232_B139	ChIP-Seq	B139	Sequence Read Archive	SRX660734	16_3_62H2CAAXX_090910_ChIP_139_MTB_Rv0232_TETR_Genome_sorted.bam	PRJNA255984	SAMN02934255	SRP044777	ChIP-seq of Mycobacterium tuberculosis H37Rv : TF Rv0232: Sample Chipseq_Rv0232_B139	Illumina Genome Analyzer IIx	Mycobacterium tuberculosis H37Rv Genome-wide transcription factor binding (ChIP-Seq)	SRS665719	507.87	1	31168972	1246758880	GENOMIC	ChIP
Rv0238_B407	ChIP-Seq	B407	Sequence Read Archive	SRX660879	77_4_64WNNAAXX_011913_ChIP_407_MTB_Rv0238_TETR_Genome_sorted.bam	PRJNA255984	SAMN02934363	SRP044777	ChIP-seq of Mycobacterium tuberculosis H37Rv : TF Rv0238: Sample Chipseq_Rv0238_B407	Illumina Genome Analyzer IIx	Mycobacterium tuberculosis H37Rv Genome-wide transcription factor binding (ChIP-Seq)	SRS665864	786.25	1	44811379	1792455160	GENOMIC	ChIP
Rv0260c_B408	ChIP-Seq	B408	Sequence Read Archive	SRX660880	77_5_64WNNAAXX_011913_ChIP_408_MTB_Rv0260c_TETR_Genome_sorted.bam	PRJNA255984	SAMN02934364	SRP044777	ChIP-seq of Mycobacterium tuberculosis H37Rv : TF Rv0260c: Sample Chipseq_Rv0260c_B408	Illumina Genome Analyzer IIx	Mycobacterium tuberculosis H37Rv Genome-wide transcription factor binding (ChIP-Seq)	SRS665865	421.67	1	31338300	1253532000	GENOMIC	ChIP
Rv0273c_B409	ChIP-Seq	B409	Sequence Read Archive	SRX660861	67_2_64CW3AAXX_091512_ChIP_409_MTB_Rv0273c_TETR_Genome_sorted.bam	PRJNA255984	SAMN02934365	SRP044777	ChIP-seq of Mycobacterium tuberculosis H37Rv : TF Rv0273c: Sample Chipseq_Rv0273c_B409	Illumina Genome Analyzer IIx	Mycobacterium tuberculosis H37Rv Genome-wide transcription factor binding (ChIP-Seq)	SRS665846	758.09	1	50783763	2031350520	GENOMIC	ChIP
Rv0275c_B410	ChIP-Seq	B410	Sequence Read Archive	SRX660882	79_3_64WNRAAXX_021313_ChIP_410_MTB_Rv0275c_TETR_Genome_sorted.bam	PRJNA255984	SAMN02934366	SRP044777	ChIP-seq of Mycobacterium tuberculosis H37Rv : TF Rv0275c: Sample Chipseq_Rv0275c_B410	Illumina Genome Analyzer IIx	Mycobacterium tuberculosis H37Rv Genome-wide transcription factor binding (ChIP-Seq)	SRS665867	403.82	1	25812107	1032484280	GENOMIC	ChIP
Rv0302_B411	ChIP-Seq	B411	Sequence Read Archive	SRX660858	66_6_64RFAAXX_090612_ChIP_411_MTB_Rv0302_TETR_Genome_sorted.bam	PRJNA255984	SAMN02934367	SRP044777	ChIP-seq of Mycobacterium tuberculosis H37Rv : TF Rv0302: Sample Chipseq_Rv0302_B411	Illumina Genome Analyzer IIx	Mycobacterium tuberculosis H37Rv Genome-wide transcription factor binding (ChIP-Seq)	SRS665843	764.59	1	40998903	1639956120	GENOMIC	ChIP
Rv0324_B156	ChIP-Seq	B156	Sequence Read Archive	SRX660744	17_7_708U2AAXX_091710_ChIP_156_MTB_Rv0324_TETR_Genome_sorted.bam	PRJNA255984	SAMN02934265	SRP044777	ChIP-seq of Mycobacterium tuberculosis H37Rv : TF Rv0324: Sample Chipseq_Rv0324_B156	Illumina Genome Analyzer IIx	Mycobacterium tuberculosis H37Rv Genome-wide transcription factor binding (ChIP-Seq)	SRS665729	318.36	1	23931487	957259480	GENOMIC	ChIP
Rv0324_B284	ChIP-Seq	B284	Sequence Read Archive	SRX660778	32_1_630C1AAAXX_031111_ChIP_284_MTB_Rv0324_TETR_Genome_sorted.bam	PRJNA255984	SAMN02934297	SRP044777	ChIP-seq of Mycobacterium tuberculosis H37Rv : TF Rv0324: Sample Chipseq_Rv0324_B284	Illumina Genome Analyzer IIx	Mycobacterium tuberculosis H37Rv Genome-wide transcription factor binding (ChIP-Seq)	SRS665762	288.21	1	23115044	924601760	GENOMIC	ChIP
Rv0324_B316	ChIP-Seq	B316	Sequence Read Archive	SRX660782	35_1_62YEMAAXX_050611_ChIP_316_MTB_Rv0324_TETR_Genome_sorted.bam	PRJNA255984	SAMN02934304	SRP044777	ChIP-seq of Mycobacterium tuberculosis H37Rv : TF Rv0324: Sample Chipseq_Rv0324_B316	Illumina Genome Analyzer IIx	Mycobacterium tuberculosis H37Rv Genome-wide transcription factor binding (ChIP-Seq)	SRS665767	611.06	1	39198631	1567945240	GENOMIC	ChIP
Rv0324_B327	ChIP-Seq	B327	Sequence Read Archive	SRX660784	37_4_62YEEAAXX_062811_ChIP_327_MTB_Rv0324_TETR_Genome_sorted.bam	PRJNA255984	SAMN02934307	SRP044777	ChIP-seq of Mycobacterium tuberculosis H37Rv : TF Rv0324: Sample Chipseq_Rv0324_B327	Illumina Genome Analyzer IIx	Mycobacterium tuberculosis H37Rv Genome-wide transcription factor binding (ChIP-Seq)	SRS665769	302.47	1	24286080	971443200	GENOMIC	ChIP
Rv0324_B328	ChIP-Seq	B328	Sequence Read Archive	SRX660785	37_6_62YEEAAXX_062811_ChIP_328_MTB_Rv0324_TETR_Genome_sorted.bam	PRJNA255984	SAMN02934308	SRP044777	ChIP-seq of Mycobacterium tuberculosis H37Rv : TF Rv0324: Sample Chipseq_Rv0324_B328	Illumina Genome Analyzer IIx	Mycobacterium tuberculosis H37Rv Genome-wide transcription factor binding (ChIP-Seq)	SRS665770	280.14	1	22867511	914700440	GENOMIC	ChIP
Rv0330c_B349	ChIP-Seq	B349	Sequence Read Archive	SRX660808	49_6_632J2AAXX_ChIP_349_MTB_Rv0330c_TETR_Genome_sorted.bam	PRJNA255984	SAMN02934323	SRP044777	ChIP-seq of Mycobacterium tuberculosis H37Rv : TF Rv0330c: Sample Chipseq_Rv0330c_B349	Illumina Genome Analyzer IIx	Mycobacterium tuberculosis H37Rv Genome-wide transcription factor binding (ChIP-Seq)	SRS665794	377.74	1	26761529	1070461160	GENOMIC	ChIP
Rv0330c_B607	ChIP-Seq	B607	Sequence Read Archive	SRX660914	82_5_3_66091AAXX_051313_ChIP_607_MTB_Rv0330c_TETR_Genome_sorted.bam	PRJNA255984	SAMN02934416	SRP044777	ChIP-seq of Mycobacterium tuberculosis H37Rv : TF Rv0330c: Sample Chipseq_Rv0330c_B607	Illumina Genome Analyzer IIx	Mycobacterium tuberculosis H37Rv Genome-wide transcription factor binding (ChIP-Seq)	SRS665899	186.17	1	14815174	533346264	GENOMIC	ChIP
Rv0339c_B412	ChIP-Seq	B412	Sequence Read Archive	SRX660860	67_1_64CW3AAXX_091512_ChIP_412_MTB_Rv0339c_TETR_Genome_sorted.bam	PRJNA255984	SAMN02934368	SRP044777	ChIP-seq of Mycobacterium tuberculosis H37Rv : TF Rv0339c: Sample Chipseq_Rv0339c_B412	Illumina Genome Analyzer IIx	Mycobacterium tuberculosis H37Rv Genome-wide transcription factor binding (ChIP-Seq)	SRS665845	662.31	1	44672463	1786898520	GENOMIC	ChIP
Rv0348_B413	ChIP-Seq	B413	Sequence Read Archive	SRX660832	60_7_63BT8AAXX_053112_ChIP_413_MTB_Rv0348_TETR_Genome_sorted.bam	PRJNA255984	SAMN02934369	SRP044777	ChIP-seq of Mycobacterium tuberculosis H37Rv : TF Rv0348: Sample Chipseq_Rv0348_B413	Illumina Genome Analyzer IIx	Mycobacterium tuberculosis H37Rv Genome-wide transcription factor binding (ChIP-Seq)	SRS665816	613.55	1	43119556	1724782240	GENOMIC	ChIP
Rv0353_B608	ChIP-Seq	B608	Sequence Read Archive	SRX660898	81_3_3_66120AAXX_041313_ChIP_608_MTB_Rv0353_TETR_Genome_sorted.bam	PRJNA255984	SAMN02934417	SRP044777	ChIP-seq of Mycobacterium tuberculosis H37Rv : TF Rv0353: Sample Chipseq_Rv0353_B608	Illumina Genome Analyzer IIx	Mycobacterium tuberculosis H37Rv Genome-wide transcription factor binding (ChIP-Seq)	SRS665884	223.34	1	16297680	586716480	GENOMIC	ChIP
Rv0377_B414	ChIP-Seq	B414	Sequence Read Archive	SRX660890	80_8_660EEAAXX_031413_ChIP_414_MTB_Rv0377_TETR_Genome_sorted.bam	PRJNA255984	SAMN02934370	SRP044777	ChIP-seq of Mycobacterium tuberculosis H37Rv : TF Rv0377: Sample Chipseq_Rv0377_B414	Illumina Genome Analyzer IIx	Mycobacterium tuberculosis H37Rv Genome-wide transcription factor binding (ChIP-Seq)	SRS665876	158.9	1	7800476	280817136	GENOMIC	ChIP
Rv0445c_B418	ChIP-Seq	B418	Sequence Read Archive	SRX660857	66_5_64RFAAXX_090612_ChIP_418_MTB_Rv0445c_TETR_Genome_sorted.bam	PRJNA255984	SAMN02934372	SRP044777	ChIP-seq of Mycobacterium tuberculosis H37Rv : TF Rv0445c: Sample Chipseq_Rv0445c_B418	Illumina Genome Analyzer IIx	Mycobacterium tuberculosis H37Rv Genome-wide transcription factor binding (ChIP-Seq)	SRS665842	890.51	1	53044771	2121790840	GENOMIC	ChIP
Rv0445c_B533	ChIP-Seq	B533	Sequence Read Archive	SRX660874	76_3_64WHTAAXX_122012_ChIP_533_MTB_Rv0445c_TETR_Genome_sorted.bam	PRJNA255984	SAMN02934410	SRP044777	ChIP-seq of Mycobacterium tuberculosis H37Rv : TF Rv0445c: Sample Chipseq_Rv0445c_B533	Illumina Genome Analyzer IIx	Mycobacterium tuberculosis H37Rv Genome-wide transcription factor binding (ChIP-Seq)	SRS665859	610.61	1	41179097	1647163880	GENOMIC	ChIP
Rv0465c_B343	ChIP-Seq	B343	Sequence Read Archive	SRX660792	41_1_62YENAAXX_080511_ChIP_343_MTB_Rv0465c_TETR_Genome_sorted.bam	PRJNA255984	SAMN02934318	SRP044777	ChIP-seq of Mycobacterium tuberculosis H37Rv : TF Rv0465c: Sample Chipseq_Rv0465c_B343	Illumina Genome Analyzer IIx	Mycobacterium tuberculosis H37Rv Genome-wide transcription factor binding (ChIP-Seq)	SRS665777	357.21	1	25671473	1026858920	GENOMIC	ChIP
Rv0472c_B609	ChIP-Seq	B609	Sequence Read Archive	SRX660897	81_3_2_66120AAXX_041313_ChIP_609_MTB_Rv0472c_TETR_Genome_sorted.bam	PRJNA255984	SAMN02934418	SRP044777	ChIP-seq of Mycobacterium tuberculosis H37Rv : TF Rv0472c: Sample Chipseq_Rv0472c_B609	Illumina Genome Analyzer IIx	Mycobacterium tuberculosis H37Rv Genome-wide transcription factor binding (ChIP-Seq)	SRS665881	219.63	1	16089272	579213792	GENOMIC	ChIP
Rv0474_B122	ChIP-Seq	B122	Sequence Read Archive	SRX660726	14_6_706V9AAXX_080710_ChIP_122_MTB_Rv0474_TETR_Genome.bam	PRJNA255984	SAMN02934240	SRP044777	ChIP-seq of Mycobacterium tuberculosis H37Rv : TF Rv0474: Sample Chipseq_Rv0474_B122	Illumina Genome Analyzer IIx	Mycobacterium tuberculosis H37Rv Genome-wide transcription factor binding (ChIP-Seq)	SRS665710	355.82	1	21921459	876858360	GENOMIC	ChIP
Rv0494_B150	ChIP-Seq	B150	Sequence Read Archive	SRX660739	17_1_708U2AAXX_091710_ChIP_150_MTB_Rv0494_TETR_Genome_sorted.bam	PRJNA255984	SAMN02934259	SRP044777	ChIP-seq of Mycobacterium tuberculosis H37Rv : TF Rv0494: Sample Chipseq_Rv0494_B150	Illumina Genome Analyzer IIx	Mycobacterium tuberculosis H37Rv Genome-wide transcription factor binding (ChIP-Seq)	SRS665723	339.43	1	24941672	997666880	GENOMIC	ChIP
Rv0576_B420	ChIP-Seq	B420	Sequence Read Archive	SRX660821	53_3_64ENMAAXX_021512_ChIP_420_MTB_Rv0576_TETR_Genome_sorted.bam	PRJNA255984	SAMN02934373	SRP044777	ChIP-seq of Mycobacterium tuberculosis H37Rv : TF Rv0576: Sample Chipseq_Rv0576_B420	Illumina Genome Analyzer IIx	Mycobacterium tuberculosis H37Rv Genome-wide transcription factor binding (ChIP-Seq)	SRS665806	376.42	1	28305214	1018987704	GENOMIC	ChIP
Rv0602c_B135	ChIP-Seq	B135	Sequence Read Archive	SRX660749	19_1_62LPNAXX_100810_ChIP_135_MTB_Rv0602c_TETR_Genome_sorted.bam	PRJNA255984	SAMN02934251	SRP044777	ChIP-seq of Mycobacterium tuberculosis H37Rv : TF Rv0602c: Sample Chipseq_Rv0602c_B135	Illumina Genome Analyzer IIx	Mycobacterium tuberculosis H37Rv Genome-wide transcription factor binding (ChIP-Seq)	SRS665734	294.7	1	17872965	714918600	GENOMIC	ChIP
Rv0602c_B339	ChIP-Seq	B339	Sequence Read Archive	SRX660791	40_8_70F2GAAXX_080311_ChIP_339_MTB_Rv0602c_TETR_Genome_sorted.bam	PRJNA255984	SAMN02934314	SRP044777	ChIP-seq of Mycobacterium tuberculosis H37Rv : TF Rv0602c: Sample Chipseq_Rv0602c_B339	Illumina Genome Analyzer IIx	Mycobacterium tuberculosis H37Rv Genome-wide transcription factor binding (ChIP-Seq)	SRS665776	407.07	1	26183747	1047349880	GENOMIC	ChIP
Rv0623_B364	ChIP-Seq	B364	Sequence Read Archive	SRX660815	52_2_64YTFAAXX_122111_ChIP_364_MTB_Rv0623_TETR_Genome_sorted.bam	PRJNA255984	SAMN02934334	SRP044777	ChIP-seq of Mycobacterium tuberculosis H37Rv : TF Rv0623: Sample Chipseq_Rv0623_B364	Illumina Genome Analyzer IIx	Mycobacterium tuberculosis H37Rv Genome-wide transcription factor binding (ChIP-Seq)	SRS665800	494.73	1	34212354	1368494160	GENOMIC	ChIP
Rv0653c_B157	ChIP-Seq	B157	Sequence Read Archive	SRX660745	17_8_708U2AAXX_091710_ChIP_157_MTB_Rv0653c_TETR_Genome_sorted.bam	PRJNA255984	SAMN02934266	SRP044777	ChIP-seq of Mycobacterium tuberculosis H37Rv : TF Rv0653c: Sample Chipseq_Rv0653c_B157	Illumina Genome Analyzer IIx	Mycobacterium tuberculosis H37Rv Genome-wide transcription factor binding (ChIP-Seq)	SRS665730	338.3	1	23445922	937836880	GENOMIC	ChIP
Rv0674_B351	ChIP-Seq	B351	Sequence Read Archive	SRX660830	60_5_63BT8AAXX_053112_ChIP_351_MTB_Rv0674_TETR_Genome_sorted.bam	PRJNA255984	SAMN02934324	SRP044777	ChIP-seq of Mycobacterium tuberculosis H37Rv : TF Rv0674: Sample Chipseq_Rv0674_B351	Illumina Genome Analyzer IIx	Mycobacterium tuberculosis H37Rv Genome-wide transcription factor binding (ChIP-Seq)	SRS665815	456.79	1	30167951	1206718040	GENOMIC	ChIP
Rv0678_B352	ChIP-Seq	B352	Sequence Read Archive	SRX660810	50_5_6364YAAXX_121311_ChIP_352_MTB_Rv0678_TETR_Genome_sorted.bam	PRJNA255984	SAMN02934325	SRP044777	ChIP-seq of Mycobacterium tuberculosis H37Rv : TF Rv0678: Sample Chipseq_Rv0678_B352	Illumina Genome Analyzer IIx	Mycobacterium tuberculosis H37Rv Genome-wide transcription factor binding (ChIP-Seq)	SRS665795	558.6	1	35387941	1415517640	GENOMIC	ChIP
Rv0681_B353	ChIP-Seq	B353	Sequence Read Archive	SRX660795	41_4_62YENAAXX_080511_ChIP_353_MTB_Rv0681_TETR_Genome_sorted.bam	PRJNA255984	SAMN02934326	SRP044777	ChIP-seq of Mycobacterium tuberculosis H37Rv : TF Rv0681: Sample Chipseq_Rv0681_B353	Illumina Genome Analyzer IIx	Mycobacterium tuberculosis H37Rv Genome-wide transcription factor binding (ChIP-Seq)	SRS665780	507.36	1	34028169	1361126760	GENOMIC	ChIP
Rv0691c_B425	ChIP-Seq	B425	Sequence Read Archive	SRX660838	63_3_63DY2AAXX_080312_ChIP_425_MTB_Rv0691c_TETR_Genome_sorted.bam	PRJNA255984	SAMN02934374	SRP044777	ChIP-seq of Mycobacterium tuberculosis H37Rv : TF Rv0691c: Sample Chipseq_Rv0691c_B425	Illumina Genome Analyzer IIx	Mycobacterium tuberculosis H37Rv Genome-wide transcription factor binding (ChIP-Seq)	SRS665823	699	1	46358419	1854336760	GENOMIC	ChIP
Rv0735_B426	ChIP-Seq	B426	Sequence Read Archive	SRX660851	65_6_64REPAAXX_082212_ChIP_426_MTB_Rv0735_TETR_Genome_sorted.bam	PRJNA255984	SAMN02934375	SRP044777	ChIP-seq of Mycobacterium tuberculosis H37Rv : TF Rv0735: Sample Chipseq_Rv0735_B426	Illumina Genome Analyzer IIx	Mycobacterium tuberculosis H37Rv Genome-wide transcription factor binding (ChIP-Seq)	SRS665835	485.84	1	37586220	1503448800	GENOMIC	ChIP
Rv0735_B565	ChIP-Seq	B565	Sequence Read Archive	SRX660875	76_4_64WHTAAXX_122012_ChIP_565_MTB_Rv0735_TETR_Genome_sorted.bam	PRJNA255984	SAMN02934413	SRP044777	ChIP-seq of Mycobacterium tuberculosis H37Rv : TF Rv0735: Sample Chipseq_Rv0735_B565	Illumina Genome Analyzer IIx	Mycobacterium tuberculosis H37Rv Genome-wide transcription factor binding (ChIP-Seq)	SRS665860	662.22	1	43464170	1738566800	GENOMIC	ChIP
Rv0744c_B427	ChIP-Seq	B427	Sequence Read Archive	SRX660825	57_6_64CDYAAXX_040412_ChIP_427_MTB_Rv0744c_TETR_Genome_sorted.bam	PRJNA255984	SAMN02934376	SRP044777	ChIP-seq of Mycobacterium tuberculosis H37Rv : TF Rv0744c: Sample Chipseq_Rv0744c_B427	Illumina Genome Analyzer IIx	Mycobacterium tuberculosis H37Rv Genome-wide transcription factor binding (ChIP-Seq)	SRS665810	753.95	1	45142936	1805717440	GENOMIC	ChIP
Rv0757_B167	ChIP-Seq	B167	Sequence Read Archive	SRX660746	18_6_62LPFAAXX_092810_ChIP_167_MTB_Rv0757_TETR_Genome_sorted.bam	PRJNA255984	SAMN02934267	SRP044777	ChIP-seq of Mycobacterium tuberculosis H37Rv : TF Rv0757: Sample Chipseq_Rv0757_B167	Illumina Genome Analyzer IIx	Mycobacterium tuberculosis H37Rv Genome-wide transcription factor binding (ChIP-Seq)	SRS665731	400.97	1	28270919	1130836760	GENOMIC	ChIP
Rv0767c_B355	ChIP-Seq	B355	Sequence Read Archive	SRX660796	41_6_62YENAAXX_080511_ChIP_355_MTB_Rv0767c_TETR_Genome_sorted.bam	PRJNA255984	SAMN02934328	SRP044777	ChIP-seq of Mycobacterium tuberculosis H37Rv : TF Rv0767c: Sample Chipseq_Rv0767c_B355	Illumina Genome Analyzer IIx	Mycobacterium tuberculosis H37Rv Genome-wide transcription factor binding (ChIP-Seq)	SRS665781	480.21	1	33262769	1330510760	GENOMIC	ChIP
Rv0818_B610	ChIP-Seq	B610	Sequence Read Archive	SRX660896	81_3_1_66120AAXX_041313_ChIP_610_MTB_Rv0818_TETR_Genome_sorted.bam	PRJNA255984	SAMN02934419	SRP044777	ChIP-seq of Mycobacterium tuberculosis H37Rv : TF Rv0818: Sample Chipseq_Rv0818_B610	Illumina Genome Analyzer IIx	Mycobacterium tuberculosis H37Rv Genome-wide transcription factor binding (ChIP-Seq)	SRS665880	200.98	1	14750316	531011376	GENOMIC	ChIP
Rv0821c_B356	ChIP-Seq	B356	Sequence Read Archive	SRX660797	41_7_62YENAAXX_080511_ChIP_356_MTB_Rv0821c_TETR_Genome_sorted.bam	PRJNA255984	SAMN02934329	SRP044777	ChIP-seq of Mycobacterium tuberculosis H37Rv : TF Rv0821c: Sample Chipseq_Rv0821c_B356	Illumina Genome Analyzer IIx	Mycobacterium tuberculosis H37Rv Genome-wide transcription factor binding (ChIP-Seq)	SRS665782	316.4	1	22077746	883109840	GENOMIC	ChIP
Rv0827c_B129	ChIP-Seq	B129	Sequence Read Archive	SRX660737	16_7_62H2CAAXX_090910_ChIP_129_MTB_Rv0827c_TETR_Genome_sorted.bam	PRJNA255984	SAMN02934247	SRP044777	ChIP-seq of Mycobacterium tuberculosis H37Rv : TF Rv0827c: Sample Chipseq_Rv0827c_B129	Illumina Genome Analyzer IIx	Mycobacterium tuberculosis H37Rv Genome-wide transcription factor binding (ChIP-Seq)	SRS665721	468.98	1	29943669	1197746760	GENOMIC	ChIP
Rv0844c_B428	ChIP-Seq	B428	Sequence Read Archive	SRX660826	57_7_64CDYAAXX_040412_ChIP_428_MTB_Rv0844c_TETR_Genome_sorted.bam	PRJNA255984	SAMN02934377	SRP044777	ChIP-seq of Mycobacterium tuberculosis H37Rv : TF Rv0844c: Sample Chipseq_Rv0844c_B428	Illumina Genome Analyzer IIx	Mycobacterium tuberculosis H37Rv Genome-wide transcription factor binding (ChIP-Seq)	SRS665811	683.63	1	40089840	1603593600	GENOMIC	ChIP
Rv0880_B429	ChIP-Seq	B429	Sequence Read Archive	SRX660844	64_4_64RENAAXX_080712_ChIP_429_MTB_Rv0880_TETR_Genome_sorted.bam	PRJNA255984	SAMN02934378	SRP044777	ChIP-seq of Mycobacterium tuberculosis H37Rv : TF Rv0880: Sample Chipseq_Rv0880_B429	Illumina Genome Analyzer IIx	Mycobacterium tuberculosis H37Rv Genome-wide transcription factor binding (ChIP-Seq)	SRS665829	275.93	1	17314080	692563200	GENOMIC	ChIP
Rv0891c_B387	ChIP-Seq	B387	Sequence Read Archive	SRX660835	61_7_64BEEAAXX_062812_ChIP_387_MTB_Rv0891c_TETR_Genome_sorted.bam	PRJNA255984	SAMN02934350	SRP044777	ChIP-seq of Mycobacterium tuberculosis H37Rv : TF Rv0891c: Sample Chipseq_Rv0891c_B387	Illumina Genome Analyzer IIx	Mycobacterium tuberculosis H37Rv Genome-wide transcription factor binding (ChIP-Seq)	SRS665820	396.89	1	26629127	1065165080	GENOMIC	ChIP
Rv0894_B259	ChIP-Seq	B259	Sequence Read Archive	SRX660776	29_7_62NPNAAXX_020711_ChIP_259_MTB_Rv0894_TETR_Genome_sorted.bam	PRJNA255984	SAMN02934295	SRP044777	ChIP-seq of Mycobacterium tuberculosis H37Rv : TF Rv0894: Sample Chipseq_Rv0894_B259	Illumina Genome Analyzer IIx	Mycobacterium tuberculosis H37Rv Genome-wide transcription factor binding (ChIP-Seq)	SRS665761	642.54	1	41101131	1644045240	GENOMIC	ChIP
Rv0903c_B433	ChIP-Seq	B433	Sequence Read Archive	SRX660881	79_2_64WNRAAXX_021313_ChIP_433_MTB_Rv0903c_TETR_Genome_sorted.bam	PRJNA255984	SAMN02934381	SRP044777	ChIP-seq of Mycobacterium tuberculosis H37Rv : TF Rv0903c: Sample Chipseq_Rv0903c_B433	Illumina Genome Analyzer IIx	Mycobacterium tuberculosis H37Rv Genome-wide transcription factor binding (ChIP-Seq)	SRS665866	559	1	37210360	1488414400	GENOMIC	ChIP
Rv0967_B386	ChIP-Seq	B386	Sequence Read Archive	SRX660833	61_5_64BEEAAXX_062812_ChIP_386_MTB_Rv0967_TETR_Genome_sorted.bam	PRJNA255984	SAMN02934348	SRP044777	ChIP-seq of Mycobacterium tuberculosis H37Rv : TF Rv0967: Sample Chipseq_Rv0967_B386	Illumina Genome Analyzer IIx	Mycobacterium tuberculosis H37Rv Genome-wide transcription factor binding (ChIP-Seq)	SRS665818	741.26	1	51439615	2057584600	GENOMIC	ChIP
Rv0981_B299	ChIP-Seq	B299	Sequence Read Archive	SRX660887	80_5_660EEAAXX_031413_ChIP_299_MTB_Rv0981_TETR_Genome_sorted.bam	PRJNA255984	SAMN02934302	SRP044777	ChIP-seq of Mycobacterium tuberculosis H37Rv : TF Rv0981: Sample Chipseq_Rv0981_B299	Illumina Genome Analyzer IIx	Mycobacterium tuberculosis H37Rv Genome-wide transcription factor binding (ChIP-Seq)	SRS665874	63.4	1	3277848	118002528	GENOMIC	ChIP
Rv1019_B431	ChIP-Seq	B431	Sequence Read Archive	SRX660831	60_6_63BT8AAXX_053112_ChIP_431_MTB_Rv1019_TETR_Genome_sorted.bam	PRJNA255984	SAMN02934379	SRP044777	ChIP-seq of Mycobacterium tuberculosis H37Rv : TF Rv1019: Sample Chipseq_Rv1019_B431	Illumina Genome Analyzer IIx	Mycobacterium tuberculosis H37Rv Genome-wide transcription factor binding (ChIP-Seq)	SRS665817	522.65	1	35504003	1420160120	GENOMIC	ChIP
Rv1033c_B432	ChIP-Seq	B432	Sequence Read Archive	SRX660822	53_4_64ENMAAXX_021512_ChIP_432_MTB_Rv1033c_TETR_Genome_sorted.bam	PRJNA255984	SAMN02934380	SRP044777	ChIP-seq of Mycobacterium tuberculosis H37Rv : TF Rv1033c: Sample Chipseq_Rv1033c_B432	Illumina Genome Analyzer IIx	Mycobacterium tuberculosis H37Rv Genome-wide transcription factor binding (ChIP-Seq)	SRS665807	432.8	1	32755788	1179208368	GENOMIC	ChIP
Rv1049_B341	ChIP-Seq	B341	Sequence Read Archive	SRX660787	39_8_70AY4AAXX_072511_ChIP_341_MTB_Rv1049_TETR_Genome_sorted.bam	PRJNA255984	SAMN02934316	SRP044777	ChIP-seq of Mycobacterium tuberculosis H37Rv : TF Rv1049: Sample Chipseq_Rv1049_B341	Illumina Genome Analyzer IIx	Mycobacterium tuberculosis H37Rv Genome-wide transcription factor binding (ChIP-Seq)	SRS665772	602.65	1	37231780	1489271200	GENOMIC	ChIP
Rv1049_B401	ChIP-Seq	B401	Sequence Read Archive	SRX660884	79_5_64WNRAAXX_021313_ChIP_401_MTB_Rv1049_TETR_Genome_sorted.bam	PRJNA255984	SAMN02934359	SRP044777	ChIP-seq of Mycobacterium tuberculosis H37Rv : TF Rv1049: Sample Chipseq_Rv1049_B401	Illumina Genome Analyzer IIx	Mycobacterium tuberculosis H37Rv Genome-wide transcription factor binding (ChIP-Seq)	SRS665869	366.94	1	25101870	1004074800	GENOMIC	ChIP
Rv1151c_B434	ChIP-Seq	B434	Sequence Read Archive	SRX660878	76_7_64WHTAAXX_122012_ChIP_434_MTB_Rv1151c_TETR_Genome_sorted.bam	PRJNA255984	SAMN02934382	SRP044777	ChIP-seq of Mycobacterium tuberculosis H37Rv : TF Rv1151c: Sample Chipseq_Rv1151c_B434	Illumina Genome Analyzer IIx	Mycobacterium tuberculosis H37Rv Genome-wide transcription factor binding (ChIP-Seq)	SRS665863	677.69	1	45422890	1816915600	GENOMIC	ChIP
Rv1152_B182	ChIP-Seq	B182	Sequence Read Archive	SRX660764	26_7_62NRKAAXX_112410_ChIP_182_MTB_Rv1152_TETR_Genome_sorted.bam	PRJNA255984	SAMN02934272	SRP044777	ChIP-seq of Mycobacterium tuberculosis H37Rv : TF Rv1152: Sample Chipseq_Rv1152_B182	Illumina Genome Analyzer IIx	Mycobacterium tuberculosis H37Rv Genome-wide transcription factor binding (ChIP-Seq)	SRS665749	422.83	1	28733150	1149326000	GENOMIC	ChIP
Rv1167c_B333	ChIP-Seq	B333	Sequence Read Archive	SRX660789	40_2_70F2GAAXX_080311_ChIP_333_MTB_Rv1167c_TETR_Genome_sorted.bam	PRJNA255984	SAMN02934310	SRP044777	ChIP-seq of Mycobacterium tuberculosis H37Rv : TF Rv1167c: Sample Chipseq_Rv1167c_B333	Illumina Genome Analyzer IIx	Mycobacterium tuberculosis H37Rv Genome-wide transcription factor binding (ChIP-Seq)	SRS665773	360.22	1	27610921	1104436840	GENOMIC	ChIP
Rv1167c_B346	ChIP-Seq	B346	Sequence Read Archive	SRX660793	41_2_62YENAAXX_080511_ChIP_346_MTB_Rv1167c_TETR_Genome_sorted.bam	PRJNA255984	SAMN02934320	SRP044777	ChIP-seq of Mycobacterium tuberculosis H37Rv : TF Rv1167c: Sample Chipseq_Rv1167c_B346	Illumina Genome Analyzer IIx	Mycobacterium tuberculosis H37Rv Genome-wide transcription factor binding (ChIP-Seq)	SRS665779	259.06	1	17092516	683700640	GENOMIC	ChIP
Rv1176c_B357	ChIP-Seq	B357	Sequence Read Archive	SRX660798	41_8_62YENAAXX_080511_ChIP_357_MTB_Rv1176c_TETR_Genome_sorted.bam	PRJNA255984	SAMN02934330	SRP044777	ChIP-seq of Mycobacterium tuberculosis H37Rv : TF Rv1176c: Sample Chipseq_Rv1176c_B357	Illumina Genome Analyzer IIx	Mycobacterium tuberculosis H37Rv Genome-wide transcription factor binding (ChIP-Seq)	SRS665783	420.64	1	27997577	1119903080	GENOMIC	ChIP
Rv1186c_B611	ChIP-Seq	B611	Sequence Read Archive	SRX660889	80_7_660EEAAXX_031413_ChIP_611_MTB_Rv1186c_TETR_Genome_sorted.bam	PRJNA255984	SAMN02934420	SRP044777	ChIP-seq of Mycobacterium tuberculosis H37Rv : TF Rv1186c: Sample Chipseq_Rv1186c_B611	Illumina Genome Analyzer IIx	Mycobacterium tuberculosis H37Rv Genome-wide transcription factor binding (ChIP-Seq)	SRS665873	496	1	28148815	1013357340	GENOMIC	ChIP
Rv1189_B435	ChIP-Seq	B435	Sequence Read Archive	SRX660856	66_4_64RFAAXX_090612_ChIP_435_MTB_Rv1189_TETR_Genome_sorted.bam	PRJNA255984	SAMN02934383	SRP044777	ChIP-seq of Mycobacterium tuberculosis H37Rv : TF Rv1189: Sample Chipseq_Rv1189_B435	Illumina Genome Analyzer IIx	Mycobacterium tuberculosis H37Rv Genome-wide transcription factor binding (ChIP-Seq)	SRS665841	911.01	1	53841747	2153669880	GENOMIC	ChIP
Rv1189_B553	ChIP-Seq	B553	Sequence Read Archive	SRX660868	73_4_64WLUAAXX_110912_ChIP_553_MTB_Rv1189_TETR_Genome_sorted.bam	PRJNA255984	SAMN02934412	SRP044777	ChIP-seq of Mycobacterium tuberculosis H37Rv : TF Rv1189: Sample Chipseq_Rv1189_B553	Illumina Genome Analyzer IIx	Mycobacterium tuberculosis H37Rv Genome-wide transcription factor binding (ChIP-Seq)	SRS665853	751.24	1	44598120	1783924800	GENOMIC	ChIP
Rv1219c_B487	ChIP-Seq	B487	Sequence Read Archive	SRX660839	63_4_63DY2AAXX_080312_ChIP_487_MTB_Rv1219c_TETR_Genome_sorted.bam	PRJNA255984	SAMN02934399	SRP044777	ChIP-seq of Mycobacterium tuberculosis H37Rv : TF Rv1219c: Sample Chipseq_Rv1219c_B487	Illumina Genome Analyzer IIx	Mycobacterium tuberculosis H37Rv Genome-wide transcription factor binding (ChIP-Seq)	SRS665824	604.4	1	42323820	1692952800	GENOMIC	ChIP
Rv1255c_B168	ChIP-Seq	B168	Sequence Read Archive	SRX660747	18_7_62LPFAAXX_092810_ChIP_168_MTB_Rv1255c_TETR_Genome_sorted.bam	PRJNA255984	SAMN02934268	SRP044777	ChIP-seq of Mycobacterium tuberculosis H37Rv : TF Rv1255c: Sample Chipseq_Rv1255c_B168	Illumina Genome Analyzer IIx	Mycobacterium tuberculosis H37Rv Genome-wide transcription factor binding (ChIP-Seq)	SRS665732	417.77	1	29358308	1174332320	GENOMIC	ChIP
Rv1287_B358	ChIP-Seq	B358	Sequence Read Archive	SRX660801	45_3_64E0KAAXX_092611_ChIP_358_MTB_Rv1287_TETR_Genome_sorted.bam	PRJNA255984	SAMN02934331	SRP044777	ChIP-seq of Mycobacterium tuberculosis H37Rv : TF Rv1287: Sample Chipseq_Rv1287_B358	Illumina Genome Analyzer IIx	Mycobacterium tuberculosis H37Rv Genome-wide transcription factor binding (ChIP-Seq)	SRS665786	491.27	1	33615801	1344632040	GENOMIC	ChIP
Rv1332_B437	ChIP-Seq	B437	Sequence Read Archive	SRX660859	66_7_64RFAAXX_090612_ChIP_437_MTB_Rv1332_TETR_Genome_sorted.bam	PRJNA255984	SAMN02934384	SRP044777	ChIP-seq of Mycobacterium tuberculosis H37Rv : TF Rv1332: Sample Chipseq_Rv1332_B437	Illumina Genome Analyzer IIx	Mycobacterium tuberculosis H37Rv Genome-wide transcription factor binding (ChIP-Seq)	SRS665844	994.75	1	53231886	2129275440	GENOMIC	ChIP
Rv1353c_B612	ChIP-Seq	B612	Sequence Read Archive	SRX660886	79_7_64WNRAAXX_021313_ChIP_612_MTB_Rv1353c_TETR_Genome_sorted.bam	PRJNA255984	SAMN02934421	SRP044777	ChIP-seq of Mycobacterium tuberculosis H37Rv : TF Rv1353c: Sample Chipseq_Rv1353c_B612	Illumina Genome Analyzer IIx	Mycobacterium tuberculosis H37Rv Genome-wide transcription factor binding (ChIP-Seq)	SRS665871	694.53	1	46219474	1848778960	GENOMIC	ChIP
Rv1359_B189	ChIP-Seq	B189	Sequence Read Archive	SRX660766	27_1_62NPMAAXX_120310_ChIP_189_MTB_Rv1359_TETR_Genome_sorted.bam	PRJNA255984	SAMN02934276	SRP044777	ChIP-seq of Mycobacterium tuberculosis H37Rv : TF Rv1359: Sample Chipseq_Rv1359_B189	Illumina Genome Analyzer IIx	Mycobacterium tuberculosis H37Rv Genome-wide transcription factor binding (ChIP-Seq)	SRS665751	539.15	1	34723208	1388928320	GENOMIC	ChIP
Rv1379_B439	ChIP-Seq	B439	Sequence Read Archive	SRX660846	64_6_64RENAAXX_080712_ChIP_439_MTB_Rv1379_TETR_Genome_sorted.bam	PRJNA255984	SAMN02934385	SRP044777	ChIP-seq of Mycobacterium tuberculosis H37Rv : TF Rv1379: Sample Chipseq_Rv1379_B439	Illumina Genome Analyzer IIx	Mycobacterium tuberculosis H37Rv Genome-wide transcription factor binding (ChIP-Seq)	SRS665831	624.72	1	40529580	1621183200	GENOMIC	ChIP
Rv1395_B336	ChIP-Seq	B336	Sequence Read Archive	SRX660790	40_3_70F2GAAXX_080311_ChIP_336_MTB_Rv1395_TETR_Genome_sorted.bam	PRJNA255984	SAMN02934313	SRP044777	ChIP-seq of Mycobacterium tuberculosis H37Rv : TF Rv1395: Sample Chipseq_Rv1395_B336	Illumina Genome Analyzer IIx	Mycobacterium tuberculosis H37Rv Genome-wide transcription factor binding (ChIP-Seq)	SRS665775	336.37	1	23340707	933628280	GENOMIC	ChIP
Rv1404_B440	ChIP-Seq	B440	Sequence Read Archive	SRX660837	63_2_63DY2AAXX_080312_ChIP_440_MTB_Rv1404_TETR_Genome_sorted.bam	PRJNA255984	SAMN02934386	SRP044777	ChIP-seq of Mycobacterium tuberculosis H37Rv : TF Rv1404: Sample Chipseq_Rv1404_B440	Illumina Genome Analyzer IIx	Mycobacterium tuberculosis H37Rv Genome-wide transcription factor binding (ChIP-Seq)	SRS665822	770.23	1	48532573	1941302920	GENOMIC	ChIP
Rv1423_B442	ChIP-Seq	B442	Sequence Read Archive	SRX660854	66_2_64RFAAXX_090612_ChIP_442_MTB_Rv1423_TETR_Genome_sorted.bam	PRJNA255984	SAMN02934387	SRP044777	ChIP-seq of Mycobacterium tuberculosis H37Rv : TF Rv1423: Sample Chipseq_Rv1423_B442	Illumina Genome Analyzer IIx	Mycobacterium tuberculosis H37Rv Genome-wide transcription factor binding (ChIP-Seq)	SRS665839	803.61	1	51817603	2072704120	GENOMIC	ChIP
Rv1453_B443	ChIP-Seq	B443	Sequence Read Archive	SRX660865	68_3_64D2VAAXX_092712_ChIP_443_MTB_Rv1453_TETR_Genome_sorted.bam	PRJNA255984	SAMN02934388	SRP044777	ChIP-seq of Mycobacterium tuberculosis H37Rv : TF Rv1453: Sample Chipseq_Rv1453_B443	Illumina Genome Analyzer IIx	Mycobacterium tuberculosis H37Rv Genome-wide transcription factor binding (ChIP-Seq)	SRS665850	636.38	1	39619440	1584777600	GENOMIC	ChIP
Rv1460_B127	ChIP-Seq	B127	Sequence Read Archive	SRX660729	15_4_62H0KAAXX_082010_ChIP_127_MTB_Rv1460_TETR_Genome.bam	PRJNA255984	SAMN02934245	SRP044777	ChIP-seq of Mycobacterium tuberculosis H37Rv : TF Rv1460: Sample Chipseq_Rv1460_B127	Illumina Genome Analyzer IIx	Mycobacterium tuberculosis H37Rv Genome-wide transcription factor binding (ChIP-Seq)	SRS665714	402.93	1	21966246	878649840	GENOMIC	ChIP
Rv1473A_B444	ChIP-Seq	B444	Sequence Read Archive	SRX660876	76_5_64WHTAAXX_122012_ChIP_444_MTB_Rv1473a_TETR_Genome_sorted.bam	PRJNA255984	SAMN02934389	SRP044777	ChIP-seq of Mycobacterium tuberculosis H37Rv : TF Rv1473A: Sample Chipseq_Rv1473A_B444	Illumina Genome Analyzer IIx	Mycobacterium tuberculosis H37Rv Genome-wide transcription factor binding (ChIP-Seq)	SRS665861	757.72	1	49789539	1991581560	GENOMIC	ChIP
Rv1556_B445	ChIP-Seq	B445	Sequence Read Archive	SRX660855	66_3_64RFAAXX_090612_ChIP_445_MTB_Rv1556_TETR_Genome_sorted.bam	PRJNA255984	SAMN02934390	SRP044777	ChIP-seq of Mycobacterium tuberculosis H37Rv : TF Rv1556: Sample Chipseq_Rv1556_B445	Illumina Genome Analyzer IIx	Mycobacterium tuberculosis H37Rv Genome-wide transcription factor binding (ChIP-Seq)	SRS665840	867.27	1	53203884	2128155360	GENOMIC	ChIP
Rv1560_B363	ChIP-Seq	B363	Sequence Read Archive	SRX660814	52_1_64YTFAAXX_122111_ChIP_363_MTB_Rv1560_TETR_Genome_sorted.bam	PRJNA255984	SAMN02934333	SRP044777	ChIP-seq of Mycobacterium tuberculosis H37Rv : TF Rv1560: Sample Chipseq_Rv1560_B363	Illumina Genome Analyzer IIx	Mycobacterium tuberculosis H37Rv Genome-wide transcription factor binding (ChIP-Seq)	SRS665799	454.59	1	31083353	1243334120	GENOMIC	ChIP
Rv1626_B455	ChIP-Seq	B455	Sequence Read Archive	SRX660864	68_2_64D2VAAXX_092712_ChIP_455_MTB_Rv1626_TETR_Genome_sorted.bam	PRJNA255984	SAMN02934391	SRP044777	ChIP-seq of Mycobacterium tuberculosis H37Rv : TF Rv1626: Sample Chipseq_Rv1626_B455	Illumina Genome Analyzer IIx	Mycobacterium tuberculosis H37Rv Genome-wide transcription factor binding (ChIP-Seq)	SRS665849	512.98	1	31575180	1263007200	GENOMIC	ChIP
Rv1657_B190	ChIP-Seq	B190	Sequence Read Archive	SRX660754	24_4_62NTVAAXX_111210_ChIP_190_MTB_Rv1657_TETR_Genome_sorted.bam	PRJNA255984	SAMN02934277	SRP044777	ChIP-seq of Mycobacterium tuberculosis H37Rv : TF Rv1657: Sample Chipseq_Rv1657_B190	Illumina Genome Analyzer IIx	Mycobacterium tuberculosis H37Rv Genome-wide transcription factor binding (ChIP-Seq)	SRS665739	680.31	1	43933289	1757331560	GENOMIC	ChIP
Rv1674c_B456	ChIP-Seq	B456	Sequence Read Archive	SRX660863	68_1_64D2VAAXX_092712_ChIP_456_MTB_Rv1674c_TETR_Genome_sorted.bam	PRJNA255984	SAMN02934392	SRP044777	ChIP-seq of Mycobacterium tuberculosis H37Rv : TF Rv1674c: Sample Chipseq_Rv1674c_B456	Illumina Genome Analyzer IIx	Mycobacterium tuberculosis H37Rv Genome-wide transcription factor binding (ChIP-Seq)	SRS665848	267.55	1	15852060	634082400	GENOMIC	ChIP
Rv1675c_B457	ChIP-Seq	B457	Sequence Read Archive	SRX660848	65_3_64REPAAXX_082212_ChIP_457_MTB_Rv1675c_TETR_Genome_sorted.bam	PRJNA255984	SAMN02934393	SRP044777	ChIP-seq of Mycobacterium tuberculosis H37Rv : TF Rv1675c: Sample Chipseq_Rv1675c_B457	Illumina Genome Analyzer IIx	Mycobacterium tuberculosis H37Rv Genome-wide transcription factor binding (ChIP-Seq)	SRS665833	456.77	1	32526060	1301042400	GENOMIC	ChIP
Rv1719_B458	ChIP-Seq	B458	Sequence Read Archive	SRX660853	66_1_64RFAAXX_090612_ChIP_458_MTB_Rv1719_TETR_Genome_sorted.bam	PRJNA255984	SAMN02934395	SRP044777	ChIP-seq of Mycobacterium tuberculosis H37Rv : TF Rv1719: Sample Chipseq_Rv1719_B458	Illumina Genome Analyzer IIx	Mycobacterium tuberculosis H37Rv Genome-wide transcription factor binding (ChIP-Seq)	SRS665838	852.16	1	50399682	2015987280	GENOMIC	ChIP
Rv1725c_B365	ChIP-Seq	B365	Sequence Read Archive	SRX660915	82_6_3_66091AAXX_051313_ChIP_365_MTB_Rv1725c_TETR_Genome_sorted.bam	PRJNA255984	SAMN02934335	SRP044777	ChIP-seq of Mycobacterium tuberculosis H37Rv : TF Rv1725c: Sample Chipseq_Rv1725c_B365	Illumina Genome Analyzer IIx	Mycobacterium tuberculosis H37Rv Genome-wide transcription factor binding (ChIP-Seq)	SRS665900	109.55	1	8626655	310559580	GENOMIC	ChIP
Rv1773c_B329	ChIP-Seq	B329	Sequence Read Archive	SRX660788	40_1_70F2GAAXX_080311_ChIP_329_MTB_Rv1773c_TETR_Genome_sorted.bam	PRJNA255984	SAMN02934309	SRP044777	ChIP-seq of Mycobacterium tuberculosis H37Rv : TF Rv1773c: Sample Chipseq_Rv1773c_B329	Illumina Genome Analyzer IIx	Mycobacterium tuberculosis H37Rv Genome-wide transcription factor binding (ChIP-Seq)	SRS665774	545.2	1	38842063	1553682520	GENOMIC	ChIP
Rv1776c_B459	ChIP-Seq	B459	Sequence Read Archive	SRX660845	64_5_64RENAAXX_080712_ChIP_459_MTB_Rv1776c_TETR_Genome_sorted.bam	PRJNA255984	SAMN02934396	SRP044777	ChIP-seq of Mycobacterium tuberculosis H37Rv : TF Rv1776c: Sample Chipseq_Rv1776c_B459	Illumina Genome Analyzer IIx	Mycobacterium tuberculosis H37Rv Genome-wide transcription factor binding (ChIP-Seq)	SRS665830	104.19	1	6575520	263020800	GENOMIC	ChIP
Rv1816_B460	ChIP-Seq	B460	Sequence Read Archive	SRX660829	60_4_63BT8AAXX_053112_ChIP_460_MTB_Rv1816_TETR_Genome_sorted.bam	PRJNA255984	SAMN02934397	SRP044777	ChIP-seq of Mycobacterium tuberculosis H37Rv : TF Rv1816: Sample Chipseq_Rv1816_B460	Illumina Genome Analyzer IIx	Mycobacterium tuberculosis H37Rv Genome-wide transcription factor binding (ChIP-Seq)	SRS665814	783.95	1	50752271	2030090840	GENOMIC	ChIP
Rv1828_B366	ChIP-Seq	B366	Sequence Read Archive	SRX660867	70_7_64Y3BAAXX_101112_ChIP_366_MTB_Rv1828_TETR_Geome_sorted.bam	PRJNA255984	SAMN02934336	SRP044777	ChIP-seq of Mycobacterium tuberculosis H37Rv : TF Rv1828: Sample Chipseq_Rv1828_B366	Illumina Genome Analyzer IIx	Mycobacterium tuberculosis H37Rv Genome-wide transcription factor binding (ChIP-Seq)	SRS665852	588.22	1	35441700	1417668000	GENOMIC	ChIP
Rv1846c_B461	ChIP-Seq	B461	Sequence Read Archive	SRX660850	65_5_64REPAAXX_082212_ChIP_461_MTB_Rv1846c_TETR_Genome_sorted.bam	PRJNA255984	SAMN02934398	SRP044777	ChIP-seq of Mycobacterium tuberculosis H37Rv : TF Rv1846c: Sample Chipseq_Rv1846c_B461	Illumina Genome Analyzer IIx	Mycobacterium tuberculosis H37Rv Genome-wide transcription factor binding (ChIP-Seq)	SRS665836	574.94	1	41440980	1657639200	GENOMIC	ChIP
Rv1909c_B130	ChIP-Seq	B130	Sequence Read Archive	SRX660732	16_1_62H2CAAXX_090910_ChIP_130_MTB_Rv1909c_TETR_Genome_sorted.bam	PRJNA255984	SAMN02934248	SRP044777	ChIP-seq of Mycobacterium tuberculosis H37Rv : TF Rv1909c: Sample Chipseq_Rv1909c_B130	Illumina Genome Analyzer IIx	Mycobacterium tuberculosis H37Rv Genome-wide transcription factor binding (ChIP-Seq)	SRS665717	314.36	1	19885253	795410120	GENOMIC	ChIP
Rv1956_B186	ChIP-Seq	B186	Sequence Read Archive	SRX660765	26_8_62NRKAAXX_112410_ChIP_186_MTB_Rv1956_TETR_Genome_sorted.bam	PRJNA255984	SAMN02934273	SRP044777	ChIP-seq of Mycobacterium tuberculosis H37Rv : TF Rv1956: Sample Chipseq_Rv1956_B186	Illumina Genome Analyzer IIx	Mycobacterium tuberculosis H37Rv Genome-wide transcription factor binding (ChIP-Seq)	SRS665750	415.63	1	26357083	1054283320	GENOMIC	ChIP
Rv1963c_B417	ChIP-Seq	B417	Sequence Read Archive	SRX660877	76_6_64WHTAAXX_122012_ChIP_417_MTB_Rv1963c_TETR_Genome_sorted.bam	PRJNA255984	SAMN02934371	SRP044777	ChIP-seq of Mycobacterium tuberculosis H37Rv : TF Rv1963c: Sample Chipseq_Rv1963c_B417	Illumina Genome Analyzer IIx	Mycobacterium tuberculosis H37Rv Genome-wide transcription factor binding (ChIP-Seq)	SRS665862	643.67	1	43337700	1733508000	GENOMIC	ChIP
Rv1985c_B124	ChIP-Seq	B124	Sequence Read Archive	SRX660723	13_6_702Y4AAXX_073010_ChIP_124_MTB_Rv1985c_TETR_Genome.bam	PRJNA255984	SAMN02934242	SRP044777	ChIP-seq of Mycobacterium tuberculosis H37Rv : TF Rv1985c: Sample Chipseq_Rv1985c_B124	Illumina Genome Analyzer IIx	Mycobacterium tuberculosis H37Rv Genome-wide transcription factor binding (ChIP-Seq)	SRS665709	281.55	1	13921523	556860920	GENOMIC	ChIP
Rv1985c_B215	ChIP-Seq	B215	Sequence Read Archive	SRX660756	24_7_62NTVAAXX_111210_ChIP_215_MTB_Rv1985c_TETR_Genome_sorted.bam	PRJNA255984	SAMN02934283	SRP044777	ChIP-seq of Mycobacterium tuberculosis H37Rv : TF Rv1985c: Sample Chipseq_Rv1985c_B215	Illumina Genome Analyzer IIx	Mycobacterium tuberculosis H37Rv Genome-wide transcription factor binding (ChIP-Seq)	SRS665741	570.45	1	37018719	1480748760	GENOMIC	ChIP
Rv1990c_B324	ChIP-Seq	B324	Sequence Read Archive	SRX660786	37_7_62YEEAAXX_062811_ChIP_324_MTB_Rv1990c_TETR_Genome_sorted.bam	PRJNA255984	SAMN02934306	SRP044777	ChIP-seq of Mycobacterium tuberculosis H37Rv : TF Rv1990c: Sample Chipseq_Rv1990c_B324	Illumina Genome Analyzer IIx	Mycobacterium tuberculosis H37Rv Genome-wide transcription factor binding (ChIP-Seq)	SRS665771	272.9	1	21966013	878640520	GENOMIC	ChIP
Rv1994c_B187	ChIP-Seq	B187	Sequence Read Archive	SRX660780	32_8_630C1AAAXX_031111_ChIP_187_MTB_Rv1994c_TETR_Genome_sorted.bam	PRJNA255984	SAMN02934274	SRP044777	ChIP-seq of Mycobacterium tuberculosis H37Rv : TF Rv1994c: Sample Chipseq_Rv1994c_B187	Illumina Genome Analyzer IIx	Mycobacterium tuberculosis H37Rv Genome-wide transcription factor binding (ChIP-Seq)	SRS665765	483.85	1	34421876	1376875040	GENOMIC	ChIP
Rv2009_B368	ChIP-Seq	B368	Sequence Read Archive	SRX660805	46_7_63GJAAXX_101411_ChIP_368_MTB_Rv2009_TETR_Genome_sorted.bam	PRJNA255984	SAMN02934337	SRP044777	ChIP-seq of Mycobacterium tuberculosis H37Rv : TF Rv2009: Sample Chipseq_Rv2009_B368	Illumina Genome Analyzer IIx	Mycobacterium tuberculosis H37Rv Genome-wide transcription factor binding (ChIP-Seq)	SRS665789	234.78	1	15792617	631704680	GENOMIC	ChIP
Rv2011c_B374	ChIP-Seq	B374	Sequence Read Archive	SRX660917	83_1_2_660DHAAXX_053113_ChIP_374_MTB_Rv2011c_TETR_Genome.sorted.bam	PRJNA255984	SAMN02934340	SRP044777	ChIP-seq of Mycobacterium tuberculosis H37Rv : TF Rv2011c: Sample Chipseq_Rv2011c_B374	Illumina Genome Analyzer IIx	Mycobacterium tuberculosis H37Rv Genome-wide transcription factor binding (ChIP-Seq)	SRS665902	216.03	1	15568058	560450088	GENOMIC	ChIP
Rv2017_B613	ChIP-Seq	B613	Sequence Read Archive	SRX660895	81_2_3_66120AAXX_041313_ChIP_613_MTB_Rv2017_TETR_Genome_sorted.bam	PRJNA255984	SAMN02934422	SRP044777	ChIP-seq of Mycobacterium tuberculosis H37Rv : TF Rv2017: Sample Chipseq_Rv2017_B613	Illumina Genome Analyzer IIx	Mycobacterium tuberculosis H37Rv Genome-wide transcription factor binding (ChIP-Seq)	SRS665882	185.06	1	13700864	493231104	GENOMIC	ChIP
Rv2021c_B140	ChIP-Seq	B140	Sequence Read Archive	SRX660735	16_4_62H2CAAXX_090910_ChIP_140_MTB_Rv2021c_TETR_Genome_sorted.bam	PRJNA255984	SAMN02934256	SRP044777	ChIP-seq of Mycobacterium tuberculosis H37Rv : TF Rv2021c: Sample Chipseq_Rv2021c_B140	Illumina Genome Analyzer IIx	Mycobacterium tuberculosis H37Rv Genome-wide transcription factor binding (ChIP-Seq)	SRS665720	520.26	1	33631850	1345274000	GENOMIC	ChIP
Rv2034_B141	ChIP-Seq	B141	Sequence Read Archive	SRX660733	16_2_62H2CAAXX_090910_ChIP_141_MTB_Rv2034_TETR_Genome_sorted.bam	PRJNA255984	SAMN02934257	SRP044777	ChIP-seq of Mycobacterium tuberculosis H37Rv : TF Rv2034: Sample Chipseq_Rv2034_B141	Illumina Genome Analyzer IIx	Mycobacterium tuberculosis H37Rv Genome-wide transcription factor binding (ChIP-Seq)	SRS665718	191.04	1	16345458	653818320	GENOMIC	ChIP
Rv2034_B151	ChIP-Seq	B151	Sequence Read Archive	SRX660751	19_4_62LPNAXX_100810_ChIP_151_MTB_Rv2034_TETR_Genome_sorted.bam	PRJNA255984	SAMN02934260	SRP044777	ChIP-seq of Mycobacterium tuberculosis H37Rv : TF Rv2034: Sample Chipseq_Rv2034_B151	Illumina Genome Analyzer IIx	Mycobacterium tuberculosis H37Rv Genome-wide transcription factor binding (ChIP-Seq)	SRS665736	263.92	1	22028446	881137840	GENOMIC	ChIP
Rv2069_B530	ChIP-Seq	B530	Sequence Read Archive	SRX660871	75_6_64WM0AAXX_120712_ChIP_530_MTB_Rv2069_TETR_Genome_sorted.bam	PRJNA255984	SAMN02934407	SRP044777	ChIP-seq of Mycobacterium tuberculosis H37Rv : TF Rv2069: Sample Chipseq_Rv2069_B530	Illumina Genome Analyzer IIx	Mycobacterium tuberculosis H37Rv Genome-wide transcription factor binding (ChIP-Seq)	SRS665856	161.63	1	12429588	497183520	GENOMIC	ChIP
Rv2069c_B614	ChIP-Seq	B614	Sequence Read Archive	SRX660894	81_2_2_66120AAXX_041313_ChIP_614_MTB_Rv2069c_TETR_Genome_sorted.bam	PRJNA255984	SAMN02934423	SRP044777	ChIP-seq of Mycobacterium tuberculosis H37Rv : TF Rv2069c: Sample Chipseq_Rv2069c_B614	Illumina Genome Analyzer IIx	Mycobacterium tuberculosis H37Rv Genome-wide transcription factor binding (ChIP-Seq)	SRS665879	218.99	1	16231408	584330688	GENOMIC	ChIP
Rv2160a_B378	ChIP-Seq	B378	Sequence Read Archive	SRX660906	82_2_3_66091AAXX_051313_ChIP_378_MTB_Rv2160a_TETR_Genome_sorted.bam	PRJNA255984	SAMN02934342	SRP044777	ChIP-seq of Mycobacterium tuberculosis H37Rv : TF Rv2160a: Sample Chipseq_Rv2160a_B378	Illumina Genome Analyzer IIx	Mycobacterium tuberculosis H37Rv Genome-wide transcription factor binding (ChIP-Seq)	SRS665892	51.88	1	4825752	173727072	GENOMIC	ChIP
Rv2160c_B342	ChIP-Seq	B342	Sequence Read Archive	SRX660800	45_2_64E0KAAXX_092611_ChIP_342_MTB_Rv2160c_TETR_Genome_sorted.bam	PRJNA255984	SAMN02934317	SRP044777	ChIP-seq of Mycobacterium tuberculosis H37Rv : TF Rv2160c: Sample Chipseq_Rv2160c_B342	Illumina Genome Analyzer IIx	Mycobacterium tuberculosis H37Rv Genome-wide transcription factor binding (ChIP-Seq)	SRS665785	236.4	1	14882654	595306160	GENOMIC	ChIP
Rv2160c_B402	ChIP-Seq	B402	Sequence Read Archive	SRX660883	79_4_64WNRAAXX_021313_ChIP_402_MTB_Rv2160c_TETR_Genome_sorted.bam	PRJNA255984	SAMN02934360	SRP044777	ChIP-seq of Mycobacterium tuberculosis H37Rv : TF Rv2160c: Sample Chipseq_Rv2160c_B402	Illumina Genome Analyzer IIx	Mycobacterium tuberculosis H37Rv Genome-wide transcription factor binding (ChIP-Seq)	SRS665868	480.51	1	30795891	1231835640	GENOMIC	ChIP
Rv2175c_B615	ChIP-Seq	B615	Sequence Read Archive	SRX660893	81_2_1_66120AAXX_041313_ChIP_615_MTB_Rv2175c_TETR_Genome_sorted.bam	PRJNA255984	SAMN02934424	SRP044777	ChIP-seq of Mycobacterium tuberculosis H37Rv : TF Rv2175c: Sample Chipseq_Rv2175c_B615	Illumina Genome Analyzer IIx	Mycobacterium tuberculosis H37Rv Genome-wide transcription factor binding (ChIP-Seq)	SRS665878	213.49	1	15614904	562136544	GENOMIC	ChIP
Rv2242_B616	ChIP-Seq	B616	Sequence Read Archive	SRX660903	82_1_3_66091AAXX_051313_ChIP_616_MTB_Rv2242_TETR_Genome_sorted.bam	PRJNA255984	SAMN02934425	SRP044777	ChIP-seq of Mycobacterium tuberculosis H37Rv : TF Rv2242: Sample Chipseq_Rv2242_B616	Illumina Genome Analyzer IIx	Mycobacterium tuberculosis H37Rv Genome-wide transcription factor binding (ChIP-Seq)	SRS665887	157.59	1	12689169	456810084	GENOMIC	ChIP
Rv2250c_B617	ChIP-Seq	B617	Sequence Read Archive	SRX660888	80_6_660EEAAXX_031413_ChIP_617_MTB_Rv2250c_TETR_Genome_sorted.bam	PRJNA255984	SAMN02934426	SRP044777	ChIP-seq of Mycobacterium tuberculosis H37Rv : TF Rv2250c: Sample Chipseq_Rv2250c_B617	Illumina Genome Analyzer IIx	Mycobacterium tuberculosis H37Rv Genome-wide transcription factor binding (ChIP-Seq)	SRS665872	585.36	1	33531629	1207138644	GENOMIC	ChIP
Rv2258c_B487	ChIP-Seq	B487	Sequence Read Archive	SRX660836	63_1_63DY2AAXX_080312_ChIP_487_MTB_Rv2258c_TETR_Genome_sorted.bam	PRJNA255984	SAMN02934400	SRP044777	ChIP-seq of Mycobacterium tuberculosis H37Rv : TF Rv2258c: Sample Chipseq_Rv2258c_B487	Illumina Genome Analyzer IIx	Mycobacterium tuberculosis H37Rv Genome-wide transcription factor binding (ChIP-Seq)	SRS665821	537.75	1	35225400	1409016000	GENOMIC	ChIP
Rv2258c_B618	ChIP-Seq	B618	Sequence Read Archive	SRX660885	79_6_64WNRAAXX_021313_ChIP_618_MTB_Rv2258c_TETR_Genome_sorted.bam	PRJNA255984	SAMN02934427	SRP044777	ChIP-seq of Mycobacterium tuberculosis H37Rv : TF Rv2258c: Sample Chipseq_Rv2258c_B618	Illumina Genome Analyzer IIx	Mycobacterium tuberculosis H37Rv Genome-wide transcription factor binding (ChIP-Seq)	SRS665870	748.5	1	47085977	1883439080	GENOMIC	ChIP
Rv2282c_B620	ChIP-Seq	B620	Sequence Read Archive	SRX660904	82_2_1_66091AAXX_051313_ChIP_620_MTB_Rv2282c_TETR_Genome_sorted.bam	PRJNA255984	SAMN02934428	SRP044777	ChIP-seq of Mycobacterium tuberculosis H37Rv : TF Rv2282c: Sample Chipseq_Rv2282c_B620	Illumina Genome Analyzer IIx	Mycobacterium tuberculosis H37Rv Genome-wide transcription factor binding (ChIP-Seq)	SRS665889	99.04	1	9313847	335298492	GENOMIC	ChIP
Rv2324_B131	ChIP-Seq	B131	Sequence Read Archive	SRX660738	16_8_62H2CAAXX_090910_ChIP_131_MTB_Rv2324_TETR_Genome_sorted.bam	PRJNA255984	SAMN02934249	SRP044777	ChIP-seq of Mycobacterium tuberculosis H37Rv : TF Rv2324: Sample Chipseq_Rv2324_B131	Illumina Genome Analyzer IIx	Mycobacterium tuberculosis H37Rv Genome-wide transcription factor binding (ChIP-Seq)	SRS665722	460.81	1	28886688	1155467520	GENOMIC	ChIP
Rv2324_B354	ChIP-Seq	B354	Sequence Read Archive	SRX660824	57_5_64CDYAAXX_040412_ChIP_354_MTB_Rv2324_TETR_Genome_sorted.bam	PRJNA255984	SAMN02934327	SRP044777	ChIP-seq of Mycobacterium tuberculosis H37Rv : TF Rv2324: Sample Chipseq_Rv2324_B354	Illumina Genome Analyzer IIx	Mycobacterium tuberculosis H37Rv Genome-wide transcription factor binding (ChIP-Seq)	SRS665809	808.88	1	47373847	1894953880	GENOMIC	ChIP
Rv2359_B249	ChIP-Seq	B249	Sequence Read Archive	SRX660773	29_2_62NPNAAXX_020711_ChIP_249_MTB_Rv2359_TETR_Genome_sorted.bam	PRJNA255984	SAMN02934291	SRP044777	ChIP-seq of Mycobacterium tuberculosis H37Rv : TF Rv2359: Sample Chipseq_Rv2359_B249	Illumina Genome Analyzer IIx	Mycobacterium tuberculosis H37Rv Genome-wide transcription factor binding (ChIP-Seq)	SRS665758	623.12	1	40637569	1625502760	GENOMIC	ChIP
Rv2374c_B290	ChIP-Seq	B290	Sequence Read Archive	SRX660803	45_6_64E0KAAXX_092611_ChIP_290_MTB_Rv2374c_TETR_Genome_sorted.bam	PRJNA255984	SAMN02934300	SRP044777	ChIP-seq of Mycobacterium tuberculosis H37Rv : TF Rv2374c: Sample Chipseq_Rv2374c_B290	Illumina Genome Analyzer IIx	Mycobacterium tuberculosis H37Rv Genome-wide transcription factor binding (ChIP-Seq)	SRS665788	605.82	1	38534330	1541373200	GENOMIC	ChIP
Rv2374c_B362	ChIP-Seq	B362	Sequence Read Archive	SRX660802	45_4_64E0KAAXX_092611_ChIP_362_MTB_Rv2374c_TETR_Genome_sorted.bam	PRJNA255984	SAMN02934332	SRP044777	ChIP-seq of Mycobacterium tuberculosis H37Rv : TF Rv2374c: Sample Chipseq_Rv2374c_B362	Illumina Genome Analyzer IIx	Mycobacterium tuberculosis H37Rv Genome-wide transcription factor binding (ChIP-Seq)	SRS665787	549.58	1	36242171	1449686840	GENOMIC	ChIP
Rv2478c_B621	ChIP-Seq	B621	Sequence Read Archive	SRX660905	82_2_2_66091AAXX_051313_ChIP_621_MTB_Rv2478c_TETR_Genome_sorted.bam	PRJNA255984	SAMN02934429	SRP044777	ChIP-seq of Mycobacterium tuberculosis H37Rv : TF Rv2478c: Sample Chipseq_Rv2478c_B621	Illumina Genome Analyzer IIx	Mycobacterium tuberculosis H37Rv Genome-wide transcription factor binding (ChIP-Seq)	SRS665890	106.45	1	9942591	357933276	GENOMIC	ChIP
Rv2488c_B488	ChIP-Seq	B488	Sequence Read Archive	SRX660841	64_1_64RENAAXX_080712_ChIP_488_MTB_Rv2488c_TETR_Genome_sorted.bam	PRJNA255984	SAMN02934401	SRP044777	ChIP-seq of Mycobacterium tuberculosis H37Rv : TF Rv2488c: Sample Chipseq_Rv2488c_B488	Illumina Genome Analyzer IIx	Mycobacterium tuberculosis H37Rv Genome-wide transcription factor binding (ChIP-Seq)	SRS665826	521.18	1	32165280	1286611200	GENOMIC	ChIP
Rv2506_B489	ChIP-Seq	B489	Sequence Read Archive	SRX660842	64_2_64RENAAXX_080712_ChIP_489_MTB_Rv2506_TETR_Genome_sorted.bam	PRJNA255984	SAMN02934402	SRP044777	ChIP-seq of Mycobacterium tuberculosis H37Rv : TF Rv2506: Sample Chipseq_Rv2506_B489	Illumina Genome Analyzer IIx	Mycobacterium tuberculosis H37Rv Genome-wide transcription factor binding (ChIP-Seq)	SRS665827	620.66	1	36973440	1478937600	GENOMIC	ChIP
Rv2506_B623	ChIP-Seq	B623	Sequence Read Archive	SRX660892	81_1_3_66120AAXX_041313_ChIP_623_MTB_Rv2506_TETR_Genome_sorted.bam	PRJNA255984	SAMN02934430	SRP044777	ChIP-seq of Mycobacterium tuberculosis H37Rv : TF Rv2506: Sample Chipseq_Rv2506_B623	Illumina Genome Analyzer IIx	Mycobacterium tuberculosis H37Rv Genome-wide transcription factor binding (ChIP-Seq)	SRS665875	216.34	1	14710548	529579728	GENOMIC	ChIP
Rv2595_B375	ChIP-Seq	B375	Sequence Read Archive	SRX660866	69_5_64D2GAAXX_100512_ChIP_375_MTB_Rv2595_TETR_Genome_sorted.bam	PRJNA255984	SAMN02934341	SRP044777	ChIP-seq of Mycobacterium tuberculosis H37Rv : TF Rv2595: Sample Chipseq_Rv2595_B375	Illumina Genome Analyzer IIx	Mycobacterium tuberculosis H37Rv Genome-wide transcription factor binding (ChIP-Seq)	SRS665851	862.27	1	51681078	2067243120	GENOMIC	ChIP
Rv2640c_B136	ChIP-Seq	B136	Sequence Read Archive	SRX660736	16_6_62H2CAAXX_090910_ChIP_136_MTB_Rv2640c_TETR_Genome_sorted.bam	PRJNA255984	SAMN02934252	SRP044777	ChIP-seq of Mycobacterium tuberculosis H37Rv : TF Rv2640c: Sample Chipseq_Rv2640c_B136	Illumina Genome Analyzer IIx	Mycobacterium tuberculosis H37Rv Genome-wide transcription factor binding (ChIP-Seq)	SRS665725	404.28	1	26972995	1078919800	GENOMIC	ChIP
Rv2642_B207	ChIP-Seq	B207	Sequence Read Archive	SRX660762	26_4_62NRKAAXX_112410_ChIP_207_MTB_Rv2642_TETR_Genome_sorted.bam	PRJNA255984	SAMN02934280	SRP044777	ChIP-seq of Mycobacterium tuberculosis H37Rv : TF Rv2642: Sample Chipseq_Rv2642_B207	Illumina Genome Analyzer IIx	Mycobacterium tuberculosis H37Rv Genome-wide transcription factor binding (ChIP-Seq)	SRS665747	565.05	1	33089195	1323567800	GENOMIC	ChIP
Rv2642_B237	ChIP-Seq	B237	Sequence Read Archive	SRX660768	27_7_62NPMAAXX_120310_ChIP_237_MTB_Rv2642_TETR_Genome_sorted.bam	PRJNA255984	SAMN02934287	SRP044777	ChIP-seq of Mycobacterium tuberculosis H37Rv : TF Rv2642: Sample Chipseq_Rv2642_B237	Illumina Genome Analyzer IIx	Mycobacterium tuberculosis H37Rv Genome-wide transcription factor binding (ChIP-Seq)	SRS665753	597.34	1	39987011	1599480440	GENOMIC	ChIP
Rv2703_B529	ChIP-Seq	B529	Sequence Read Archive	SRX660869	75_4_64WM0AAXX_120712_ChIP_529_MTB_Rv2703_TETR_Genome_sorted.bam	PRJNA255984	SAMN02934406	SRP044777	ChIP-seq of Mycobacterium tuberculosis H37Rv : TF Rv2703: Sample Chipseq_Rv2703_B529	Illumina Genome Analyzer IIx	Mycobacterium tuberculosis H37Rv Genome-wide transcription factor binding (ChIP-Seq)	SRS665854	339.19	1	25276112	1011044480	GENOMIC	ChIP
Rv2710_B531	ChIP-Seq	B531	Sequence Read Archive	SRX660870	75_5_64WM0AAXX_120712_ChIP_531_MTB_Rv2710_TETR_Genome_sorted.bam	PRJNA255984	SAMN02934408	SRP044777	ChIP-seq of Mycobacterium tuberculosis H37Rv : TF Rv2710: Sample Chipseq_Rv2710_B531	Illumina Genome Analyzer IIx	Mycobacterium tuberculosis H37Rv Genome-wide transcription factor binding (ChIP-Seq)	SRS665855	415.51	1	31865219	1274608760	GENOMIC	ChIP
Rv2711_B191	ChIP-Seq	B191	Sequence Read Archive	SRX660755	24_6_62NTVAAXX_111210_ChIP_191_MTB_Rv2711_TETR_Genome_sorted.bam	PRJNA255984	SAMN02934278	SRP044777	ChIP-seq of Mycobacterium tuberculosis H37Rv : TF Rv2711: Sample Chipseq_Rv2711_B191	Illumina Genome Analyzer IIx	Mycobacterium tuberculosis H37Rv Genome-wide transcription factor binding (ChIP-Seq)	SRS665740	597.72	1	37771901	1510876040	GENOMIC	ChIP
Rv2745c_B142	ChIP-Seq	B142	Sequence Read Archive	SRX660722	13_4_702Y4AAXX_073010_ChIP_142_MTB_Rv2745c_TETR_Genome.bam	PRJNA255984	SAMN02934258	SRP044777	ChIP-seq of Mycobacterium tuberculosis H37Rv : TF Rv2745c: Sample Chipseq_Rv2745c_B142	Illumina Genome Analyzer IIx	Mycobacterium tuberculosis H37Rv Genome-wide transcription factor binding (ChIP-Seq)	SRS665706	358.74	1	17516938	700677520	GENOMIC	ChIP
Rv2760c_B624	ChIP-Seq	B624	Sequence Read Archive	SRX660891	81_1_2_66120AAXX_041313_ChIP_624_MTB_Rv2760c_TETR_Genome_sorted.bam	PRJNA255984	SAMN02934431	SRP044777	ChIP-seq of Mycobacterium tuberculosis H37Rv : TF Rv2760c: Sample Chipseq_Rv2760c_B624	Illumina Genome Analyzer IIx	Mycobacterium tuberculosis H37Rv Genome-wide transcription factor binding (ChIP-Seq)	SRS665877	200.52	1	13536471	487312956	GENOMIC	ChIP
Rv2779c_B490	ChIP-Seq	B490	Sequence Read Archive	SRX660843	64_3_64RENAAXX_080712_ChIP_490_MTB_Rv2779c_TETR_Genome_sorted.bam	PRJNA255984	SAMN02934403	SRP044777	ChIP-seq of Mycobacterium tuberculosis H37Rv : TF Rv2779c: Sample Chipseq_Rv2779c_B490	Illumina Genome Analyzer IIx	Mycobacterium tuberculosis H37Rv Genome-wide transcription factor binding (ChIP-Seq)	SRS665828	661.67	1	40301940	1612077600	GENOMIC	ChIP
Rv2779c_B625	ChIP-Seq	B625	Sequence Read Archive	SRX660907	82_3_1_66091AAXX_051313_ChIP_625_MTB_Rv2779c_TETR_Genome_sorted.bam	PRJNA255984	SAMN02934432	SRP044777	ChIP-seq of Mycobacterium tuberculosis H37Rv : TF Rv2779c: Sample Chipseq_Rv2779c_B625	Illumina Genome Analyzer IIx	Mycobacterium tuberculosis H37Rv Genome-wide transcription factor binding (ChIP-Seq)	SRS665891	173.63	1	13844947	498418092	GENOMIC	ChIP
Rv2788_B626	ChIP-Seq	B626	Sequence Read Archive	SRX660908	82_3_2_66091AAXX_051313_ChIP_626_MTB_Rv2788_TETR_Genome_sorted.bam	PRJNA255984	SAMN02934433	SRP044777	ChIP-seq of Mycobacterium tuberculosis H37Rv : TF Rv2788: Sample Chipseq_Rv2788_B626	Illumina Genome Analyzer IIx	Mycobacterium tuberculosis H37Rv Genome-wide transcription factor binding (ChIP-Seq)	SRS665893	177.89	1	14472038	520993368	GENOMIC	ChIP
Rv2827c_B627	ChIP-Seq	B627	Sequence Read Archive	SRX660909	82_3_3_66091AAXX_051313_ChIP_627_MTB_Rv2827c_TETR_Genome_sorted.bam	PRJNA255984	SAMN02934434	SRP044777	ChIP-seq of Mycobacterium tuberculosis H37Rv : TF Rv2827c: Sample Chipseq_Rv2827c_B627	Illumina Genome Analyzer IIx	Mycobacterium tuberculosis H37Rv Genome-wide transcription factor binding (ChIP-Seq)	SRS665894	157.93	1	12569436	452499696	GENOMIC	ChIP
Rv2887_B137	ChIP-Seq	B137	Sequence Read Archive	SRX660728	14_8_706V9AAXX_080710_ChIP_137_MTB_Rv2887_TETR_Genome.bam	PRJNA255984	SAMN02934253	SRP044777	ChIP-seq of Mycobacterium tuberculosis H37Rv : TF Rv2887: Sample Chipseq_Rv2887_B137	Illumina Genome Analyzer IIx	Mycobacterium tuberculosis H37Rv Genome-wide transcription factor binding (ChIP-Seq)	SRS665712	472.93	1	29756185	1190247400	GENOMIC	ChIP
Rv2912c_B629	ChIP-Seq	B629	Sequence Read Archive	SRX660929	83_5_2_660DHAAXX_053113_ChIP_629_MTB_Rv2912c_TETR_Genome.sorted.bam	PRJNA255984	SAMN02934435	SRP044777	ChIP-seq of Mycobacterium tuberculosis H37Rv : TF Rv2912c: Sample Chipseq_Rv2912c_B629	Illumina Genome Analyzer IIx	Mycobacterium tuberculosis H37Rv Genome-wide transcription factor binding (ChIP-Seq)	SRS665914	176.99	1	14279826	514073736	GENOMIC	ChIP
Rv2986c_B630	ChIP-Seq	B630	Sequence Read Archive	SRX660910	82_4_1_66091AAXX_051313_ChIP_630_MTB_Rv2986c_TETR_Genome_sorted.bam	PRJNA255984	SAMN02934436	SRP044777	ChIP-seq of Mycobacterium tuberculosis H37Rv : TF Rv2986c: Sample Chipseq_Rv2986c_B630	Illumina Genome Analyzer IIx	Mycobacterium tuberculosis H37Rv Genome-wide transcription factor binding (ChIP-Seq)	SRS665895	185.2	1	15322336	551604096	GENOMIC	ChIP
Rv2989_B138	ChIP-Seq	B138	Sequence Read Archive	SRX660731	15_8_62H0KAAXX_082010_ChIP_138_MTB_Rv2989_tetr_atc_sorted.bam	PRJNA255984	SAMN02934254	SRP044777	ChIP-seq of Mycobacterium tuberculosis H37Rv : TF Rv2989: Sample Chipseq_Rv2989_B138	Illumina Genome Analyzer IIx	Mycobacterium tuberculosis H37Rv Genome-wide transcription factor binding (ChIP-Seq)	SRS665715	413.49	1	23076238	923049520	GENOMIC	ChIP
Rv3050c_B334	ChIP-Seq	B334	Sequence Read Archive	SRX660823	57_4_64CDYAAXX_040412_ChIP_334_MTB_Rv3050c_TETR_Genome_sorted.bam	PRJNA255984	SAMN02934311	SRP044777	ChIP-seq of Mycobacterium tuberculosis H37Rv : TF Rv3050c: Sample Chipseq_Rv3050c_B334	Illumina Genome Analyzer IIx	Mycobacterium tuberculosis H37Rv Genome-wide transcription factor binding (ChIP-Seq)	SRS665808	464.67	1	28262185	1130487400	GENOMIC	ChIP
Rv3055_B632	ChIP-Seq	B632	Sequence Read Archive	SRX660911	82_4_3_66091AAXX_051313_ChIP_632_MTB_Rv3055_TETR_Genome_sorted.bam	PRJNA255984	SAMN02934437	SRP044777	ChIP-seq of Mycobacterium tuberculosis H37Rv : TF Rv3055: Sample Chipseq_Rv3055_B632	Illumina Genome Analyzer IIx	Mycobacterium tuberculosis H37Rv Genome-wide transcription factor binding (ChIP-Seq)	SRS665896	190.48	1	15916968	573010848	GENOMIC	ChIP
Rv3058c_B633	ChIP-Seq	B633	Sequence Read Archive	SRX660925	83_4_1_660DHAAXX_053113_ChIP_633_MTB_Rv3058c_TETR_Genome.sorted.bam	PRJNA255984	SAMN02934438	SRP044777	ChIP-seq of Mycobacterium tuberculosis H37Rv : TF Rv3058c: Sample Chipseq_Rv3058c_B633	Illumina Genome Analyzer IIx	Mycobacterium tuberculosis H37Rv Genome-wide transcription factor binding (ChIP-Seq)	SRS665910	223.83	1	17955001	646380036	GENOMIC	ChIP
Rv3060c_B123	ChIP-Seq	B123	Sequence Read Archive	SRX660727	14_7_706V9AAXX_080710_ChIP_123_MTB_Rv3060c_TETR_Genome.bam	PRJNA255984	SAMN02934241	SRP044777	ChIP-seq of Mycobacterium tuberculosis H37Rv : TF Rv3060c: Sample Chipseq_Rv3060c_B123	Illumina Genome Analyzer IIx	Mycobacterium tuberculosis H37Rv Genome-wide transcription factor binding (ChIP-Seq)	SRS665713	387.72	1	26372104	1054884160	GENOMIC	ChIP
Rv3066_B153	ChIP-Seq	B153	Sequence Read Archive	SRX660741	17_3_708U2AAXX_091710_ChIP_153_MTB_Rv3066_TETR_Genome_sorted.bam	PRJNA255984	SAMN02934262	SRP044777	ChIP-seq of Mycobacterium tuberculosis H37Rv : TF Rv3066: Sample Chipseq_Rv3066_B153	Illumina Genome Analyzer IIx	Mycobacterium tuberculosis H37Rv Genome-wide transcription factor binding (ChIP-Seq)	SRS665726	353.25	1	25295076	1011803040	GENOMIC	ChIP
Rv3082c_B634	ChIP-Seq	B634	Sequence Read Archive	SRX660926	83_4_2_660DHAAXX_053113_ChIP_634_MTB_Rv3082c_TETR_Genome.sorted.bam	PRJNA255984	SAMN02934439	SRP044777	ChIP-seq of Mycobacterium tuberculosis H37Rv : TF Rv3082c: Sample Chipseq_Rv3082c_B634	Illumina Genome Analyzer IIx	Mycobacterium tuberculosis H37Rv Genome-wide transcription factor binding (ChIP-Seq)	SRS665911	173.4	1	13878499	499625964	GENOMIC	ChIP
Rv3095_B315	ChIP-Seq	B315	Sequence Read Archive	SRX660781	34_6_70AYPAAXX_041511_ChIP_315_MTB_Rv3095_TETR_Genome_sorted.bam	PRJNA255984	SAMN02934303	SRP044777	ChIP-seq of Mycobacterium tuberculosis H37Rv : TF Rv3095: Sample Chipseq_Rv3095_B315	Illumina Genome Analyzer IIx	Mycobacterium tuberculosis H37Rv Genome-wide transcription factor binding (ChIP-Seq)	SRS665766	442.29	1	33686153	1347446120	GENOMIC	ChIP
Rv3124_B227	ChIP-Seq	B227	Sequence Read Archive	SRX660757	24_8_62NTVAAXX_111210_ChIP_227_MTB_Rv3124_TETR_Genome_sorted.bam	PRJNA255984	SAMN02934284	SRP044777	ChIP-seq of Mycobacterium tuberculosis H37Rv : TF Rv3124: Sample Chipseq_Rv3124_B227	Illumina Genome Analyzer IIx	Mycobacterium tuberculosis H37Rv Genome-wide transcription factor binding (ChIP-Seq)	SRS665743	557.51	1	35858591	1434343640	GENOMIC	ChIP
Rv3133c_B121	ChIP-Seq	B121	Sequence Read Archive	SRX660724	13_8_702Y4AAXX_073010_ChIP_121_MTB_Rv3133c_TETR_Genome.bam	PRJNA255984	SAMN02934239	SRP044777	ChIP-seq of Mycobacterium tuberculosis H37Rv : TF Rv3133c: Sample Chipseq_Rv3133c_B121	Illumina Genome Analyzer IIx	Mycobacterium tuberculosis H37Rv Genome-wide transcription factor binding (ChIP-Seq)	SRS665708	275.09	1	13530539	541221560	GENOMIC	ChIP
Rv3133c_B239	ChIP-Seq	B239	Sequence Read Archive	SRX660769	27_8_62NPMAAXX_120310_ChIP_239_MTB_Rv3133c_TETR_Genome_sorted.bam	PRJNA255984	SAMN02934288	SRP044777	ChIP-seq of Mycobacterium tuberculosis H37Rv : TF Rv3133c: Sample Chipseq_Rv3133c_B239	Illumina Genome Analyzer IIx	Mycobacterium tuberculosis H37Rv Genome-wide transcription factor binding (ChIP-Seq)	SRS665754	561.42	1	36410727	1456429080	GENOMIC	ChIP
Rv3143_B340	ChIP-Seq	B340	Sequence Read Archive	SRX660799	45_1_64E0KAAXX_092611_ChIP_340_MTB_Rv3143_TETR_Genome_sorted.bam	PRJNA255984	SAMN02934315	SRP044777	ChIP-seq of Mycobacterium tuberculosis H37Rv : TF Rv3143: Sample Chipseq_Rv3143_B340	Illumina Genome Analyzer IIx	Mycobacterium tuberculosis H37Rv Genome-wide transcription factor binding (ChIP-Seq)	SRS665784	528.69	1	34994139	1399765560	GENOMIC	ChIP
Rv3160c_B240	ChIP-Seq	B240	Sequence Read Archive	SRX660772	29_1_62NPNAAXX_020711_ChIP_240_MTB_Rv3160c_TETR_Genome_sorted.bam	PRJNA255984	SAMN02934289	SRP044777	ChIP-seq of Mycobacterium tuberculosis H37Rv : TF Rv3160c: Sample Chipseq_Rv3160c_B240	Illumina Genome Analyzer IIx	Mycobacterium tuberculosis H37Rv Genome-wide transcription factor binding (ChIP-Seq)	SRS665757	589.66	1	35716514	1428660560	GENOMIC	ChIP
Rv3164c_B369	ChIP-Seq	B369	Sequence Read Archive	SRX660812	50_7_6364YAAXX_121311_ChIP_369_MTB_Rv3164c_TETR_Genome_sorted.bam	PRJNA255984	SAMN02934338	SRP044777	ChIP-seq of Mycobacterium tuberculosis H37Rv : TF Rv3164c: Sample Chipseq_Rv3164c_B369	Illumina Genome Analyzer IIx	Mycobacterium tuberculosis H37Rv Genome-wide transcription factor binding (ChIP-Seq)	SRS665798	407.82	1	26439930	1057597200	GENOMIC	ChIP
Rv3167c_B272	ChIP-Seq	B272	Sequence Read Archive	SRX660777	31_1_630KAAAXX_022411_ChIP_272_MTB_Rv3167c_TETR_Genome_sorted.bam	PRJNA255984	SAMN02934296	SRP044777	ChIP-seq of Mycobacterium tuberculosis H37Rv : TF Rv3167c: Sample Chipseq_Rv3167c_B272	Illumina Genome Analyzer IIx	Mycobacterium tuberculosis H37Rv Genome-wide transcription factor binding (ChIP-Seq)	SRS665763	623.02	1	40774497	1630979880	GENOMIC	ChIP
Rv3173c_B379	ChIP-Seq	B379	Sequence Read Archive	SRX660899	81_4_1_66120AAXX_041313_ChIP_379_MTB_Rv3173c_TETR_Genome_sorted.bam	PRJNA255984	SAMN02934343	SRP044777	ChIP-seq of Mycobacterium tuberculosis H37Rv : TF Rv3173c: Sample Chipseq_Rv3173c_B379	Illumina Genome Analyzer IIx	Mycobacterium tuberculosis H37Rv Genome-wide transcription factor binding (ChIP-Seq)	SRS665883	66.5	1	4730164	170285904	GENOMIC	ChIP
Rv3183_B154	ChIP-Seq	B154	Sequence Read Archive	SRX660742	17_4_708U2AAXX_091710_ChIP_154_MTB_Rv3183_TETR_Genome_sorted.bam	PRJNA255984	SAMN02934263	SRP044777	ChIP-seq of Mycobacterium tuberculosis H37Rv : TF Rv3183: Sample Chipseq_Rv3183_B154	Illumina Genome Analyzer IIx	Mycobacterium tuberculosis H37Rv Genome-wide transcription factor binding (ChIP-Seq)	SRS665727	280.34	1	20248873	809954920	GENOMIC	ChIP
Rv3219_B188	ChIP-Seq	B188	Sequence Read Archive	SRX660761	26_2_62NRKAAXX_112410_ChIP_188_MTB_Rv3219_TETR_Genome_sorted.bam	PRJNA255984	SAMN02934275	SRP044777	ChIP-seq of Mycobacterium tuberculosis H37Rv : TF Rv3219: Sample Chipseq_Rv3219_B188	Illumina Genome Analyzer IIx	Mycobacterium tuberculosis H37Rv Genome-wide transcription factor binding (ChIP-Seq)	SRS665746	306.51	1	24527915	981116600	GENOMIC	ChIP
Rv3223c_B126	ChIP-Seq	B126	Sequence Read Archive	SRX660725	14_4_706V9AAXX_080710_ChIP_126_MTB_Rv3223c_TETR_Genome.bam	PRJNA255984	SAMN02934244	SRP044777	ChIP-seq of Mycobacterium tuberculosis H37Rv : TF Rv3223c: Sample Chipseq_Rv3223c_B126	Illumina Genome Analyzer IIx	Mycobacterium tuberculosis H37Rv Genome-wide transcription factor binding (ChIP-Seq)	SRS665711	446.42	1	28005777	1120231080	GENOMIC	ChIP
Rv3246c_B208	ChIP-Seq	B208	Sequence Read Archive	SRX660763	26_6_62NRKAAXX_112410_ChIP_208_MTB_Rv3246c_TETR_Genome_sorted.bam	PRJNA255984	SAMN02934281	SRP044777	ChIP-seq of Mycobacterium tuberculosis H37Rv : TF Rv3246c: Sample Chipseq_Rv3246c_B208	Illumina Genome Analyzer IIx	Mycobacterium tuberculosis H37Rv Genome-wide transcription factor binding (ChIP-Seq)	SRS665748	388.06	1	19101870	764074800	GENOMIC	ChIP
Rv3249c_B256	ChIP-Seq	B256	Sequence Read Archive	SRX660770	28_4_62NPDAAXX_012111_ChIP_256_MTB_3249c_TETR_Genome_sorted.bam	PRJNA255984	SAMN02934292	SRP044777	ChIP-seq of Mycobacterium tuberculosis H37Rv : TF Rv3249c: Sample Chipseq_Rv3249c_B256	Illumina Genome Analyzer IIx	Mycobacterium tuberculosis H37Rv Genome-wide transcription factor binding (ChIP-Seq)	SRS665755	611.76	1	40947738	1637909520	GENOMIC	ChIP
Rv3249c_B317	ChIP-Seq	B317	Sequence Read Archive	SRX660783	35_2_62YEMAAXX_050611_ChIP_317_MTB_Rv3249c_TETR_Genome_sorted.bam	PRJNA255984	SAMN02934305	SRP044777	ChIP-seq of Mycobacterium tuberculosis H37Rv : TF Rv3249c: Sample Chipseq_Rv3249c_B317	Illumina Genome Analyzer IIx	Mycobacterium tuberculosis H37Rv Genome-wide transcription factor binding (ChIP-Seq)	SRS665768	607.15	1	42273209	1690928360	GENOMIC	ChIP
Rv3260c_B335	ChIP-Seq	B335	Sequence Read Archive	SRX660916	83_1_1_660DHAAXX_053113_ChIP_335_MTB_Rv3260c_TETR_Genome.sorted.bam	PRJNA255984	SAMN02934312	SRP044777	ChIP-seq of Mycobacterium tuberculosis H37Rv : TF Rv3260c: Sample Chipseq_Rv3260c_B335	Illumina Genome Analyzer IIx	Mycobacterium tuberculosis H37Rv Genome-wide transcription factor binding (ChIP-Seq)	SRS665901	208.84	1	13853265	498717540	GENOMIC	ChIP
Rv3286c_B404	ChIP-Seq	B404	Sequence Read Archive	SRX660902	82_1_2_66091AAXX_051313_ChIP_404_MTB_Rv3286c_TETR_Genome_sorted.bam	PRJNA255984	SAMN02934362	SRP044777	ChIP-seq of Mycobacterium tuberculosis H37Rv : TF Rv3286c: Sample Chipseq_Rv3286c_B404	Illumina Genome Analyzer IIx	Mycobacterium tuberculosis H37Rv Genome-wide transcription factor binding (ChIP-Seq)	SRS665888	145.17	1	11767973	423647028	GENOMIC	ChIP
Rv3286c_B534	ChIP-Seq	B534	Sequence Read Archive	SRX660873	76_1_64WHTAAXX_122012_ChIP_534_MTB_Rv3286c_TETR_Genome_sorted.bam	PRJNA255984	SAMN02934411	SRP044777	ChIP-seq of Mycobacterium tuberculosis H37Rv : TF Rv3286c: Sample Chipseq_Rv3286c_B534	Illumina Genome Analyzer IIx	Mycobacterium tuberculosis H37Rv Genome-wide transcription factor binding (ChIP-Seq)	SRS665858	371.03	1	24614487	984579480	GENOMIC	ChIP
Rv3291c_B152	ChIP-Seq	B152	Sequence Read Archive	SRX660740	17_2_708U2AAXX_091710_ChIP_152_MTB_Rv3291c_TETR_Genome_sorted.bam	PRJNA255984	SAMN02934261	SRP044777	ChIP-seq of Mycobacterium tuberculosis H37Rv : TF Rv3291c: Sample Chipseq_Rv3291c_B152	Illumina Genome Analyzer IIx	Mycobacterium tuberculosis H37Rv Genome-wide transcription factor binding (ChIP-Seq)	SRS665724	332.73	1	25007249	1000289960	GENOMIC	ChIP
Rv3301c_B381	ChIP-Seq	B381	Sequence Read Archive	SRX660901	82_1_1_66091AAXX_051313_ChIP_381_MTB_Rv3301c_TETR_Genome_sorted.bam	PRJNA255984	SAMN02934345	SRP044777	ChIP-seq of Mycobacterium tuberculosis H37Rv : TF Rv3301c: Sample Chipseq_Rv3301c_B381	Illumina Genome Analyzer IIx	Mycobacterium tuberculosis H37Rv Genome-wide transcription factor binding (ChIP-Seq)	SRS665886	128.67	1	10376128	373540608	GENOMIC	ChIP
Rv3328c_B528	ChIP-Seq	B528	Sequence Read Archive	SRX660862	67_3_64CW3AAXX_091512_ChIP_528_MTB_Rv3328c_TETR_Genome_sorted.bam	PRJNA255984	SAMN02934405	SRP044777	ChIP-seq of Mycobacterium tuberculosis H37Rv : TF Rv3328c: Sample Chipseq_Rv3328c_B528	Illumina Genome Analyzer IIx	Mycobacterium tuberculosis H37Rv Genome-wide transcription factor binding (ChIP-Seq)	SRS665847	774.92	1	50208355	2008334200	GENOMIC	ChIP
Rv3328c_B637	ChIP-Seq	B637	Sequence Read Archive	SRX660927	83_4_3_660DHAAXX_053113_ChIP_637_MTB_Rv3328c_TETR_Genome.sorted.bam	PRJNA255984	SAMN02934440	SRP044777	ChIP-seq of Mycobacterium tuberculosis H37Rv : TF Rv3328c: Sample Chipseq_Rv3328c_B637	Illumina Genome Analyzer IIx	Mycobacterium tuberculosis H37Rv Genome-wide transcription factor binding (ChIP-Seq)	SRS665912	128.41	1	10091412	363290832	GENOMIC	ChIP
Rv3334_B132	ChIP-Seq	B132	Sequence Read Archive	SRX660730	15_6_62H0KAAXX_082010_ChIP_132_MTB_Rv3334_TETR_Genome.bam	PRJNA255984	SAMN02934250	SRP044777	ChIP-seq of Mycobacterium tuberculosis H37Rv : TF Rv3334: Sample Chipseq_Rv3334_B132	Illumina Genome Analyzer IIx	Mycobacterium tuberculosis H37Rv Genome-wide transcription factor binding (ChIP-Seq)	SRS665716	423.71	1	26785585	1071423400	GENOMIC	ChIP
Rv3405c_B155	ChIP-Seq	B155	Sequence Read Archive	SRX660743	17_6_708U2AAXX_091710_ChIP_155_MTB_Rv3405c_TETR_Genome_sorted.bam	PRJNA255984	SAMN02934264	SRP044777	ChIP-seq of Mycobacterium tuberculosis H37Rv : TF Rv3405c: Sample Chipseq_Rv3405c_B155	Illumina Genome Analyzer IIx	Mycobacterium tuberculosis H37Rv Genome-wide transcription factor binding (ChIP-Seq)	SRS665728	346.59	1	25143085	1005723400	GENOMIC	ChIP
Rv3414c_B532	ChIP-Seq	B532	Sequence Read Archive	SRX660872	75_7_64WM0AAXX_120712_ChIP_532_MTB_Rv3414c_TETR_Genome_sorted.bam	PRJNA255984	SAMN02934409	SRP044777	ChIP-seq of Mycobacterium tuberculosis H37Rv : TF Rv3414c: Sample Chipseq_Rv3414c_B532	Illumina Genome Analyzer IIx	Mycobacterium tuberculosis H37Rv Genome-wide transcription factor binding (ChIP-Seq)	SRS665857	447.37	1	33385261	1335410440	GENOMIC	ChIP
Rv3414c_B638	ChIP-Seq	B638	Sequence Read Archive	SRX660930	83_5_3_660DHAAXX_053113_ChIP_638_MTB_Rv3414c_TETR_Genome.sorted.bam	PRJNA255984	SAMN02934441	SRP044777	ChIP-seq of Mycobacterium tuberculosis H37Rv : TF Rv3414c: Sample Chipseq_Rv3414c_B638	Illumina Genome Analyzer IIx	Mycobacterium tuberculosis H37Rv Genome-wide transcription factor binding (ChIP-Seq)	SRS665915	177.25	1	14491714	521701704	GENOMIC	ChIP
Rv3416_B403	ChIP-Seq	B403	Sequence Read Archive	SRX660807	48_4_634GLAAXX_110411_ChIP_403_MTB_Rv3416_TETR_Genome_sorted.bam	PRJNA255984	SAMN02934361	SRP044777	ChIP-seq of Mycobacterium tuberculosis H37Rv : TF Rv3416: Sample Chipseq_Rv3416_B403	Illumina Genome Analyzer IIx	Mycobacterium tuberculosis H37Rv Genome-wide transcription factor binding (ChIP-Seq)	SRS665792	629.85	1	42425272	1697010880	GENOMIC	ChIP
Rv3417c_B371	ChIP-Seq	B371	Sequence Read Archive	SRX660811	50_6_6364YAAXX_121311_ChIP_371_MTB_Rv3417c_TETR_Genome_sorted.bam	PRJNA255984	SAMN02934339	SRP044777	ChIP-seq of Mycobacterium tuberculosis H37Rv : TF Rv3417c: Sample Chipseq_Rv3417c_B371	Illumina Genome Analyzer IIx	Mycobacterium tuberculosis H37Rv Genome-wide transcription factor binding (ChIP-Seq)	SRS665796	498.41	1	33071027	1322841080	GENOMIC	ChIP
Rv3488_B382	ChIP-Seq	B382	Sequence Read Archive	SRX660804	46_6_63GJAAXX_101411_ChIP_382_MTB_Rv3488_TETR_Genome_sorted.bam	PRJNA255984	SAMN02934346	SRP044777	ChIP-seq of Mycobacterium tuberculosis H37Rv : TF Rv3488: Sample Chipseq_Rv3488_B382	Illumina Genome Analyzer IIx	Mycobacterium tuberculosis H37Rv Genome-wide transcription factor binding (ChIP-Seq)	SRS665790	464.44	1	30129341	1205173640	GENOMIC	ChIP
Rv3557c_B457	ChIP-Seq	B457	Sequence Read Archive	SRX660849	65_4_64REPAAXX_082212_ChIP_457_MTB_Rv3557c_TETR_Genome_sorted.bam	PRJNA255984	SAMN02934394	SRP044777	ChIP-seq of Mycobacterium tuberculosis H37Rv : TF Rv3557c: Sample Chipseq_Rv3557c_B457	Illumina Genome Analyzer IIx	Mycobacterium tuberculosis H37Rv Genome-wide transcription factor binding (ChIP-Seq)	SRS665834	662.46	1	45638880	1825555200	GENOMIC	ChIP
Rv3557c_B639	ChIP-Seq	B639	Sequence Read Archive	SRX660918	83_1_3_660DHAAXX_053113_ChIP_639_MTB_Rv3557c_TETR_Genome.sorted.bam	PRJNA255984	SAMN02934442	SRP044777	ChIP-seq of Mycobacterium tuberculosis H37Rv : TF Rv3557c: Sample Chipseq_Rv3557c_B639	Illumina Genome Analyzer IIx	Mycobacterium tuberculosis H37Rv Genome-wide transcription factor binding (ChIP-Seq)	SRS665903	198.15	1	14451609	520257924	GENOMIC	ChIP
Rv3574_B113	ChIP-Seq	B113	Sequence Read Archive	SRX660720	11_1_623JWAAXX_063010_ChIP_113_MTB_Rv3574_TETR_Genome.bam	PRJNA255984	SAMN02934238	SRP044777	ChIP-seq of Mycobacterium tuberculosis H37Rv : TF Rv3574: Sample Chipseq_Rv3574_B113	Illumina Genome Analyzer IIx	Mycobacterium tuberculosis H37Rv Genome-wide transcription factor binding (ChIP-Seq)	SRS665705	509.46	1	28688471	1147538840	GENOMIC	ChIP
Rv3583c_B192	ChIP-Seq	B192	Sequence Read Archive	SRX660752	22_8_62NMCAAXX_102910_ChIP_192_MTB_Rv3583c_TETR_Genome_sorted.bam	PRJNA255984	SAMN02934279	SRP044777	ChIP-seq of Mycobacterium tuberculosis H37Rv : TF Rv3583c: Sample Chipseq_Rv3583c_B192	Illumina Genome Analyzer IIx	Mycobacterium tuberculosis H37Rv Genome-wide transcription factor binding (ChIP-Seq)	SRS665737	579.51	1	37012152	1480486080	GENOMIC	ChIP
Rv3597c_B241	ChIP-Seq	B241	Sequence Read Archive	SRX660771	28_8_62NPDAAXX_012111_ChIP_241_MTB_3597c_TETR_Genome_sorted.bam	PRJNA255984	SAMN02934290	SRP044777	ChIP-seq of Mycobacterium tuberculosis H37Rv : TF Rv3597c: Sample Chipseq_Rv3597c_B241	Illumina Genome Analyzer IIx	Mycobacterium tuberculosis H37Rv Genome-wide transcription factor binding (ChIP-Seq)	SRS665756	439.21	1	28080326	1123213040	GENOMIC	ChIP
Rv3597c_B289.2	ChIP-Seq	B289.2	Sequence Read Archive	SRX660847	65_2_64REPAAXX_082212_ChIP_289_MTB_Rv3597c_TETR_Genome_sorted.bam	PRJNA255984	SAMN02934298	SRP044777	ChIP-seq of Mycobacterium tuberculosis H37Rv : TF Rv3597c: Sample Chipseq_Rv3597c_B289.2	Illumina Genome Analyzer IIx	Mycobacterium tuberculosis H37Rv Genome-wide transcription factor binding (ChIP-Seq)	SRS665832	599.22	1	42327180	1693087200	GENOMIC	ChIP
Rv3597c_B289.7	ChIP-Seq	B289.7	Sequence Read Archive	SRX660852	65_7_64REPAAXX_082212_ChIP_289_MTB_Rv3597c_TETR_Genome_sorted.bam	PRJNA255984	SAMN02934299	SRP044777	ChIP-seq of Mycobacterium tuberculosis H37Rv : TF Rv3597c: Sample Chipseq_Rv3597c_B289.7	Illumina Genome Analyzer IIx	Mycobacterium tuberculosis H37Rv Genome-wide transcription factor binding (ChIP-Seq)	SRS665837	695.28	1	47137196	1885487840	GENOMIC	ChIP
Rv3676_B640	ChIP-Seq	B640	Sequence Read Archive	SRX660922	83_3_1_660DHAAXX_053113_ChIP_640_MTB_Rv3676_TETR_Genome.sorted.bam	PRJNA255984	SAMN02934443	SRP044777	ChIP-seq of Mycobacterium tuberculosis H37Rv : TF Rv3676: Sample Chipseq_Rv3676_B640	Illumina Genome Analyzer IIx	Mycobacterium tuberculosis H37Rv Genome-wide transcription factor binding (ChIP-Seq)	SRS665907	179.7	1	14965625	538762500	GENOMIC	ChIP
Rv3681c_B128	ChIP-Seq	B128	Sequence Read Archive	SRX660748	18_8_62LPFAAXX_092810_ChIP_169_MTB_Rv3681c_TETR_Genome_sorted.bam	PRJNA255984	SAMN02934246	SRP044777	ChIP-seq of Mycobacterium tuberculosis H37Rv : TF Rv3681c: Sample Chipseq_Rv3681c_B128	Illumina Genome Analyzer IIx	Mycobacterium tuberculosis H37Rv Genome-wide transcription factor binding (ChIP-Seq)	SRS665733	409.95	1	27571310	1102852400	GENOMIC	ChIP
Rv3736_B641	ChIP-Seq	B641	Sequence Read Archive	SRX660923	83_3_2_660DHAAXX_053113_ChIP_641_MTB_Rv3736_TETR_Genome.sorted.bam	PRJNA255984	SAMN02934444	SRP044777	ChIP-seq of Mycobacterium tuberculosis H37Rv : TF Rv3736: Sample Chipseq_Rv3736_B641	Illumina Genome Analyzer IIx	Mycobacterium tuberculosis H37Rv Genome-wide transcription factor binding (ChIP-Seq)	SRS665909	173.45	1	15108462	543904632	GENOMIC	ChIP
Rv3744_B642	ChIP-Seq	B642	Sequence Read Archive	SRX660924	83_3_3_660DHAAXX_053113_ChIP_642_MTB_Rv3744_TETR_Genome.sorted.bam	PRJNA255984	SAMN02934445	SRP044777	ChIP-seq of Mycobacterium tuberculosis H37Rv : TF Rv3744: Sample Chipseq_Rv3744_B642	Illumina Genome Analyzer IIx	Mycobacterium tuberculosis H37Rv Genome-wide transcription factor binding (ChIP-Seq)	SRS665908	157.59	1	13384590	481845240	GENOMIC	ChIP
Rv3765c_B344	ChIP-Seq	B344	Sequence Read Archive	SRX660806	46_8_63GJAAXX_101411_ChIP_344_MTB_Rv3765c_TETR_Genome_sorted.bam	PRJNA255984	SAMN02934319	SRP044777	ChIP-seq of Mycobacterium tuberculosis H37Rv : TF Rv3765c: Sample Chipseq_Rv3765c_B344	Illumina Genome Analyzer IIx	Mycobacterium tuberculosis H37Rv Genome-wide transcription factor binding (ChIP-Seq)	SRS665791	237.53	1	15464663	618586520	GENOMIC	ChIP
Rv3830c_B380	ChIP-Seq	B380	Sequence Read Archive	SRX660928	83_5_1_660DHAAXX_053113_ChIP_380_MTB_Rv3830c_TETR_Genome.sorted.bam	PRJNA255984	SAMN02934344	SRP044777	ChIP-seq of Mycobacterium tuberculosis H37Rv : TF Rv3830c: Sample Chipseq_Rv3830c_B380	Illumina Genome Analyzer IIx	Mycobacterium tuberculosis H37Rv Genome-wide transcription factor binding (ChIP-Seq)	SRS665913	226.03	1	17385618	625882248	GENOMIC	ChIP
Rv3833_B643	ChIP-Seq	B643	Sequence Read Archive	SRX660921	83_2_3_660DHAAXX_053113_ChIP_643_MTB_Rv3833_TETR_Genome.sorted.bam	PRJNA255984	SAMN02934446	SRP044777	ChIP-seq of Mycobacterium tuberculosis H37Rv : TF Rv3833: Sample Chipseq_Rv3833_B643	Illumina Genome Analyzer IIx	Mycobacterium tuberculosis H37Rv Genome-wide transcription factor binding (ChIP-Seq)	SRS665906	175.51	1	14655315	527591340	GENOMIC	ChIP
Rv3840_B227	ChIP-Seq	B227	Sequence Read Archive	SRX660759	25_8_62NRLAAXX_111710_ChIP_227_MTB_Rv3840_TETR_Genome_sorted.bam	PRJNA255984	SAMN02934285	SRP044777	ChIP-seq of Mycobacterium tuberculosis H37Rv : TF Rv3840: Sample Chipseq_Rv3840_B227	Illumina Genome Analyzer IIx	Mycobacterium tuberculosis H37Rv Genome-wide transcription factor binding (ChIP-Seq)	SRS665744	270.59	1	18597872	743914880	GENOMIC	ChIP
Rv3849_B507	ChIP-Seq	B507	Sequence Read Archive	SRX660828	59_5_64BBKAAXX_052212_ChIP_507_MTB_Rv3849_TETR_Genome_sorted.bam	PRJNA255984	SAMN02934404	SRP044777	ChIP-seq of Mycobacterium tuberculosis H37Rv : TF Rv3849: Sample Chipseq_Rv3849_B507	Illumina Genome Analyzer IIx	Mycobacterium tuberculosis H37Rv Genome-wide transcription factor binding (ChIP-Seq)	SRS665813	795.46	1	49849012	1993960480	GENOMIC	ChIP
Rv3852_B644	ChIP-Seq	B644	Sequence Read Archive	SRX660919	83_2_1_660DHAAXX_053113_ChIP_644_MTB_Rv3852_TETR_Genome.sorted.bam	PRJNA255984	SAMN02934447	SRP044777	ChIP-seq of Mycobacterium tuberculosis H37Rv : TF Rv3852: Sample Chipseq_Rv3852_B644	Illumina Genome Analyzer IIx	Mycobacterium tuberculosis H37Rv Genome-wide transcription factor binding (ChIP-Seq)	SRS665904	159.17	1	13265948	477574128	GENOMIC	ChIP
Rv3855_B179	ChIP-Seq	B179	Sequence Read Archive	SRX660753	23_8_62NTJAAXX_110110_ChIP_179_MTB_Rv3855_TETR_Genome_sorted.bam	PRJNA255984	SAMN02934270	SRP044777	ChIP-seq of Mycobacterium tuberculosis H37Rv : TF Rv3855: Sample Chipseq_Rv3855_B179	Illumina Genome Analyzer IIx	Mycobacterium tuberculosis H37Rv Genome-wide transcription factor binding (ChIP-Seq)	SRS665738	584.46	1	36789714	1471588560	GENOMIC	ChIP
Rv3862c_B170	ChIP-Seq	B170	Sequence Read Archive	SRX660750	19_2_62LPNAXX_100810_ChIP_170_MTB_Rv3862c_TETR_Genome_sorted.bam	PRJNA255984	SAMN02934269	SRP044777	ChIP-seq of Mycobacterium tuberculosis H37Rv : TF Rv3862c: Sample Chipseq_Rv3862c_B170	Illumina Genome Analyzer IIx	Mycobacterium tuberculosis H37Rv Genome-wide transcription factor binding (ChIP-Seq)	SRS665735	457.14	1	30129154	1205166160	GENOMIC	ChIP
Rv3911_B645	ChIP-Seq	B645	Sequence Read Archive	SRX660920	83_2_2_660DHAAXX_053113_ChIP_645_MTB_Rv3911_TETR_Genome.sorted.bam	PRJNA255984	SAMN02934448	SRP044777	ChIP-seq of Mycobacterium tuberculosis H37Rv : TF Rv3911: Sample Chipseq_Rv3911_B645	Illumina Genome Analyzer IIx	Mycobacterium tuberculosis H37Rv Genome-wide transcription factor binding (ChIP-Seq)	SRS665905	212.2	1	17695361	637032996	GENOMIC	ChIP
