# Supplementary material for: A comprehensive map of genome-wide gene regulation in Mycobacterium tuberculosis
Source: Sci Data. 2015 Mar 31;2:150010. doi: 10.1038/sdata.2015.10 (PMC4413241; doi:10.1038/sdata.2015.10)
Supplement: Supplementary Table 2 [file sdata201510-s3.xls]

## Sheet: Samples & Subjects
Source Name	Characteristics[organism]	Characteristics[strain]	Method	Sample Name	Factor Value[TF Locus]
Bacteria	Mycobacterium tuberculosis H37Rv	TFOE_Rv0019c	Tiling Array	TFOE_7264_0019c_A	Rv0019c
Bacteria	Mycobacterium tuberculosis H37Rv	TFOE_Rv0019c	Tiling Array	TFOE_7590_0019c	Rv0019c
Bacteria	Mycobacterium tuberculosis H37Rv	TFOE_Rv0019c	Tiling Array	TFOE_8440_0019c_C	Rv0019c
Bacteria	Mycobacterium tuberculosis H37Rv	TFOE_Rv0020c	Tiling Array	TFOE_2323_0020c	Rv0020c
Bacteria	Mycobacterium tuberculosis H37Rv	TFOE_Rv0020c	Tiling Array	TFOE_9153_0020c_B	Rv0020c
Bacteria	Mycobacterium tuberculosis H37Rv	TFOE_Rv0020c	Tiling Array	TFOE_9607_0020c_C	Rv0020c
Bacteria	Mycobacterium tuberculosis H37Rv	TFOE_Rv0022c	Tiling Array	TFOE_1636_0022c_C	Rv0022c
Bacteria	Mycobacterium tuberculosis H37Rv	TFOE_Rv0022c	Tiling Array	TFOE_6389_0022c_B	Rv0022c
Bacteria	Mycobacterium tuberculosis H37Rv	TFOE_Rv0022c	Tiling Array	TFOE_7607_0022c	Rv0022c
Bacteria	Mycobacterium tuberculosis H37Rv	TFOE_Rv0023	Tiling Array	TFOE_4883_0023	Rv0023
Bacteria	Mycobacterium tuberculosis H37Rv	TFOE_Rv0023	Tiling Array	TFOE_8686_0023_C	Rv0023
Bacteria	Mycobacterium tuberculosis H37Rv	TFOE_Rv0023	Tiling Array	TFOE_9276_0023_B	Rv0023
Bacteria	Mycobacterium tuberculosis H37Rv	TFOE_Rv0038	Tiling Array	TFOE_5294_0038	Rv0038
Bacteria	Mycobacterium tuberculosis H37Rv	TFOE_Rv0038	Tiling Array	TFOE_8173_0038_1	Rv0038
Bacteria	Mycobacterium tuberculosis H37Rv	TFOE_Rv0038	Tiling Array	TFOE_8173_0038_2	Rv0038
Bacteria	Mycobacterium tuberculosis H37Rv	TFOE_Rv0038	Tiling Array	TFOE_8850_0038	Rv0038
Bacteria	Mycobacterium tuberculosis H37Rv	TFOE_Rv0042c	Tiling Array	TFOE_2455_0042c_C	Rv0042c
Bacteria	Mycobacterium tuberculosis H37Rv	TFOE_Rv0042c	Tiling Array	TFOE_2830_0042c	Rv0042c
Bacteria	Mycobacterium tuberculosis H37Rv	TFOE_Rv0042c	Tiling Array	TFOE_8864_0042c_B	Rv0042c
Bacteria	Mycobacterium tuberculosis H37Rv	TFOE_Rv0043c	Tiling Array	TFOE_3297_0043c	Rv0043c
Bacteria	Mycobacterium tuberculosis H37Rv	TFOE_Rv0043c	Tiling Array	TFOE_5695_0043c	Rv0043c
Bacteria	Mycobacterium tuberculosis H37Rv	TFOE_Rv0043c	Tiling Array	TFOE_9257_0043c	Rv0043c
Bacteria	Mycobacterium tuberculosis H37Rv	TFOE_Rv0047c	Tiling Array	TFOE_2911_0047c	Rv0047c
Bacteria	Mycobacterium tuberculosis H37Rv	TFOE_Rv0047c	Tiling Array	TFOE_5167_0047c	Rv0047c
Bacteria	Mycobacterium tuberculosis H37Rv	TFOE_Rv0047c	Tiling Array	TFOE_7135_0047c	Rv0047c
Bacteria	Mycobacterium tuberculosis H37Rv	TFOE_Rv0054	Tiling Array	TFOE_2431_0054	Rv0054
Bacteria	Mycobacterium tuberculosis H37Rv	TFOE_Rv0054	Tiling Array	TFOE_3190_0054	Rv0054
Bacteria	Mycobacterium tuberculosis H37Rv	TFOE_Rv0054	Tiling Array	TFOE_3938_0054	Rv0054
Bacteria	Mycobacterium tuberculosis H37Rv	TFOE_Rv0067c	Tiling Array	TFOE_1393_0067c	Rv0067c
Bacteria	Mycobacterium tuberculosis H37Rv	TFOE_Rv0067c	Tiling Array	TFOE_4167_0067c	Rv0067c
Bacteria	Mycobacterium tuberculosis H37Rv	TFOE_Rv0067c	Tiling Array	TFOE_6711_0067c	Rv0067c
Bacteria	Mycobacterium tuberculosis H37Rv	TFOE_Rv0078	Tiling Array	TFOE_2446_0078	Rv0078
Bacteria	Mycobacterium tuberculosis H37Rv	TFOE_Rv0078	Tiling Array	TFOE_4225_0078_1	Rv0078
Bacteria	Mycobacterium tuberculosis H37Rv	TFOE_Rv0078	Tiling Array	TFOE_4225_0078_2	Rv0078
Bacteria	Mycobacterium tuberculosis H37Rv	TFOE_Rv0078	Tiling Array	TFOE_8209_0078	Rv0078
Bacteria	Mycobacterium tuberculosis H37Rv	TFOE_Rv0081	Tiling Array	TFOE_2284_0081	Rv0081
Bacteria	Mycobacterium tuberculosis H37Rv	TFOE_Rv0081	Tiling Array	TFOE_4177_0081_3B	Rv0081
Bacteria	Mycobacterium tuberculosis H37Rv	TFOE_Rv0081	Tiling Array	TFOE_4428_0081_100ng	Rv0081
Bacteria	Mycobacterium tuberculosis H37Rv	TFOE_Rv0081	Tiling Array	TFOE_6738_0081	Rv0081
Bacteria	Mycobacterium tuberculosis H37Rv	TFOE_Rv0081	Tiling Array	TFOE_7211_0081_2B	Rv0081
Bacteria	Mycobacterium tuberculosis H37Rv	TFOE_Rv0081	Tiling Array	TFOE_8710_0081	Rv0081
Bacteria	Mycobacterium tuberculosis H37Rv	TFOE_Rv0117	Tiling Array	TFOE_1280_0117	Rv0117
Bacteria	Mycobacterium tuberculosis H37Rv	TFOE_Rv0117	Tiling Array	TFOE_3998_0117	Rv0117
Bacteria	Mycobacterium tuberculosis H37Rv	TFOE_Rv0117	Tiling Array	TFOE_4399_0117_C	Rv0117
Bacteria	Mycobacterium tuberculosis H37Rv	TFOE_Rv0117	Tiling Array	TFOE_8531_0117	Rv0117
Bacteria	Mycobacterium tuberculosis H37Rv	TFOE_Rv0135c	Tiling Array	TFOE_3110_0135c	Rv0135c
Bacteria	Mycobacterium tuberculosis H37Rv	TFOE_Rv0135c	Tiling Array	TFOE_4110_0135c	Rv0135c
Bacteria	Mycobacterium tuberculosis H37Rv	TFOE_Rv0135c	Tiling Array	TFOE_5569_0135c	Rv0135c
Bacteria	Mycobacterium tuberculosis H37Rv	TFOE_Rv0144	Tiling Array	TFOE_1872_0144_C	Rv0144
Bacteria	Mycobacterium tuberculosis H37Rv	TFOE_Rv0144	Tiling Array	TFOE_3264_0144_B	Rv0144
Bacteria	Mycobacterium tuberculosis H37Rv	TFOE_Rv0144	Tiling Array	TFOE_8843_0144	Rv0144
Bacteria	Mycobacterium tuberculosis H37Rv	TFOE_Rv0144	Tiling Array	TFOE_9147_0144	Rv0144
Bacteria	Mycobacterium tuberculosis H37Rv	TFOE_Rv0158	Tiling Array	TFOE_2329_0158	Rv0158
Bacteria	Mycobacterium tuberculosis H37Rv	TFOE_Rv0158	Tiling Array	TFOE_4328_0158_C	Rv0158
Bacteria	Mycobacterium tuberculosis H37Rv	TFOE_Rv0158	Tiling Array	TFOE_9582_0158	Rv0158
Bacteria	Mycobacterium tuberculosis H37Rv	TFOE_Rv0165c	Tiling Array	TFOE_2934_0165c	Rv0165c
Bacteria	Mycobacterium tuberculosis H37Rv	TFOE_Rv0165c	Tiling Array	TFOE_4602_0165c	Rv0165c
Bacteria	Mycobacterium tuberculosis H37Rv	TFOE_Rv0165c	Tiling Array	TFOE_5458_0165c	Rv0165c
Bacteria	Mycobacterium tuberculosis H37Rv	TFOE_Rv0182c	Tiling Array	TFOE_2281_0182c	Rv0182c
Bacteria	Mycobacterium tuberculosis H37Rv	TFOE_Rv0182c	Tiling Array	TFOE_3258_0182c	Rv0182c
Bacteria	Mycobacterium tuberculosis H37Rv	TFOE_Rv0182c	Tiling Array	TFOE_6084_0182c	Rv0182c
Bacteria	Mycobacterium tuberculosis H37Rv	TFOE_Rv0195	Tiling Array	TFOE_5169_0195	Rv0195
Bacteria	Mycobacterium tuberculosis H37Rv	TFOE_Rv0195	Tiling Array	TFOE_5687_0195	Rv0195
Bacteria	Mycobacterium tuberculosis H37Rv	TFOE_Rv0195	Tiling Array	TFOE_9056_0195	Rv0195
Bacteria	Mycobacterium tuberculosis H37Rv	TFOE_Rv0212c	Tiling Array	TFOE_1153_0212c_B	Rv0212c
Bacteria	Mycobacterium tuberculosis H37Rv	TFOE_Rv0212c	Tiling Array	TFOE_6052_0212c_C	Rv0212c
Bacteria	Mycobacterium tuberculosis H37Rv	TFOE_Rv0212c	Tiling Array	TFOE_9308_0212c	Rv0212c
Bacteria	Mycobacterium tuberculosis H37Rv	TFOE_Rv0232	Tiling Array	TFOE_1079_0232_C	Rv0232
Bacteria	Mycobacterium tuberculosis H37Rv	TFOE_Rv0232	Tiling Array	TFOE_3113_0232	Rv0232
Bacteria	Mycobacterium tuberculosis H37Rv	TFOE_Rv0232	Tiling Array	TFOE_7879_0232	Rv0232
Bacteria	Mycobacterium tuberculosis H37Rv	TFOE_Rv0232	Tiling Array	TFOE_8581_0232_C	Rv0232
Bacteria	Mycobacterium tuberculosis H37Rv	TFOE_Rv0232	Tiling Array	TFOE_9029_0232_B	Rv0232
Bacteria	Mycobacterium tuberculosis H37Rv	TFOE_Rv0238	Tiling Array	TFOE_1399_0238	Rv0238
Bacteria	Mycobacterium tuberculosis H37Rv	TFOE_Rv0238	Tiling Array	TFOE_1878_0238	Rv0238
Bacteria	Mycobacterium tuberculosis H37Rv	TFOE_Rv0238	Tiling Array	TFOE_7279_0238	Rv0238
Bacteria	Mycobacterium tuberculosis H37Rv	TFOE_Rv0260c	Tiling Array	TFOE_1122_0260c	Rv0260c
Bacteria	Mycobacterium tuberculosis H37Rv	TFOE_Rv0260c	Tiling Array	TFOE_7867_0260c	Rv0260c
Bacteria	Mycobacterium tuberculosis H37Rv	TFOE_Rv0260c	Tiling Array	TFOE_7938_0260c	Rv0260c
Bacteria	Mycobacterium tuberculosis H37Rv	TFOE_Rv0273c	Tiling Array	TFOE_2419_0273c_B	Rv0273c
Bacteria	Mycobacterium tuberculosis H37Rv	TFOE_Rv0273c	Tiling Array	TFOE_5046_0273c	Rv0273c
Bacteria	Mycobacterium tuberculosis H37Rv	TFOE_Rv0273c	Tiling Array	TFOE_7974_0273c_C	Rv0273c
Bacteria	Mycobacterium tuberculosis H37Rv	TFOE_Rv0275c	Tiling Array	TFOE_3143_0275c_C	Rv0275c
Bacteria	Mycobacterium tuberculosis H37Rv	TFOE_Rv0275c	Tiling Array	TFOE_5653_0275c_B	Rv0275c
Bacteria	Mycobacterium tuberculosis H37Rv	TFOE_Rv0275c	Tiling Array	TFOE_5740_0275c	Rv0275c
Bacteria	Mycobacterium tuberculosis H37Rv	TFOE_Rv0302	Tiling Array	TFOE_4853_0302_C	Rv0302
Bacteria	Mycobacterium tuberculosis H37Rv	TFOE_Rv0302	Tiling Array	TFOE_6324_0302	Rv0302
Bacteria	Mycobacterium tuberculosis H37Rv	TFOE_Rv0302	Tiling Array	TFOE_7585_0302_B	Rv0302
Bacteria	Mycobacterium tuberculosis H37Rv	TFOE_Rv0324	Tiling Array	TFOE_3809_0324	Rv0324
Bacteria	Mycobacterium tuberculosis H37Rv	TFOE_Rv0324	Tiling Array	TFOE_4095_0324_B	Rv0324
Bacteria	Mycobacterium tuberculosis H37Rv	TFOE_Rv0324	Tiling Array	TFOE_5627_0324_B	Rv0324
Bacteria	Mycobacterium tuberculosis H37Rv	TFOE_Rv0324	Tiling Array	TFOE_6147_0324	Rv0324
Bacteria	Mycobacterium tuberculosis H37Rv	TFOE_Rv0324	Tiling Array	TFOE_7768_0324_C	Rv0324
Bacteria	Mycobacterium tuberculosis H37Rv	TFOE_Rv0324	Tiling Array	TFOE_8699_0324	Rv0324
Bacteria	Mycobacterium tuberculosis H37Rv	TFOE_Rv0328	Tiling Array	TFOE_6251_0328_C	Rv0328
Bacteria	Mycobacterium tuberculosis H37Rv	TFOE_Rv0328	Tiling Array	TFOE_6994_0328_B	Rv0328
Bacteria	Mycobacterium tuberculosis H37Rv	TFOE_Rv0328	Tiling Array	TFOE_9653_0328	Rv0328
Bacteria	Mycobacterium tuberculosis H37Rv	TFOE_Rv0330c	Tiling Array	TFOE_3448_0330c	Rv0330c
Bacteria	Mycobacterium tuberculosis H37Rv	TFOE_Rv0330c	Tiling Array	TFOE_4688_0330c	Rv0330c
Bacteria	Mycobacterium tuberculosis H37Rv	TFOE_Rv0330c	Tiling Array	TFOE_6557_0330c	Rv0330c
Bacteria	Mycobacterium tuberculosis H37Rv	TFOE_Rv0330c	Tiling Array	TFOE_9252_0330c	Rv0330c
Bacteria	Mycobacterium tuberculosis H37Rv	TFOE_Rv0339c	Tiling Array	TFOE_4348_0339c_B	Rv0339c
Bacteria	Mycobacterium tuberculosis H37Rv	TFOE_Rv0339c	Tiling Array	TFOE_5061_0339c	Rv0339c
Bacteria	Mycobacterium tuberculosis H37Rv	TFOE_Rv0339c	Tiling Array	TFOE_5847_0339c_C	Rv0339c
Bacteria	Mycobacterium tuberculosis H37Rv	TFOE_Rv0348	Tiling Array	TFOE_3770_0348_B	Rv0348
Bacteria	Mycobacterium tuberculosis H37Rv	TFOE_Rv0348	Tiling Array	TFOE_7445_0348_A	Rv0348
Bacteria	Mycobacterium tuberculosis H37Rv	TFOE_Rv0348	Tiling Array	TFOE_7856_0348	Rv0348
Bacteria	Mycobacterium tuberculosis H37Rv	TFOE_Rv0353	Tiling Array	TFOE_1124_0353	Rv0353
Bacteria	Mycobacterium tuberculosis H37Rv	TFOE_Rv0353	Tiling Array	TFOE_6732_0353	Rv0353
Bacteria	Mycobacterium tuberculosis H37Rv	TFOE_Rv0353	Tiling Array	TFOE_9336_0353	Rv0353
Bacteria	Mycobacterium tuberculosis H37Rv	TFOE_Rv0377	Tiling Array	TFOE_6782_0377	Rv0377
Bacteria	Mycobacterium tuberculosis H37Rv	TFOE_Rv0377	Tiling Array	TFOE_6963_0377_B	Rv0377
Bacteria	Mycobacterium tuberculosis H37Rv	TFOE_Rv0377	Tiling Array	TFOE_7521_0377_C	Rv0377
Bacteria	Mycobacterium tuberculosis H37Rv	TFOE_Rv0445c	Tiling Array	TFOE_2006_0445c	Rv0445c
Bacteria	Mycobacterium tuberculosis H37Rv	TFOE_Rv0445c	Tiling Array	TFOE_2579_0445c_B	Rv0445c
Bacteria	Mycobacterium tuberculosis H37Rv	TFOE_Rv0445c	Tiling Array	TFOE_7012_0445c_C	Rv0445c
Bacteria	Mycobacterium tuberculosis H37Rv	TFOE_Rv0452	Tiling Array	TFOE_2520_0452	Rv0452
Bacteria	Mycobacterium tuberculosis H37Rv	TFOE_Rv0452	Tiling Array	TFOE_4248_0452	Rv0452
Bacteria	Mycobacterium tuberculosis H37Rv	TFOE_Rv0452	Tiling Array	TFOE_7468_0452	Rv0452
Bacteria	Mycobacterium tuberculosis H37Rv	TFOE_Rv0465c	Tiling Array	TFOE_2670_0465c_a	Rv0465c
Bacteria	Mycobacterium tuberculosis H37Rv	TFOE_Rv0465c	Tiling Array	TFOE_5809_0465c_C	Rv0465c
Bacteria	Mycobacterium tuberculosis H37Rv	TFOE_Rv0465c	Tiling Array	TFOE_7861_0465c_b	Rv0465c
Bacteria	Mycobacterium tuberculosis H37Rv	TFOE_Rv0465c	Tiling Array	TFOE_8951_0465c_c	Rv0465c
Bacteria	Mycobacterium tuberculosis H37Rv	TFOE_Rv0465c	Tiling Array	TFOE_9476_0465c_B	Rv0465c
Bacteria	Mycobacterium tuberculosis H37Rv	TFOE_Rv0472c	Tiling Array	TFOE_3221_0472c	Rv0472c
Bacteria	Mycobacterium tuberculosis H37Rv	TFOE_Rv0472c	Tiling Array	TFOE_5648_0472c	Rv0472c
Bacteria	Mycobacterium tuberculosis H37Rv	TFOE_Rv0472c	Tiling Array	TFOE_8690_0472c	Rv0472c
Bacteria	Mycobacterium tuberculosis H37Rv	TFOE_Rv0474	Tiling Array	TFOE_1557_0474_B	Rv0474
Bacteria	Mycobacterium tuberculosis H37Rv	TFOE_Rv0474	Tiling Array	TFOE_1632_0474_C	Rv0474
Bacteria	Mycobacterium tuberculosis H37Rv	TFOE_Rv0474	Tiling Array	TFOE_6945_0474_A	Rv0474
Bacteria	Mycobacterium tuberculosis H37Rv	TFOE_Rv0474	Tiling Array	TFOE_9656_0474_B	Rv0474
Bacteria	Mycobacterium tuberculosis H37Rv	TFOE_Rv0485	Tiling Array	TFOE_1488_0485	Rv0485
Bacteria	Mycobacterium tuberculosis H37Rv	TFOE_Rv0485	Tiling Array	TFOE_1660_0485_B	Rv0485
Bacteria	Mycobacterium tuberculosis H37Rv	TFOE_Rv0485	Tiling Array	TFOE_5597_0485_C	Rv0485
Bacteria	Mycobacterium tuberculosis H37Rv	TFOE_Rv0491	Tiling Array	TFOE_2722_0491	Rv0491
Bacteria	Mycobacterium tuberculosis H37Rv	TFOE_Rv0491	Tiling Array	TFOE_7387_0491_B	Rv0491
Bacteria	Mycobacterium tuberculosis H37Rv	TFOE_Rv0491	Tiling Array	TFOE_9310_0491_C	Rv0491
Bacteria	Mycobacterium tuberculosis H37Rv	TFOE_Rv0494	Tiling Array	TFOE_1075_0494_A	Rv0494
Bacteria	Mycobacterium tuberculosis H37Rv	TFOE_Rv0494	Tiling Array	TFOE_2101_0494_B	Rv0494
Bacteria	Mycobacterium tuberculosis H37Rv	TFOE_Rv0494	Tiling Array	TFOE_2838_0494_C	Rv0494
Bacteria	Mycobacterium tuberculosis H37Rv	TFOE_Rv0494	Tiling Array	TFOE_9438_0494_B	Rv0494
Bacteria	Mycobacterium tuberculosis H37Rv	TFOE_Rv0560c	Tiling Array	TFOE_3439_0560c	Rv0560c
Bacteria	Mycobacterium tuberculosis H37Rv	TFOE_Rv0576	Tiling Array	TFOE_6247_0576	Rv0576
Bacteria	Mycobacterium tuberculosis H37Rv	TFOE_Rv0576	Tiling Array	TFOE_6335_0576_B	Rv0576
Bacteria	Mycobacterium tuberculosis H37Rv	TFOE_Rv0576	Tiling Array	TFOE_7778_0576_C	Rv0576
Bacteria	Mycobacterium tuberculosis H37Rv	TFOE_Rv0586	Tiling Array	TFOE_3199_0586_C	Rv0586
Bacteria	Mycobacterium tuberculosis H37Rv	TFOE_Rv0586	Tiling Array	TFOE_4503_0586_B	Rv0586
Bacteria	Mycobacterium tuberculosis H37Rv	TFOE_Rv0586	Tiling Array	TFOE_6778_0586	Rv0586
Bacteria	Mycobacterium tuberculosis H37Rv	TFOE_Rv0599c	Tiling Array	TFOE_3450_0599c	Rv0599c
Bacteria	Mycobacterium tuberculosis H37Rv	TFOE_Rv0599c	Tiling Array	TFOE_4634_0599c	Rv0599c
Bacteria	Mycobacterium tuberculosis H37Rv	TFOE_Rv0599c	Tiling Array	TFOE_5228_0599c	Rv0599c
Bacteria	Mycobacterium tuberculosis H37Rv	TFOE_Rv0602c	Tiling Array	TFOE_7656_0602c	Rv0602c
Bacteria	Mycobacterium tuberculosis H37Rv	TFOE_Rv0602c	Tiling Array	TFOE_8883_0602c	Rv0602c
Bacteria	Mycobacterium tuberculosis H37Rv	TFOE_Rv0602c	Tiling Array	TFOE_9543_0602c	Rv0602c
Bacteria	Mycobacterium tuberculosis H37Rv	TFOE_Rv0608	Tiling Array	TFOE_2238_0608	Rv0608
Bacteria	Mycobacterium tuberculosis H37Rv	TFOE_Rv0608	Tiling Array	TFOE_6605_0608	Rv0608
Bacteria	Mycobacterium tuberculosis H37Rv	TFOE_Rv0608	Tiling Array	TFOE_7909_0608	Rv0608
Bacteria	Mycobacterium tuberculosis H37Rv	TFOE_Rv0623	Tiling Array	TFOE_4083_0623	Rv0623
Bacteria	Mycobacterium tuberculosis H37Rv	TFOE_Rv0623	Tiling Array	TFOE_5155_0623	Rv0623
Bacteria	Mycobacterium tuberculosis H37Rv	TFOE_Rv0623	Tiling Array	TFOE_5381_0623	Rv0623
Bacteria	Mycobacterium tuberculosis H37Rv	TFOE_Rv0653c	Tiling Array	TFOE_2192_0653c_B	Rv0653c
Bacteria	Mycobacterium tuberculosis H37Rv	TFOE_Rv0653c	Tiling Array	TFOE_2952_0653c_A	Rv0653c
Bacteria	Mycobacterium tuberculosis H37Rv	TFOE_Rv0653c	Tiling Array	TFOE_3495_0653c	Rv0653c
Bacteria	Mycobacterium tuberculosis H37Rv	TFOE_Rv0653c	Tiling Array	TFOE_3642_0653c	Rv0653c
Bacteria	Mycobacterium tuberculosis H37Rv	TFOE_Rv0653c	Tiling Array	TFOE_7951_0653c	Rv0653c
Bacteria	Mycobacterium tuberculosis H37Rv	TFOE_Rv0674	Tiling Array	TFOE_6482_0674	Rv0674
Bacteria	Mycobacterium tuberculosis H37Rv	TFOE_Rv0674	Tiling Array	TFOE_8059_0674	Rv0674
Bacteria	Mycobacterium tuberculosis H37Rv	TFOE_Rv0674	Tiling Array	TFOE_9349_0674	Rv0674
Bacteria	Mycobacterium tuberculosis H37Rv	TFOE_Rv0678	Tiling Array	TFOE_2275_0678	Rv0678
Bacteria	Mycobacterium tuberculosis H37Rv	TFOE_Rv0678	Tiling Array	TFOE_3146_0678_1	Rv0678
Bacteria	Mycobacterium tuberculosis H37Rv	TFOE_Rv0678	Tiling Array	TFOE_3146_0678_2	Rv0678
Bacteria	Mycobacterium tuberculosis H37Rv	TFOE_Rv0678	Tiling Array	TFOE_9487_0678	Rv0678
Bacteria	Mycobacterium tuberculosis H37Rv	TFOE_Rv0681	Tiling Array	TFOE_3679_0681	Rv0681
Bacteria	Mycobacterium tuberculosis H37Rv	TFOE_Rv0681	Tiling Array	TFOE_6427_0681	Rv0681
Bacteria	Mycobacterium tuberculosis H37Rv	TFOE_Rv0681	Tiling Array	TFOE_8012_0681	Rv0681
Bacteria	Mycobacterium tuberculosis H37Rv	TFOE_Rv0681	Tiling Array	TFOE_8204_0681	Rv0681
Bacteria	Mycobacterium tuberculosis H37Rv	TFOE_Rv0691c	Tiling Array	TFOE_3131_0691c	Rv0691c
Bacteria	Mycobacterium tuberculosis H37Rv	TFOE_Rv0691c	Tiling Array	TFOE_4945_0691c	Rv0691c
Bacteria	Mycobacterium tuberculosis H37Rv	TFOE_Rv0691c	Tiling Array	TFOE_8722_0691c	Rv0691c
Bacteria	Mycobacterium tuberculosis H37Rv	TFOE_Rv0735	Tiling Array	TFOE_2966_0735	Rv0735
Bacteria	Mycobacterium tuberculosis H37Rv	TFOE_Rv0735	Tiling Array	TFOE_4696_0735	Rv0735
Bacteria	Mycobacterium tuberculosis H37Rv	TFOE_Rv0735	Tiling Array	TFOE_6283_0735	Rv0735
Bacteria	Mycobacterium tuberculosis H37Rv	TFOE_Rv0737	Tiling Array	TFOE_1168_0737	Rv0737
Bacteria	Mycobacterium tuberculosis H37Rv	TFOE_Rv0737	Tiling Array	TFOE_6289_0737	Rv0737
Bacteria	Mycobacterium tuberculosis H37Rv	TFOE_Rv0737	Tiling Array	TFOE_8624_0737	Rv0737
Bacteria	Mycobacterium tuberculosis H37Rv	TFOE_Rv0744c	Tiling Array	TFOE_3894_0744c	Rv0744c
Bacteria	Mycobacterium tuberculosis H37Rv	TFOE_Rv0744c	Tiling Array	TFOE_9126_0744c	Rv0744c
Bacteria	Mycobacterium tuberculosis H37Rv	TFOE_Rv0744c	Tiling Array	TFOE_9178_0744c	Rv0744c
Bacteria	Mycobacterium tuberculosis H37Rv	TFOE_Rv0757	Tiling Array	TFOE_1255_0757_b	Rv0757
Bacteria	Mycobacterium tuberculosis H37Rv	TFOE_Rv0757	Tiling Array	TFOE_1634_0757	Rv0757
Bacteria	Mycobacterium tuberculosis H37Rv	TFOE_Rv0757	Tiling Array	TFOE_2546_0757	Rv0757
Bacteria	Mycobacterium tuberculosis H37Rv	TFOE_Rv0757	Tiling Array	TFOE_2777_0757	Rv0757
Bacteria	Mycobacterium tuberculosis H37Rv	TFOE_Rv0767c	Tiling Array	TFOE_2591_0767c	Rv0767c
Bacteria	Mycobacterium tuberculosis H37Rv	TFOE_Rv0767c	Tiling Array	TFOE_4251_0767c	Rv0767c
Bacteria	Mycobacterium tuberculosis H37Rv	TFOE_Rv0767c	Tiling Array	TFOE_8010_0767c	Rv0767c
Bacteria	Mycobacterium tuberculosis H37Rv	TFOE_Rv0792c	Tiling Array	TFOE_3681_0792c	Rv0792c
Bacteria	Mycobacterium tuberculosis H37Rv	TFOE_Rv0792c	Tiling Array	TFOE_4612_0792c	Rv0792c
Bacteria	Mycobacterium tuberculosis H37Rv	TFOE_Rv0792c	Tiling Array	TFOE_6352_0792c	Rv0792c
Bacteria	Mycobacterium tuberculosis H37Rv	TFOE_Rv0792c	Tiling Array	TFOE_6585_0792c	Rv0792c
Bacteria	Mycobacterium tuberculosis H37Rv	TFOE_Rv0792c	Tiling Array	TFOE_8354_0792c_C	Rv0792c
Bacteria	Mycobacterium tuberculosis H37Rv	TFOE_Rv0818	Tiling Array	TFOE_4698_0818	Rv0818
Bacteria	Mycobacterium tuberculosis H37Rv	TFOE_Rv0818	Tiling Array	TFOE_5762_0818	Rv0818
Bacteria	Mycobacterium tuberculosis H37Rv	TFOE_Rv0818	Tiling Array	TFOE_6079_0818	Rv0818
Bacteria	Mycobacterium tuberculosis H37Rv	TFOE_Rv0821c	Tiling Array	TFOE_4668_0821c	Rv0821c
Bacteria	Mycobacterium tuberculosis H37Rv	TFOE_Rv0821c	Tiling Array	TFOE_5436_0821c	Rv0821c
Bacteria	Mycobacterium tuberculosis H37Rv	TFOE_Rv0821c	Tiling Array	TFOE_9343_0821c	Rv0821c
Bacteria	Mycobacterium tuberculosis H37Rv	TFOE_Rv0823c	Tiling Array	TFOE_1363_0823c_B	Rv0823c
Bacteria	Mycobacterium tuberculosis H37Rv	TFOE_Rv0823c	Tiling Array	TFOE_5531_0823c	Rv0823c
Bacteria	Mycobacterium tuberculosis H37Rv	TFOE_Rv0823c	Tiling Array	TFOE_6386_0823c	Rv0823c
Bacteria	Mycobacterium tuberculosis H37Rv	TFOE_Rv0823c	Tiling Array	TFOE_7749_0823c	Rv0823c
Bacteria	Mycobacterium tuberculosis H37Rv	TFOE_Rv0827c	Tiling Array	TFOE_7662_0827c_A	Rv0827c
Bacteria	Mycobacterium tuberculosis H37Rv	TFOE_Rv0827c	Tiling Array	TFOE_9113_0827c_B	Rv0827c
Bacteria	Mycobacterium tuberculosis H37Rv	TFOE_Rv0827c	Tiling Array	TFOE_9505_0827c	Rv0827c
Bacteria	Mycobacterium tuberculosis H37Rv	TFOE_Rv0827c	Tiling Array	TFOE_9932_0827c	Rv0827c
Bacteria	Mycobacterium tuberculosis H37Rv	TFOE_Rv0844c	Tiling Array	TFOE_6292_0844c	Rv0844c
Bacteria	Mycobacterium tuberculosis H37Rv	TFOE_Rv0844c	Tiling Array	TFOE_8344_0844c	Rv0844c
Bacteria	Mycobacterium tuberculosis H37Rv	TFOE_Rv0844c	Tiling Array	TFOE_9569_0844c	Rv0844c
Bacteria	Mycobacterium tuberculosis H37Rv	TFOE_Rv0880	Tiling Array	TFOE_1190_0880	Rv0880
Bacteria	Mycobacterium tuberculosis H37Rv	TFOE_Rv0880	Tiling Array	TFOE_8078_0880	Rv0880
Bacteria	Mycobacterium tuberculosis H37Rv	TFOE_Rv0880	Tiling Array	TFOE_9682_0880	Rv0880
Bacteria	Mycobacterium tuberculosis H37Rv	TFOE_Rv0891c	Tiling Array	TFOE_3083_0891c	Rv0891c
Bacteria	Mycobacterium tuberculosis H37Rv	TFOE_Rv0891c	Tiling Array	TFOE_3705_0891c	Rv0891c
Bacteria	Mycobacterium tuberculosis H37Rv	TFOE_Rv0891c	Tiling Array	TFOE_9861_0891c	Rv0891c
Bacteria	Mycobacterium tuberculosis H37Rv	TFOE_Rv0894	Tiling Array	TFOE_1581_0894	Rv0894
Bacteria	Mycobacterium tuberculosis H37Rv	TFOE_Rv0894	Tiling Array	TFOE_4073_0894	Rv0894
Bacteria	Mycobacterium tuberculosis H37Rv	TFOE_Rv0894	Tiling Array	TFOE_5872_0894	Rv0894
Bacteria	Mycobacterium tuberculosis H37Rv	TFOE_Rv0903c	Tiling Array	TFOE_4620_0903c	Rv0903c
Bacteria	Mycobacterium tuberculosis H37Rv	TFOE_Rv0903c	Tiling Array	TFOE_4831_0903c	Rv0903c
Bacteria	Mycobacterium tuberculosis H37Rv	TFOE_Rv0903c	Tiling Array	TFOE_7140_0903c	Rv0903c
Bacteria	Mycobacterium tuberculosis H37Rv	TFOE_Rv0967	Tiling Array	TFOE_6973_0967	Rv0967
Bacteria	Mycobacterium tuberculosis H37Rv	TFOE_Rv0967	Tiling Array	TFOE_7144_0967	Rv0967
Bacteria	Mycobacterium tuberculosis H37Rv	TFOE_Rv0967	Tiling Array	TFOE_8426_0967	Rv0967
Bacteria	Mycobacterium tuberculosis H37Rv	TFOE_Rv0981	Tiling Array	TFOE_2230_0981	Rv0981
Bacteria	Mycobacterium tuberculosis H37Rv	TFOE_Rv0981	Tiling Array	TFOE_4707_0981_c	Rv0981
Bacteria	Mycobacterium tuberculosis H37Rv	TFOE_Rv0981	Tiling Array	TFOE_7807_0981	Rv0981
Bacteria	Mycobacterium tuberculosis H37Rv	TFOE_Rv0981	Tiling Array	TFOE_8486_0981_b	Rv0981
Bacteria	Mycobacterium tuberculosis H37Rv	TFOE_Rv0981	Tiling Array	TFOE_8794_0981	Rv0981
Bacteria	Mycobacterium tuberculosis H37Rv	TFOE_Rv1019	Tiling Array	TFOE_3774_1019	Rv1019
Bacteria	Mycobacterium tuberculosis H37Rv	TFOE_Rv1019	Tiling Array	TFOE_5714_1019	Rv1019
Bacteria	Mycobacterium tuberculosis H37Rv	TFOE_Rv1019	Tiling Array	TFOE_6892_1019	Rv1019
Bacteria	Mycobacterium tuberculosis H37Rv	TFOE_Rv1027c	Tiling Array	TFOE_3781_1027c_1	Rv1027c
Bacteria	Mycobacterium tuberculosis H37Rv	TFOE_Rv1027c	Tiling Array	TFOE_3781_1027c_2	Rv1027c
Bacteria	Mycobacterium tuberculosis H37Rv	TFOE_Rv1027c	Tiling Array	TFOE_5333_1027c	Rv1027c
Bacteria	Mycobacterium tuberculosis H37Rv	TFOE_Rv1027c	Tiling Array	TFOE_9385_1027c	Rv1027c
Bacteria	Mycobacterium tuberculosis H37Rv	TFOE_Rv1033c	Tiling Array	TFOE_2910_1033c	Rv1033c
Bacteria	Mycobacterium tuberculosis H37Rv	TFOE_Rv1033c	Tiling Array	TFOE_3474_1033c	Rv1033c
Bacteria	Mycobacterium tuberculosis H37Rv	TFOE_Rv1033c	Tiling Array	TFOE_8738_1033c	Rv1033c
Bacteria	Mycobacterium tuberculosis H37Rv	TFOE_Rv1049	Tiling Array	TFOE_2218_1049	Rv1049
Bacteria	Mycobacterium tuberculosis H37Rv	TFOE_Rv1049	Tiling Array	TFOE_4036_1049	Rv1049
Bacteria	Mycobacterium tuberculosis H37Rv	TFOE_Rv1049	Tiling Array	TFOE_8681_1049	Rv1049
Bacteria	Mycobacterium tuberculosis H37Rv	TFOE_Rv1129c	Tiling Array	TFOE_3901_1129c	Rv1129c
Bacteria	Mycobacterium tuberculosis H37Rv	TFOE_Rv1129c	Tiling Array	TFOE_3936_1129c	Rv1129c
Bacteria	Mycobacterium tuberculosis H37Rv	TFOE_Rv1129c	Tiling Array	TFOE_4839_1129c	Rv1129c
Bacteria	Mycobacterium tuberculosis H37Rv	TFOE_Rv1151c	Tiling Array	TFOE_1203_1151c	Rv1151c
Bacteria	Mycobacterium tuberculosis H37Rv	TFOE_Rv1151c	Tiling Array	TFOE_4316_1151c	Rv1151c
Bacteria	Mycobacterium tuberculosis H37Rv	TFOE_Rv1151c	Tiling Array	TFOE_7811_1151c	Rv1151c
Bacteria	Mycobacterium tuberculosis H37Rv	TFOE_Rv1152	Tiling Array	TFOE_1474_1152	Rv1152
Bacteria	Mycobacterium tuberculosis H37Rv	TFOE_Rv1152	Tiling Array	TFOE_5850_1152_A	Rv1152
Bacteria	Mycobacterium tuberculosis H37Rv	TFOE_Rv1152	Tiling Array	TFOE_6301_1152_B	Rv1152
Bacteria	Mycobacterium tuberculosis H37Rv	TFOE_Rv1152	Tiling Array	TFOE_8017_1152	Rv1152
Bacteria	Mycobacterium tuberculosis H37Rv	TFOE_Rv1152	Tiling Array	TFOE_8087_1152	Rv1152
Bacteria	Mycobacterium tuberculosis H37Rv	TFOE_Rv1167c	Tiling Array	TFOE_4812_1167c	Rv1167c
Bacteria	Mycobacterium tuberculosis H37Rv	TFOE_Rv1167c	Tiling Array	TFOE_6929_1167c	Rv1167c
Bacteria	Mycobacterium tuberculosis H37Rv	TFOE_Rv1167c	Tiling Array	TFOE_7962_1167c	Rv1167c
Bacteria	Mycobacterium tuberculosis H37Rv	TFOE_Rv1176c	Tiling Array	TFOE_4001_1176c	Rv1176c
Bacteria	Mycobacterium tuberculosis H37Rv	TFOE_Rv1176c	Tiling Array	TFOE_8236_1176c	Rv1176c
Bacteria	Mycobacterium tuberculosis H37Rv	TFOE_Rv1176c	Tiling Array	TFOE_9109_1176c	Rv1176c
Bacteria	Mycobacterium tuberculosis H37Rv	TFOE_Rv1186c	Tiling Array	TFOE_1734_1186c	Rv1186c
Bacteria	Mycobacterium tuberculosis H37Rv	TFOE_Rv1186c	Tiling Array	TFOE_1808_1186c	Rv1186c
Bacteria	Mycobacterium tuberculosis H37Rv	TFOE_Rv1186c	Tiling Array	TFOE_4810_1186c	Rv1186c
Bacteria	Mycobacterium tuberculosis H37Rv	TFOE_Rv1189	Tiling Array	TFOE_5112_1189	Rv1189
Bacteria	Mycobacterium tuberculosis H37Rv	TFOE_Rv1189	Tiling Array	TFOE_6238_1189	Rv1189
Bacteria	Mycobacterium tuberculosis H37Rv	TFOE_Rv1189	Tiling Array	TFOE_8421_1189	Rv1189
Bacteria	Mycobacterium tuberculosis H37Rv	TFOE_Rv1219c	Tiling Array	TFOE_2229_1219c	Rv1219c
Bacteria	Mycobacterium tuberculosis H37Rv	TFOE_Rv1219c	Tiling Array	TFOE_5098_1219c	Rv1219c
Bacteria	Mycobacterium tuberculosis H37Rv	TFOE_Rv1219c	Tiling Array	TFOE_6617_1219c	Rv1219c
Bacteria	Mycobacterium tuberculosis H37Rv	TFOE_Rv1221	Tiling Array	TFOE_3680_1221	Rv1221
Bacteria	Mycobacterium tuberculosis H37Rv	TFOE_Rv1221	Tiling Array	TFOE_5462_1221	Rv1221
Bacteria	Mycobacterium tuberculosis H37Rv	TFOE_Rv1221	Tiling Array	TFOE_6677_1221	Rv1221
Bacteria	Mycobacterium tuberculosis H37Rv	TFOE_Rv1255c	Tiling Array	TFOE_3722_1255c	Rv1255c
Bacteria	Mycobacterium tuberculosis H37Rv	TFOE_Rv1255c	Tiling Array	TFOE_4094_1255c	Rv1255c
Bacteria	Mycobacterium tuberculosis H37Rv	TFOE_Rv1255c	Tiling Array	TFOE_5936_1255c_B	Rv1255c
Bacteria	Mycobacterium tuberculosis H37Rv	TFOE_Rv1255c	Tiling Array	TFOE_6050_1255c_C	Rv1255c
Bacteria	Mycobacterium tuberculosis H37Rv	TFOE_Rv1255c	Tiling Array	TFOE_8005_1255c	Rv1255c
Bacteria	Mycobacterium tuberculosis H37Rv	TFOE_Rv1267c	Tiling Array	TFOE_4687_1267c	Rv1267c
Bacteria	Mycobacterium tuberculosis H37Rv	TFOE_Rv1267c	Tiling Array	TFOE_5216_1267c	Rv1267c
Bacteria	Mycobacterium tuberculosis H37Rv	TFOE_Rv1267c	Tiling Array	TFOE_6011_1267c	Rv1267c
Bacteria	Mycobacterium tuberculosis H37Rv	TFOE_Rv1287	Tiling Array	TFOE_1741_1287	Rv1287
Bacteria	Mycobacterium tuberculosis H37Rv	TFOE_Rv1287	Tiling Array	TFOE_2815_1287	Rv1287
Bacteria	Mycobacterium tuberculosis H37Rv	TFOE_Rv1287	Tiling Array	TFOE_2884_1287	Rv1287
Bacteria	Mycobacterium tuberculosis H37Rv	TFOE_Rv1287	Tiling Array	TFOE_7245_1287	Rv1287
Bacteria	Mycobacterium tuberculosis H37Rv	TFOE_Rv1332	Tiling Array	TFOE_1963_1332	Rv1332
Bacteria	Mycobacterium tuberculosis H37Rv	TFOE_Rv1332	Tiling Array	TFOE_2386_1332	Rv1332
Bacteria	Mycobacterium tuberculosis H37Rv	TFOE_Rv1332	Tiling Array	TFOE_7099_1332	Rv1332
Bacteria	Mycobacterium tuberculosis H37Rv	TFOE_Rv1353c	Tiling Array	TFOE_1701_1353c	Rv1353c
Bacteria	Mycobacterium tuberculosis H37Rv	TFOE_Rv1353c	Tiling Array	TFOE_5758_1353c	Rv1353c
Bacteria	Mycobacterium tuberculosis H37Rv	TFOE_Rv1353c	Tiling Array	TFOE_5958_1353c	Rv1353c
Bacteria	Mycobacterium tuberculosis H37Rv	TFOE_Rv1358	Tiling Array	TFOE_2892_1358	Rv1358
Bacteria	Mycobacterium tuberculosis H37Rv	TFOE_Rv1358	Tiling Array	TFOE_8006_1358	Rv1358
Bacteria	Mycobacterium tuberculosis H37Rv	TFOE_Rv1358	Tiling Array	TFOE_9428_1358	Rv1358
Bacteria	Mycobacterium tuberculosis H37Rv	TFOE_Rv1359	Tiling Array	TFOE_3603_1359	Rv1359
Bacteria	Mycobacterium tuberculosis H37Rv	TFOE_Rv1359	Tiling Array	TFOE_4670_1359	Rv1359
Bacteria	Mycobacterium tuberculosis H37Rv	TFOE_Rv1359	Tiling Array	TFOE_6487_1359	Rv1359
Bacteria	Mycobacterium tuberculosis H37Rv	TFOE_Rv1379	Tiling Array	TFOE_3352_1379	Rv1379
Bacteria	Mycobacterium tuberculosis H37Rv	TFOE_Rv1379	Tiling Array	TFOE_3701_1379	Rv1379
Bacteria	Mycobacterium tuberculosis H37Rv	TFOE_Rv1379	Tiling Array	TFOE_9869_1379	Rv1379
Bacteria	Mycobacterium tuberculosis H37Rv	TFOE_Rv1395	Tiling Array	TFOE_3534_1395	Rv1395
Bacteria	Mycobacterium tuberculosis H37Rv	TFOE_Rv1395	Tiling Array	TFOE_6650_1395	Rv1395
Bacteria	Mycobacterium tuberculosis H37Rv	TFOE_Rv1395	Tiling Array	TFOE_9640_1395	Rv1395
Bacteria	Mycobacterium tuberculosis H37Rv	TFOE_Rv1404	Tiling Array	TFOE_1833_1404	Rv1404
Bacteria	Mycobacterium tuberculosis H37Rv	TFOE_Rv1404	Tiling Array	TFOE_1845_1404	Rv1404
Bacteria	Mycobacterium tuberculosis H37Rv	TFOE_Rv1404	Tiling Array	TFOE_5670_1404	Rv1404
Bacteria	Mycobacterium tuberculosis H37Rv	TFOE_Rv1423	Tiling Array	TFOE_3615_1423	Rv1423
Bacteria	Mycobacterium tuberculosis H37Rv	TFOE_Rv1423	Tiling Array	TFOE_5292_1423	Rv1423
Bacteria	Mycobacterium tuberculosis H37Rv	TFOE_Rv1423	Tiling Array	TFOE_6788_1423	Rv1423
Bacteria	Mycobacterium tuberculosis H37Rv	TFOE_Rv1453	Tiling Array	TFOE_1447_1453	Rv1453
Bacteria	Mycobacterium tuberculosis H37Rv	TFOE_Rv1453	Tiling Array	TFOE_3490_1453	Rv1453
Bacteria	Mycobacterium tuberculosis H37Rv	TFOE_Rv1453	Tiling Array	TFOE_7839_1453	Rv1453
Bacteria	Mycobacterium tuberculosis H37Rv	TFOE_Rv1460	Tiling Array	TFOE_1294_1460	Rv1460
Bacteria	Mycobacterium tuberculosis H37Rv	TFOE_Rv1460	Tiling Array	TFOE_4497_1460	Rv1460
Bacteria	Mycobacterium tuberculosis H37Rv	TFOE_Rv1460	Tiling Array	TFOE_7748_1460	Rv1460
Bacteria	Mycobacterium tuberculosis H37Rv	TFOE_Rv1473A	Tiling Array	TFOE_4661_1473A	Rv1473A
Bacteria	Mycobacterium tuberculosis H37Rv	TFOE_Rv1473A	Tiling Array	TFOE_4931_1473A	Rv1473A
Bacteria	Mycobacterium tuberculosis H37Rv	TFOE_Rv1473A	Tiling Array	TFOE_7293_1473A	Rv1473A
Bacteria	Mycobacterium tuberculosis H37Rv	TFOE_Rv1474c	Tiling Array	TFOE_1798_1474c_A	Rv1474c
Bacteria	Mycobacterium tuberculosis H37Rv	TFOE_Rv1474c	Tiling Array	TFOE_4971_1474c	Rv1474c
Bacteria	Mycobacterium tuberculosis H37Rv	TFOE_Rv1474c	Tiling Array	TFOE_5953_1474c_B	Rv1474c
Bacteria	Mycobacterium tuberculosis H37Rv	TFOE_Rv1474c	Tiling Array	TFOE_7691_1474c_C	Rv1474c
Bacteria	Mycobacterium tuberculosis H37Rv	TFOE_Rv1474c	Tiling Array	TFOE_8380_1474c	Rv1474c
Bacteria	Mycobacterium tuberculosis H37Rv	TFOE_Rv1556	Tiling Array	TFOE_2914_1556	Rv1556
Bacteria	Mycobacterium tuberculosis H37Rv	TFOE_Rv1556	Tiling Array	TFOE_7362_1556	Rv1556
Bacteria	Mycobacterium tuberculosis H37Rv	TFOE_Rv1556	Tiling Array	TFOE_9978_1556	Rv1556
Bacteria	Mycobacterium tuberculosis H37Rv	TFOE_Rv1560	Tiling Array	TFOE_6215_1560	Rv1560
Bacteria	Mycobacterium tuberculosis H37Rv	TFOE_Rv1560	Tiling Array	TFOE_7581_1560	Rv1560
Bacteria	Mycobacterium tuberculosis H37Rv	TFOE_Rv1560	Tiling Array	TFOE_8839_1560	Rv1560
Bacteria	Mycobacterium tuberculosis H37Rv	TFOE_Rv1626	Tiling Array	TFOE_0383_1626	Rv1626
Bacteria	Mycobacterium tuberculosis H37Rv	TFOE_Rv1626	Tiling Array	TFOE_1494_1626	Rv1626
Bacteria	Mycobacterium tuberculosis H37Rv	TFOE_Rv1626	Tiling Array	TFOE_8543_1626	Rv1626
Bacteria	Mycobacterium tuberculosis H37Rv	TFOE_Rv1657	Tiling Array	TFOE_1016_1657	Rv1657
Bacteria	Mycobacterium tuberculosis H37Rv	TFOE_Rv1657	Tiling Array	TFOE_2216_1657	Rv1657
Bacteria	Mycobacterium tuberculosis H37Rv	TFOE_Rv1657	Tiling Array	TFOE_6102_1657	Rv1657
Bacteria	Mycobacterium tuberculosis H37Rv	TFOE_Rv1674c	Tiling Array	TFOE_5212_1674c	Rv1674c
Bacteria	Mycobacterium tuberculosis H37Rv	TFOE_Rv1674c	Tiling Array	TFOE_7826_1674c	Rv1674c
Bacteria	Mycobacterium tuberculosis H37Rv	TFOE_Rv1674c	Tiling Array	TFOE_8139_1674c	Rv1674c
Bacteria	Mycobacterium tuberculosis H37Rv	TFOE_Rv1675c	Tiling Array	TFOE_3423_1675c	Rv1675c
Bacteria	Mycobacterium tuberculosis H37Rv	TFOE_Rv1675c	Tiling Array	TFOE_7690_1675c	Rv1675c
Bacteria	Mycobacterium tuberculosis H37Rv	TFOE_Rv1675c	Tiling Array	TFOE_8687_1675c	Rv1675c
Bacteria	Mycobacterium tuberculosis H37Rv	TFOE_Rv1719	Tiling Array	TFOE_1959_1719	Rv1719
Bacteria	Mycobacterium tuberculosis H37Rv	TFOE_Rv1719	Tiling Array	TFOE_3497_1719	Rv1719
Bacteria	Mycobacterium tuberculosis H37Rv	TFOE_Rv1719	Tiling Array	TFOE_8941_1719	Rv1719
Bacteria	Mycobacterium tuberculosis H37Rv	TFOE_Rv1725c	Tiling Array	TFOE_3092_1725c	Rv1725c
Bacteria	Mycobacterium tuberculosis H37Rv	TFOE_Rv1725c	Tiling Array	TFOE_6676_1725c	Rv1725c
Bacteria	Mycobacterium tuberculosis H37Rv	TFOE_Rv1725c	Tiling Array	TFOE_7465_1725c	Rv1725c
Bacteria	Mycobacterium tuberculosis H37Rv	TFOE_Rv1740	Tiling Array	TFOE_2509_1740	Rv1740
Bacteria	Mycobacterium tuberculosis H37Rv	TFOE_Rv1740	Tiling Array	TFOE_5284_1740	Rv1740
Bacteria	Mycobacterium tuberculosis H37Rv	TFOE_Rv1740	Tiling Array	TFOE_9311_1740	Rv1740
Bacteria	Mycobacterium tuberculosis H37Rv	TFOE_Rv1773c	Tiling Array	TFOE_3531_1773c	Rv1773c
Bacteria	Mycobacterium tuberculosis H37Rv	TFOE_Rv1773c	Tiling Array	TFOE_5006_1773c	Rv1773c
Bacteria	Mycobacterium tuberculosis H37Rv	TFOE_Rv1773c	Tiling Array	TFOE_7984_1773c	Rv1773c
Bacteria	Mycobacterium tuberculosis H37Rv	TFOE_Rv1776c	Tiling Array	TFOE_3943_1776c	Rv1776c
Bacteria	Mycobacterium tuberculosis H37Rv	TFOE_Rv1776c	Tiling Array	TFOE_4408_1776c	Rv1776c
Bacteria	Mycobacterium tuberculosis H37Rv	TFOE_Rv1776c	Tiling Array	TFOE_5447_1776c	Rv1776c
Bacteria	Mycobacterium tuberculosis H37Rv	TFOE_Rv1816	Tiling Array	TFOE_6347_1816	Rv1816
Bacteria	Mycobacterium tuberculosis H37Rv	TFOE_Rv1816	Tiling Array	TFOE_8915_1816	Rv1816
Bacteria	Mycobacterium tuberculosis H37Rv	TFOE_Rv1816	Tiling Array	TFOE_9132_1816	Rv1816
Bacteria	Mycobacterium tuberculosis H37Rv	TFOE_Rv1828	Tiling Array	TFOE_2106_1828	Rv1828
Bacteria	Mycobacterium tuberculosis H37Rv	TFOE_Rv1828	Tiling Array	TFOE_3844_1828	Rv1828
Bacteria	Mycobacterium tuberculosis H37Rv	TFOE_Rv1828	Tiling Array	TFOE_4908_1828	Rv1828
Bacteria	Mycobacterium tuberculosis H37Rv	TFOE_Rv1830	Tiling Array	TFOE_5192_1830	Rv1830
Bacteria	Mycobacterium tuberculosis H37Rv	TFOE_Rv1830	Tiling Array	TFOE_9738_1830	Rv1830
Bacteria	Mycobacterium tuberculosis H37Rv	TFOE_Rv1830	Tiling Array	TFOE_9820_1830	Rv1830
Bacteria	Mycobacterium tuberculosis H37Rv	TFOE_Rv1846c	Tiling Array	TFOE_5117_1846c	Rv1846c
Bacteria	Mycobacterium tuberculosis H37Rv	TFOE_Rv1846c	Tiling Array	TFOE_6269_1846c	Rv1846c
Bacteria	Mycobacterium tuberculosis H37Rv	TFOE_Rv1846c	Tiling Array	TFOE_6565_1846c	Rv1846c
Bacteria	Mycobacterium tuberculosis H37Rv	TFOE_Rv1909c	Tiling Array	TFOE_1378_1909c	Rv1909c
Bacteria	Mycobacterium tuberculosis H37Rv	TFOE_Rv1909c	Tiling Array	TFOE_3612_1909c_C	Rv1909c
Bacteria	Mycobacterium tuberculosis H37Rv	TFOE_Rv1909c	Tiling Array	TFOE_5966_1909c_B	Rv1909c
Bacteria	Mycobacterium tuberculosis H37Rv	TFOE_Rv1909c	Tiling Array	TFOE_6104_1909c	Rv1909c
Bacteria	Mycobacterium tuberculosis H37Rv	TFOE_Rv1909c	Tiling Array	TFOE_9243_1909c	Rv1909c
Bacteria	Mycobacterium tuberculosis H37Rv	TFOE_Rv1931c	Tiling Array	TFOE_1579_1931c	Rv1931c
Bacteria	Mycobacterium tuberculosis H37Rv	TFOE_Rv1931c	Tiling Array	TFOE_3155_1931c	Rv1931c
Bacteria	Mycobacterium tuberculosis H37Rv	TFOE_Rv1931c	Tiling Array	TFOE_8406_1931c	Rv1931c
Bacteria	Mycobacterium tuberculosis H37Rv	TFOE_Rv1956	Tiling Array	TFOE_1091_1956_B	Rv1956
Bacteria	Mycobacterium tuberculosis H37Rv	TFOE_Rv1956	Tiling Array	TFOE_2318_1956	Rv1956
Bacteria	Mycobacterium tuberculosis H37Rv	TFOE_Rv1956	Tiling Array	TFOE_2915_1956	Rv1956
Bacteria	Mycobacterium tuberculosis H37Rv	TFOE_Rv1956	Tiling Array	TFOE_5108_1956_C	Rv1956
Bacteria	Mycobacterium tuberculosis H37Rv	TFOE_Rv1956	Tiling Array	TFOE_7357_1956	Rv1956
Bacteria	Mycobacterium tuberculosis H37Rv	TFOE_Rv1960c	Tiling Array	TFOE_1030_1960c	Rv1960c
Bacteria	Mycobacterium tuberculosis H37Rv	TFOE_Rv1960c	Tiling Array	TFOE_3220_1960c	Rv1960c
Bacteria	Mycobacterium tuberculosis H37Rv	TFOE_Rv1960c	Tiling Array	TFOE_9027_1960c	Rv1960c
Bacteria	Mycobacterium tuberculosis H37Rv	TFOE_Rv1963c	Tiling Array	TFOE_5846_1963c	Rv1963c
Bacteria	Mycobacterium tuberculosis H37Rv	TFOE_Rv1963c	Tiling Array	TFOE_7918_1963c	Rv1963c
Bacteria	Mycobacterium tuberculosis H37Rv	TFOE_Rv1963c	Tiling Array	TFOE_8453_1963c	Rv1963c
Bacteria	Mycobacterium tuberculosis H37Rv	TFOE_Rv1985b2	Tiling Array	TFOE_2686_1985b2	Rv1985b2
Bacteria	Mycobacterium tuberculosis H37Rv	TFOE_Rv1985c	Tiling Array	TFOE_5735_1985c	Rv1985c
Bacteria	Mycobacterium tuberculosis H37Rv	TFOE_Rv1985c	Tiling Array	TFOE_7345_1985c_B	Rv1985c
Bacteria	Mycobacterium tuberculosis H37Rv	TFOE_Rv1985	Tiling Array	TFOE_7976_1985_a2	Rv1985
Bacteria	Mycobacterium tuberculosis H37Rv	TFOE_Rv1985c	Tiling Array	TFOE_8072_1985c_A	Rv1985c
Bacteria	Mycobacterium tuberculosis H37Rv	TFOE_Rv1985c	Tiling Array	TFOE_9172_1985c	Rv1985c
Bacteria	Mycobacterium tuberculosis H37Rv	TFOE_Rv1990c	Tiling Array	TFOE_1201_1990c_a	Rv1990c
Bacteria	Mycobacterium tuberculosis H37Rv	TFOE_Rv1990c	Tiling Array	TFOE_5649_1990c	Rv1990c
Bacteria	Mycobacterium tuberculosis H37Rv	TFOE_Rv1990c	Tiling Array	TFOE_9768_1990c	Rv1990c
Bacteria	Mycobacterium tuberculosis H37Rv	TFOE_Rv1994c	Tiling Array	TFOE_2807_1994c	Rv1994c
Bacteria	Mycobacterium tuberculosis H37Rv	TFOE_Rv1994c	Tiling Array	TFOE_4221_1994c	Rv1994c
Bacteria	Mycobacterium tuberculosis H37Rv	TFOE_Rv1994c	Tiling Array	TFOE_6107_1994c_B	Rv1994c
Bacteria	Mycobacterium tuberculosis H37Rv	TFOE_Rv1994c	Tiling Array	TFOE_9332_1994c	Rv1994c
Bacteria	Mycobacterium tuberculosis H37Rv	TFOE_Rv1994c	Tiling Array	TFOE_9383_1994c_A	Rv1994c
Bacteria	Mycobacterium tuberculosis H37Rv	TFOE_Rv2009	Tiling Array	TFOE_2577_2009	Rv2009
Bacteria	Mycobacterium tuberculosis H37Rv	TFOE_Rv2009	Tiling Array	TFOE_7141_2009	Rv2009
Bacteria	Mycobacterium tuberculosis H37Rv	TFOE_Rv2009	Tiling Array	TFOE_8385_2009	Rv2009
Bacteria	Mycobacterium tuberculosis H37Rv	TFOE_Rv2011c	Tiling Array	TFOE_2739_2011c	Rv2011c
Bacteria	Mycobacterium tuberculosis H37Rv	TFOE_Rv2011c	Tiling Array	TFOE_6279_2011c	Rv2011c
Bacteria	Mycobacterium tuberculosis H37Rv	TFOE_Rv2011c	Tiling Array	TFOE_8382_2011c	Rv2011c
Bacteria	Mycobacterium tuberculosis H37Rv	TFOE_Rv2017	Tiling Array	TFOE_5219_2017	Rv2017
Bacteria	Mycobacterium tuberculosis H37Rv	TFOE_Rv2017	Tiling Array	TFOE_6702_2017	Rv2017
Bacteria	Mycobacterium tuberculosis H37Rv	TFOE_Rv2017	Tiling Array	TFOE_8740_2017	Rv2017
Bacteria	Mycobacterium tuberculosis H37Rv	TFOE_Rv2021c	Tiling Array	TFOE_0658_2021c	Rv2021c
Bacteria	Mycobacterium tuberculosis H37Rv	TFOE_Rv2021c	Tiling Array	TFOE_3237_2021c	Rv2021c
Bacteria	Mycobacterium tuberculosis H37Rv	TFOE_Rv2021c	Tiling Array	TFOE_6553_2021c	Rv2021c
Bacteria	Mycobacterium tuberculosis H37Rv	TFOE_Rv2021c	Tiling Array	TFOE_9389_2021c_B	Rv2021c
Bacteria	Mycobacterium tuberculosis H37Rv	TFOE_Rv2021c	Tiling Array	TFOE_9628_2021c_C	Rv2021c
Bacteria	Mycobacterium tuberculosis H37Rv	TFOE_Rv2034	Tiling Array	TFOE_2313_2034_B	Rv2034
Bacteria	Mycobacterium tuberculosis H37Rv	TFOE_Rv2034	Tiling Array	TFOE_6378_2034	Rv2034
Bacteria	Mycobacterium tuberculosis H37Rv	TFOE_Rv2034	Tiling Array	TFOE_6958_2034	Rv2034
Bacteria	Mycobacterium tuberculosis H37Rv	TFOE_Rv2034	Tiling Array	TFOE_7000_2034	Rv2034
Bacteria	Mycobacterium tuberculosis H37Rv	TFOE_Rv2034	Tiling Array	TFOE_8195_2034	Rv2034
Bacteria	Mycobacterium tuberculosis H37Rv	TFOE_Rv2069	Tiling Array	TFOE_3843_2069	Rv2069
Bacteria	Mycobacterium tuberculosis H37Rv	TFOE_Rv2069	Tiling Array	TFOE_6208_2069	Rv2069
Bacteria	Mycobacterium tuberculosis H37Rv	TFOE_Rv2069	Tiling Array	TFOE_9229_2069	Rv2069
Bacteria	Mycobacterium tuberculosis H37Rv	TFOE_Rv2160A	Tiling Array	TFOE_2095_2160A	Rv2160A
Bacteria	Mycobacterium tuberculosis H37Rv	TFOE_Rv2160A	Tiling Array	TFOE_3073_2160A	Rv2160A
Bacteria	Mycobacterium tuberculosis H37Rv	TFOE_Rv2160A	Tiling Array	TFOE_9954_2160A	Rv2160A
Bacteria	Mycobacterium tuberculosis H37Rv	TFOE_Rv2160c	Tiling Array	TFOE_2741_2160c	Rv2160c
Bacteria	Mycobacterium tuberculosis H37Rv	TFOE_Rv2160c	Tiling Array	TFOE_5513_2160c	Rv2160c
Bacteria	Mycobacterium tuberculosis H37Rv	TFOE_Rv2160c	Tiling Array	TFOE_7707_2160c	Rv2160c
Bacteria	Mycobacterium tuberculosis H37Rv	TFOE_Rv2175c	Tiling Array	TFOE_1515_2175c	Rv2175c
Bacteria	Mycobacterium tuberculosis H37Rv	TFOE_Rv2175c	Tiling Array	TFOE_2247_2175c	Rv2175c
Bacteria	Mycobacterium tuberculosis H37Rv	TFOE_Rv2175c	Tiling Array	TFOE_8331_2175c	Rv2175c
Bacteria	Mycobacterium tuberculosis H37Rv	TFOE_Rv2242	Tiling Array	TFOE_1260_2242	Rv2242
Bacteria	Mycobacterium tuberculosis H37Rv	TFOE_Rv2242	Tiling Array	TFOE_7452_2242	Rv2242
Bacteria	Mycobacterium tuberculosis H37Rv	TFOE_Rv2242	Tiling Array	TFOE_7587_2242	Rv2242
Bacteria	Mycobacterium tuberculosis H37Rv	TFOE_Rv2250c	Tiling Array	TFOE_1288_2250c	Rv2250c
Bacteria	Mycobacterium tuberculosis H37Rv	TFOE_Rv2250c	Tiling Array	TFOE_3837_2250c	Rv2250c
Bacteria	Mycobacterium tuberculosis H37Rv	TFOE_Rv2250c	Tiling Array	TFOE_9789_2250c	Rv2250c
Bacteria	Mycobacterium tuberculosis H37Rv	TFOE_Rv2258c	Tiling Array	TFOE_5114_2258c	Rv2258c
Bacteria	Mycobacterium tuberculosis H37Rv	TFOE_Rv2258c	Tiling Array	TFOE_5119_2258c	Rv2258c
Bacteria	Mycobacterium tuberculosis H37Rv	TFOE_Rv2258c	Tiling Array	TFOE_5144_2258c	Rv2258c
Bacteria	Mycobacterium tuberculosis H37Rv	TFOE_Rv2258c	Tiling Array	TFOE_6543_2258c	Rv2258c
Bacteria	Mycobacterium tuberculosis H37Rv	TFOE_Rv2282c	Tiling Array	TFOE_3598_2282c	Rv2282c
Bacteria	Mycobacterium tuberculosis H37Rv	TFOE_Rv2282c	Tiling Array	TFOE_5689_2282c	Rv2282c
Bacteria	Mycobacterium tuberculosis H37Rv	TFOE_Rv2282c	Tiling Array	TFOE_8575_2282c	Rv2282c
Bacteria	Mycobacterium tuberculosis H37Rv	TFOE_Rv2324	Tiling Array	TFOE_5002_2324	Rv2324
Bacteria	Mycobacterium tuberculosis H37Rv	TFOE_Rv2324	Tiling Array	TFOE_7476_2324	Rv2324
Bacteria	Mycobacterium tuberculosis H37Rv	TFOE_Rv2324	Tiling Array	TFOE_7609_2324	Rv2324
Bacteria	Mycobacterium tuberculosis H37Rv	TFOE_Rv2324	Tiling Array	TFOE_9292_2324	Rv2324
Bacteria	Mycobacterium tuberculosis H37Rv	TFOE_Rv2359	Tiling Array	TFOE_1446_2359	Rv2359
Bacteria	Mycobacterium tuberculosis H37Rv	TFOE_Rv2359	Tiling Array	TFOE_2009_2359_A	Rv2359
Bacteria	Mycobacterium tuberculosis H37Rv	TFOE_Rv2359	Tiling Array	TFOE_4270_2359	Rv2359
Bacteria	Mycobacterium tuberculosis H37Rv	TFOE_Rv2359	Tiling Array	TFOE_7839_2359_B	Rv2359
Bacteria	Mycobacterium tuberculosis H37Rv	TFOE_Rv2359	Tiling Array	TFOE_8900_2359	Rv2359
Bacteria	Mycobacterium tuberculosis H37Rv	TFOE_Rv2374c	Tiling Array	TFOE_2973_2374c	Rv2374c
Bacteria	Mycobacterium tuberculosis H37Rv	TFOE_Rv2374c	Tiling Array	TFOE_9655_2374c	Rv2374c
Bacteria	Mycobacterium tuberculosis H37Rv	TFOE_Rv2374c	Tiling Array	TFOE_9916_2374c	Rv2374c
Bacteria	Mycobacterium tuberculosis H37Rv	TFOE_Rv2478c	Tiling Array	TFOE_2550_2478c	Rv2478c
Bacteria	Mycobacterium tuberculosis H37Rv	TFOE_Rv2478c	Tiling Array	TFOE_6098_2478c	Rv2478c
Bacteria	Mycobacterium tuberculosis H37Rv	TFOE_Rv2478c	Tiling Array	TFOE_8824_2478c	Rv2478c
Bacteria	Mycobacterium tuberculosis H37Rv	TFOE_Rv2488c	Tiling Array	TFOE_1875_2488c	Rv2488c
Bacteria	Mycobacterium tuberculosis H37Rv	TFOE_Rv2488c	Tiling Array	TFOE_5527_2488c	Rv2488c
Bacteria	Mycobacterium tuberculosis H37Rv	TFOE_Rv2506	Tiling Array	TFOE_4000_2506	Rv2506
Bacteria	Mycobacterium tuberculosis H37Rv	TFOE_Rv2506	Tiling Array	TFOE_8402_2506	Rv2506
Bacteria	Mycobacterium tuberculosis H37Rv	TFOE_Rv2506	Tiling Array	TFOE_8765_2506	Rv2506
Bacteria	Mycobacterium tuberculosis H37Rv	TFOE_Rv2595	Tiling Array	TFOE_2370_2595	Rv2595
Bacteria	Mycobacterium tuberculosis H37Rv	TFOE_Rv2595	Tiling Array	TFOE_5359_2595	Rv2595
Bacteria	Mycobacterium tuberculosis H37Rv	TFOE_Rv2595	Tiling Array	TFOE_7928_2595	Rv2595
Bacteria	Mycobacterium tuberculosis H37Rv	TFOE_Rv2621c	Tiling Array	TFOE_1371_2621c	Rv2621c
Bacteria	Mycobacterium tuberculosis H37Rv	TFOE_Rv2621c	Tiling Array	TFOE_3554_2621c	Rv2621c
Bacteria	Mycobacterium tuberculosis H37Rv	TFOE_Rv2621c	Tiling Array	TFOE_6902_2621c	Rv2621c
Bacteria	Mycobacterium tuberculosis H37Rv	TFOE_Rv2640c	Tiling Array	TFOE_1608_2640c	Rv2640c
Bacteria	Mycobacterium tuberculosis H37Rv	TFOE_Rv2640c	Tiling Array	TFOE_3286_2640c	Rv2640c
Bacteria	Mycobacterium tuberculosis H37Rv	TFOE_Rv2640c	Tiling Array	TFOE_3535_2640c	Rv2640c
Bacteria	Mycobacterium tuberculosis H37Rv	TFOE_Rv2640c	Tiling Array	TFOE_7229_2640c	Rv2640c
Bacteria	Mycobacterium tuberculosis H37Rv	TFOE_Rv2642	Tiling Array	TFOE_5185_2642_B	Rv2642
Bacteria	Mycobacterium tuberculosis H37Rv	TFOE_Rv2642	Tiling Array	TFOE_6112_2642	Rv2642
Bacteria	Mycobacterium tuberculosis H37Rv	TFOE_Rv2642	Tiling Array	TFOE_6126_2642	Rv2642
Bacteria	Mycobacterium tuberculosis H37Rv	TFOE_Rv2642	Tiling Array	TFOE_5176_2642	Rv2642
Bacteria	Mycobacterium tuberculosis H37Rv	TFOE_Rv2642	Tiling Array	TFOE_7096_2642	Rv2642
Bacteria	Mycobacterium tuberculosis H37Rv	TFOE_Rv2703	Tiling Array	TFOE_5523_2703	Rv2703
Bacteria	Mycobacterium tuberculosis H37Rv	TFOE_Rv2703	Tiling Array	TFOE_7260_2703	Rv2703
Bacteria	Mycobacterium tuberculosis H37Rv	TFOE_Rv2703	Tiling Array	TFOE_9973_2703	Rv2703
Bacteria	Mycobacterium tuberculosis H37Rv	TFOE_Rv2710	Tiling Array	TFOE_3093_2710	Rv2710
Bacteria	Mycobacterium tuberculosis H37Rv	TFOE_Rv2710	Tiling Array	TFOE_5281_2710	Rv2710
Bacteria	Mycobacterium tuberculosis H37Rv	TFOE_Rv2710	Tiling Array	TFOE_6068_2710	Rv2710
Bacteria	Mycobacterium tuberculosis H37Rv	TFOE_Rv2711	Tiling Array	TFOE_0700_2711	Rv2711
Bacteria	Mycobacterium tuberculosis H37Rv	TFOE_Rv2711	Tiling Array	TFOE_1580_2711	Rv2711
Bacteria	Mycobacterium tuberculosis H37Rv	TFOE_Rv2711	Tiling Array	TFOE_4740_2711	Rv2711
Bacteria	Mycobacterium tuberculosis H37Rv	TFOE_Rv2720	Tiling Array	TFOE_1958_2720_B	Rv2720
Bacteria	Mycobacterium tuberculosis H37Rv	TFOE_Rv2720	Tiling Array	TFOE_2792_2720	Rv2720
Bacteria	Mycobacterium tuberculosis H37Rv	TFOE_Rv2720	Tiling Array	TFOE_4405_2720_C	Rv2720
Bacteria	Mycobacterium tuberculosis H37Rv	TFOE_Rv2720	Tiling Array	TFOE_8166_2720_A	Rv2720
Bacteria	Mycobacterium tuberculosis H37Rv	TFOE_Rv2720	Tiling Array	TFOE_8203_2720	Rv2720
Bacteria	Mycobacterium tuberculosis H37Rv	TFOE_Rv2745c	Tiling Array	TFOE_1356_2745c_B	Rv2745c
Bacteria	Mycobacterium tuberculosis H37Rv	TFOE_Rv2745c	Tiling Array	TFOE_6563_2745c_A	Rv2745c
Bacteria	Mycobacterium tuberculosis H37Rv	TFOE_Rv2745c	Tiling Array	TFOE_7817_2745c	Rv2745c
Bacteria	Mycobacterium tuberculosis H37Rv	TFOE_Rv2745c	Tiling Array	TFOE_9629_2745c	Rv2745c
Bacteria	Mycobacterium tuberculosis H37Rv	TFOE_Rv2760c	Tiling Array	TFOE_1738_2760c	Rv2760c
Bacteria	Mycobacterium tuberculosis H37Rv	TFOE_Rv2760c	Tiling Array	TFOE_3097_2760c	Rv2760c
Bacteria	Mycobacterium tuberculosis H37Rv	TFOE_Rv2760c	Tiling Array	TFOE_6773_2760c	Rv2760c
Bacteria	Mycobacterium tuberculosis H37Rv	TFOE_Rv2779c	Tiling Array	TFOE_4478_2779c	Rv2779c
Bacteria	Mycobacterium tuberculosis H37Rv	TFOE_Rv2779c	Tiling Array	TFOE_6954_2779c	Rv2779c
Bacteria	Mycobacterium tuberculosis H37Rv	TFOE_Rv2779c	Tiling Array	TFOE_8611_2779c	Rv2779c
Bacteria	Mycobacterium tuberculosis H37Rv	TFOE_Rv2788	Tiling Array	TFOE_2915_2788	Rv2788
Bacteria	Mycobacterium tuberculosis H37Rv	TFOE_Rv2788	Tiling Array	TFOE_5811_2788	Rv2788
Bacteria	Mycobacterium tuberculosis H37Rv	TFOE_Rv2788	Tiling Array	TFOE_7703_2788	Rv2788
Bacteria	Mycobacterium tuberculosis H37Rv	TFOE_Rv2827c	Tiling Array	TFOE_4460_2827c	Rv2827c
Bacteria	Mycobacterium tuberculosis H37Rv	TFOE_Rv2827c	Tiling Array	TFOE_5952_2827c	Rv2827c
Bacteria	Mycobacterium tuberculosis H37Rv	TFOE_Rv2827c	Tiling Array	TFOE_9441_2827c	Rv2827c
Bacteria	Mycobacterium tuberculosis H37Rv	TFOE_Rv2884	Tiling Array	TFOE_1663_2884	Rv2884
Bacteria	Mycobacterium tuberculosis H37Rv	TFOE_Rv2884	Tiling Array	TFOE_2177_2884	Rv2884
Bacteria	Mycobacterium tuberculosis H37Rv	TFOE_Rv2884	Tiling Array	TFOE_9099_2884	Rv2884
Bacteria	Mycobacterium tuberculosis H37Rv	TFOE_Rv2887	Tiling Array	TFOE_1147_2887	Rv2887
Bacteria	Mycobacterium tuberculosis H37Rv	TFOE_Rv2887	Tiling Array	TFOE_1725_2887	Rv2887
Bacteria	Mycobacterium tuberculosis H37Rv	TFOE_Rv2887	Tiling Array	TFOE_2591_2887	Rv2887
Bacteria	Mycobacterium tuberculosis H37Rv	TFOE_Rv2912c	Tiling Array	TFOE_4976_2912c	Rv2912c
Bacteria	Mycobacterium tuberculosis H37Rv	TFOE_Rv2912c	Tiling Array	TFOE_6566_2912c	Rv2912c
Bacteria	Mycobacterium tuberculosis H37Rv	TFOE_Rv2912c	Tiling Array	TFOE_7388_2912c	Rv2912c
Bacteria	Mycobacterium tuberculosis H37Rv	TFOE_Rv2986c	Tiling Array	TFOE_2753_2986c	Rv2986c
Bacteria	Mycobacterium tuberculosis H37Rv	TFOE_Rv2986c	Tiling Array	TFOE_8073_2986c	Rv2986c
Bacteria	Mycobacterium tuberculosis H37Rv	TFOE_Rv2986c	Tiling Array	TFOE_9036_2986c	Rv2986c
Bacteria	Mycobacterium tuberculosis H37Rv	TFOE_Rv2989	Tiling Array	TFOE_1155_2989	Rv2989
Bacteria	Mycobacterium tuberculosis H37Rv	TFOE_Rv2989	Tiling Array	TFOE_3550_2989	Rv2989
Bacteria	Mycobacterium tuberculosis H37Rv	TFOE_Rv2989	Tiling Array	TFOE_6862_2989	Rv2989
Bacteria	Mycobacterium tuberculosis H37Rv	TFOE_Rv3050c	Tiling Array	TFOE_1362_3050c	Rv3050c
Bacteria	Mycobacterium tuberculosis H37Rv	TFOE_Rv3050c	Tiling Array	TFOE_7826_3050c	Rv3050c
Bacteria	Mycobacterium tuberculosis H37Rv	TFOE_Rv3050c	Tiling Array	TFOE_8602_3050c	Rv3050c
Bacteria	Mycobacterium tuberculosis H37Rv	TFOE_Rv3055	Tiling Array	TFOE_1720_3055	Rv3055
Bacteria	Mycobacterium tuberculosis H37Rv	TFOE_Rv3055	Tiling Array	TFOE_6777_3055	Rv3055
Bacteria	Mycobacterium tuberculosis H37Rv	TFOE_Rv3055	Tiling Array	TFOE_7735_3055	Rv3055
Bacteria	Mycobacterium tuberculosis H37Rv	TFOE_Rv3058c	Tiling Array	TFOE_6030_3058c	Rv3058c
Bacteria	Mycobacterium tuberculosis H37Rv	TFOE_Rv3058c	Tiling Array	TFOE_6654_3058c	Rv3058c
Bacteria	Mycobacterium tuberculosis H37Rv	TFOE_Rv3058c	Tiling Array	TFOE_9515_3058c	Rv3058c
Bacteria	Mycobacterium tuberculosis H37Rv	TFOE_Rv3060c	Tiling Array	TFOE_2404_3060c	Rv3060c
Bacteria	Mycobacterium tuberculosis H37Rv	TFOE_Rv3060c	Tiling Array	TFOE_5383_3060c	Rv3060c
Bacteria	Mycobacterium tuberculosis H37Rv	TFOE_Rv3060c	Tiling Array	TFOE_7200_3060c	Rv3060c
Bacteria	Mycobacterium tuberculosis H37Rv	TFOE_Rv3066	Tiling Array	TFOE_2629_3066	Rv3066
Bacteria	Mycobacterium tuberculosis H37Rv	TFOE_Rv3066	Tiling Array	TFOE_3326_3066_B	Rv3066
Bacteria	Mycobacterium tuberculosis H37Rv	TFOE_Rv3066	Tiling Array	TFOE_6169_3066	Rv3066
Bacteria	Mycobacterium tuberculosis H37Rv	TFOE_Rv3066	Tiling Array	TFOE_7687_3066	Rv3066
Bacteria	Mycobacterium tuberculosis H37Rv	TFOE_Rv3066	Tiling Array	TFOE_9956_3066_C_1	Rv3066
Bacteria	Mycobacterium tuberculosis H37Rv	TFOE_Rv3066	Tiling Array	TFOE_9956_3066_C_2	Rv3066
Bacteria	Mycobacterium tuberculosis H37Rv	TFOE_Rv3082c	Tiling Array	TFOE_1615_3082c	Rv3082c
Bacteria	Mycobacterium tuberculosis H37Rv	TFOE_Rv3082c	Tiling Array	TFOE_2737_3082c	Rv3082c
Bacteria	Mycobacterium tuberculosis H37Rv	TFOE_Rv3082c	Tiling Array	TFOE_7973_3082c	Rv3082c
Bacteria	Mycobacterium tuberculosis H37Rv	TFOE_Rv3095	Tiling Array	TFOE_1639_3095_A	Rv3095
Bacteria	Mycobacterium tuberculosis H37Rv	TFOE_Rv3095	Tiling Array	TFOE_6258_3095_B	Rv3095
Bacteria	Mycobacterium tuberculosis H37Rv	TFOE_Rv3095	Tiling Array	TFOE_7106_3095	Rv3095
Bacteria	Mycobacterium tuberculosis H37Rv	TFOE_Rv3095	Tiling Array	TFOE_7935_3095_C	Rv3095
Bacteria	Mycobacterium tuberculosis H37Rv	TFOE_Rv3095	Tiling Array	TFOE_8886_3095	Rv3095
Bacteria	Mycobacterium tuberculosis H37Rv	TFOE_Rv3124	Tiling Array	TFOE_1150_3124	Rv3124
Bacteria	Mycobacterium tuberculosis H37Rv	TFOE_Rv3124	Tiling Array	TFOE_4863_3124	Rv3124
Bacteria	Mycobacterium tuberculosis H37Rv	TFOE_Rv3124	Tiling Array	TFOE_9549_3124	Rv3124
Bacteria	Mycobacterium tuberculosis H37Rv	TFOE_Rv3133c	Tiling Array	TFOE_4265_3133c_B	Rv3133c
Bacteria	Mycobacterium tuberculosis H37Rv	TFOE_Rv3133c	Tiling Array	TFOE_7016_3133c_C	Rv3133c
Bacteria	Mycobacterium tuberculosis H37Rv	TFOE_Rv3133c	Tiling Array	TFOE_9652_3133c_A	Rv3133c
Bacteria	Mycobacterium tuberculosis H37Rv	TFOE_Rv3143	Tiling Array	TFOE_3509_3143	Rv3143
Bacteria	Mycobacterium tuberculosis H37Rv	TFOE_Rv3143	Tiling Array	TFOE_3883_3143	Rv3143
Bacteria	Mycobacterium tuberculosis H37Rv	TFOE_Rv3143	Tiling Array	TFOE_9466_3143	Rv3143
Bacteria	Mycobacterium tuberculosis H37Rv	TFOE_Rv3160c	Tiling Array	TFOE_3603_3160c	Rv3160c
Bacteria	Mycobacterium tuberculosis H37Rv	TFOE_Rv3160c	Tiling Array	TFOE_5289_3160c	Rv3160c
Bacteria	Mycobacterium tuberculosis H37Rv	TFOE_Rv3160c	Tiling Array	TFOE_7537_3160c	Rv3160c
Bacteria	Mycobacterium tuberculosis H37Rv	TFOE_Rv3164c	Tiling Array	TFOE_2967_3164c	Rv3164c
Bacteria	Mycobacterium tuberculosis H37Rv	TFOE_Rv3164c	Tiling Array	TFOE_6726_3164c	Rv3164c
Bacteria	Mycobacterium tuberculosis H37Rv	TFOE_Rv3164c	Tiling Array	TFOE_7273_3164c	Rv3164c
Bacteria	Mycobacterium tuberculosis H37Rv	TFOE_Rv3167c	Tiling Array	TFOE_5913_3167c	Rv3167c
Bacteria	Mycobacterium tuberculosis H37Rv	TFOE_Rv3167c	Tiling Array	TFOE_7163_3167c	Rv3167c
Bacteria	Mycobacterium tuberculosis H37Rv	TFOE_Rv3167c	Tiling Array	TFOE_9265_3167c	Rv3167c
Bacteria	Mycobacterium tuberculosis H37Rv	TFOE_Rv3173c	Tiling Array	TFOE_4545_3173c	Rv3173c
Bacteria	Mycobacterium tuberculosis H37Rv	TFOE_Rv3173c	Tiling Array	TFOE_7389_3173c	Rv3173c
Bacteria	Mycobacterium tuberculosis H37Rv	TFOE_Rv3173c	Tiling Array	TFOE_8668_3173c	Rv3173c
Bacteria	Mycobacterium tuberculosis H37Rv	TFOE_Rv3183	Tiling Array	TFOE_2214_3183	Rv3183
Bacteria	Mycobacterium tuberculosis H37Rv	TFOE_Rv3183	Tiling Array	TFOE_3028_3183	Rv3183
Bacteria	Mycobacterium tuberculosis H37Rv	TFOE_Rv3183	Tiling Array	TFOE_6841_3183	Rv3183
Bacteria	Mycobacterium tuberculosis H37Rv	TFOE_Rv3197A	Tiling Array	TFOE_1563_3197A	Rv3197A
Bacteria	Mycobacterium tuberculosis H37Rv	TFOE_Rv3197A	Tiling Array	TFOE_5080_3197A	Rv3197A
Bacteria	Mycobacterium tuberculosis H37Rv	TFOE_Rv3197A	Tiling Array	TFOE_7201_3197A	Rv3197A
Bacteria	Mycobacterium tuberculosis H37Rv	TFOE_Rv3208	Tiling Array	TFOE_4521_3208	Rv3208
Bacteria	Mycobacterium tuberculosis H37Rv	TFOE_Rv3208	Tiling Array	TFOE_6758_3208	Rv3208
Bacteria	Mycobacterium tuberculosis H37Rv	TFOE_Rv3208	Tiling Array	TFOE_6856_3208	Rv3208
Bacteria	Mycobacterium tuberculosis H37Rv	TFOE_Rv3219	Tiling Array	TFOE_4091_3219	Rv3219
Bacteria	Mycobacterium tuberculosis H37Rv	TFOE_Rv3219	Tiling Array	TFOE_4681_3219	Rv3219
Bacteria	Mycobacterium tuberculosis H37Rv	TFOE_Rv3219	Tiling Array	TFOE_8750_3219	Rv3219
Bacteria	Mycobacterium tuberculosis H37Rv	TFOE_Rv3223c	Tiling Array	TFOE_2841_3223c	Rv3223c
Bacteria	Mycobacterium tuberculosis H37Rv	TFOE_Rv3223c	Tiling Array	TFOE_3116_3223c	Rv3223c
Bacteria	Mycobacterium tuberculosis H37Rv	TFOE_Rv3223c	Tiling Array	TFOE_9004_3223c	Rv3223c
Bacteria	Mycobacterium tuberculosis H37Rv	TFOE_Rv3246c	Tiling Array	TFOE_3369_3246c	Rv3246c
Bacteria	Mycobacterium tuberculosis H37Rv	TFOE_Rv3246c	Tiling Array	TFOE_5371_3246c	Rv3246c
Bacteria	Mycobacterium tuberculosis H37Rv	TFOE_Rv3246c	Tiling Array	TFOE_6905_3246c	Rv3246c
Bacteria	Mycobacterium tuberculosis H37Rv	TFOE_Rv3249c	Tiling Array	TFOE_5586_3249c	Rv3249c
Bacteria	Mycobacterium tuberculosis H37Rv	TFOE_Rv3249c	Tiling Array	TFOE_7589_3249c	Rv3249c
Bacteria	Mycobacterium tuberculosis H37Rv	TFOE_Rv3249c	Tiling Array	TFOE_8008_3249c	Rv3249c
Bacteria	Mycobacterium tuberculosis H37Rv	TFOE_Rv3249c	Tiling Array	TFOE_8518_3249c	Rv3249c
Bacteria	Mycobacterium tuberculosis H37Rv	TFOE_Rv3249c	Tiling Array	TFOE_9237_3249c_B	Rv3249c
Bacteria	Mycobacterium tuberculosis H37Rv	TFOE_Rv3260c	Tiling Array	TFOE_2104_3260c	Rv3260c
Bacteria	Mycobacterium tuberculosis H37Rv	TFOE_Rv3260c	Tiling Array	TFOE_3822_3260c	Rv3260c
Bacteria	Mycobacterium tuberculosis H37Rv	TFOE_Rv3260c	Tiling Array	TFOE_7368_3260c	Rv3260c
Bacteria	Mycobacterium tuberculosis H37Rv	TFOE_Rv3286c	Tiling Array	TFOE_1382_3286c	Rv3286c
Bacteria	Mycobacterium tuberculosis H37Rv	TFOE_Rv3286c	Tiling Array	TFOE_6181_3286c	Rv3286c
Bacteria	Mycobacterium tuberculosis H37Rv	TFOE_Rv3286c	Tiling Array	TFOE_9544_3286c	Rv3286c
Bacteria	Mycobacterium tuberculosis H37Rv	TFOE_Rv3291c	Tiling Array	TFOE_5261_3291c	Rv3291c
Bacteria	Mycobacterium tuberculosis H37Rv	TFOE_Rv3291c	Tiling Array	TFOE_5324_3291c	Rv3291c
Bacteria	Mycobacterium tuberculosis H37Rv	TFOE_Rv3291c	Tiling Array	TFOE_6107_3291c	Rv3291c
Bacteria	Mycobacterium tuberculosis H37Rv	TFOE_Rv3295	Tiling Array	TFOE_3123_3295_B	Rv3295
Bacteria	Mycobacterium tuberculosis H37Rv	TFOE_Rv3295	Tiling Array	TFOE_3625_3295	Rv3295
Bacteria	Mycobacterium tuberculosis H37Rv	TFOE_Rv3295	Tiling Array	TFOE_3866_3295	Rv3295
Bacteria	Mycobacterium tuberculosis H37Rv	TFOE_Rv3295	Tiling Array	TFOE_5343_3295	Rv3295
Bacteria	Mycobacterium tuberculosis H37Rv	TFOE_Rv3295	Tiling Array	TFOE_9882_3295_C	Rv3295
Bacteria	Mycobacterium tuberculosis H37Rv	TFOE_Rv3301c	Tiling Array	TFOE_4398_3301c	Rv3301c
Bacteria	Mycobacterium tuberculosis H37Rv	TFOE_Rv3301c	Tiling Array	TFOE_6616_3301c	Rv3301c
Bacteria	Mycobacterium tuberculosis H37Rv	TFOE_Rv3301c	Tiling Array	TFOE_9162_3301c	Rv3301c
Bacteria	Mycobacterium tuberculosis H37Rv	TFOE_Rv3328c	Tiling Array	TFOE_1113_3328c	Rv3328c
Bacteria	Mycobacterium tuberculosis H37Rv	TFOE_Rv3328c	Tiling Array	TFOE_2203_3328c	Rv3328c
Bacteria	Mycobacterium tuberculosis H37Rv	TFOE_Rv3328c	Tiling Array	TFOE_4667_3328c	Rv3328c
Bacteria	Mycobacterium tuberculosis H37Rv	TFOE_Rv3334	Tiling Array	TFOE_3290_3334	Rv3334
Bacteria	Mycobacterium tuberculosis H37Rv	TFOE_Rv3334	Tiling Array	TFOE_3349_3334	Rv3334
Bacteria	Mycobacterium tuberculosis H37Rv	TFOE_Rv3334	Tiling Array	TFOE_5242_3334_C	Rv3334
Bacteria	Mycobacterium tuberculosis H37Rv	TFOE_Rv3334	Tiling Array	TFOE_6629_3334_B	Rv3334
Bacteria	Mycobacterium tuberculosis H37Rv	TFOE_Rv3334	Tiling Array	TFOE_9642_3334	Rv3334
Bacteria	Mycobacterium tuberculosis H37Rv	TFOE_Rv3405c	Tiling Array	TFOE_1949_3405c	Rv3405c
Bacteria	Mycobacterium tuberculosis H37Rv	TFOE_Rv3405c	Tiling Array	TFOE_6644_3405c	Rv3405c
Bacteria	Mycobacterium tuberculosis H37Rv	TFOE_Rv3405c	Tiling Array	TFOE_9539_3405c	Rv3405c
Bacteria	Mycobacterium tuberculosis H37Rv	TFOE_Rv3414c	Tiling Array	TFOE_1352_3414c	Rv3414c
Bacteria	Mycobacterium tuberculosis H37Rv	TFOE_Rv3414c	Tiling Array	TFOE_1523_3414c	Rv3414c
Bacteria	Mycobacterium tuberculosis H37Rv	TFOE_Rv3414c	Tiling Array	TFOE_7743_3414c	Rv3414c
Bacteria	Mycobacterium tuberculosis H37Rv	TFOE_Rv3416	Tiling Array	TFOE_2558_3416	Rv3416
Bacteria	Mycobacterium tuberculosis H37Rv	TFOE_Rv3416	Tiling Array	TFOE_6695_3416	Rv3416
Bacteria	Mycobacterium tuberculosis H37Rv	TFOE_Rv3416	Tiling Array	TFOE_8067_3416	Rv3416
Bacteria	Mycobacterium tuberculosis H37Rv	TFOE_Rv3417c	Tiling Array	TFOE_2895_3417c	Rv3417c
Bacteria	Mycobacterium tuberculosis H37Rv	TFOE_Rv3417c	Tiling Array	TFOE_6435_3417c	Rv3417c
Bacteria	Mycobacterium tuberculosis H37Rv	TFOE_Rv3417c	Tiling Array	TFOE_8280_3417c	Rv3417c
Bacteria	Mycobacterium tuberculosis H37Rv	TFOE_Rv3488	Tiling Array	TFOE_3630_3488	Rv3488
Bacteria	Mycobacterium tuberculosis H37Rv	TFOE_Rv3488	Tiling Array	TFOE_4902_3488	Rv3488
Bacteria	Mycobacterium tuberculosis H37Rv	TFOE_Rv3488	Tiling Array	TFOE_9515_3488	Rv3488
Bacteria	Mycobacterium tuberculosis H37Rv	TFOE_Rv3557c	Tiling Array	TFOE_4076_3557c	Rv3557c
Bacteria	Mycobacterium tuberculosis H37Rv	TFOE_Rv3557c	Tiling Array	TFOE_8709_3557c	Rv3557c
Bacteria	Mycobacterium tuberculosis H37Rv	TFOE_Rv3557c	Tiling Array	TFOE_9860_3557c	Rv3557c
Bacteria	Mycobacterium tuberculosis H37Rv	TFOE_Rv3574	Tiling Array	TFOE_3005_3574_A	Rv3574
Bacteria	Mycobacterium tuberculosis H37Rv	TFOE_Rv3574	Tiling Array	TFOE_3677_3574	Rv3574
Bacteria	Mycobacterium tuberculosis H37Rv	TFOE_Rv3574	Tiling Array	TFOE_4186_3574_B	Rv3574
Bacteria	Mycobacterium tuberculosis H37Rv	TFOE_Rv3574	Tiling Array	TFOE_7355_3574	Rv3574
Bacteria	Mycobacterium tuberculosis H37Rv	TFOE_Rv3574	Tiling Array	TFOE_8131_3574_C_3000ng	Rv3574
Bacteria	Mycobacterium tuberculosis H37Rv	TFOE_Rv3583c	Tiling Array	TFOE_2077_3583c	Rv3583c
Bacteria	Mycobacterium tuberculosis H37Rv	TFOE_Rv3583c	Tiling Array	TFOE_3529_3583c	Rv3583c
Bacteria	Mycobacterium tuberculosis H37Rv	TFOE_Rv3583c	Tiling Array	TFOE_4577_3583c	Rv3583c
Bacteria	Mycobacterium tuberculosis H37Rv	TFOE_Rv3597c	Tiling Array	TFOE_3373_3597c	Rv3597c
Bacteria	Mycobacterium tuberculosis H37Rv	TFOE_Rv3597c	Tiling Array	TFOE_4909_3597c	Rv3597c
Bacteria	Mycobacterium tuberculosis H37Rv	TFOE_Rv3597c	Tiling Array	TFOE_5338_3597c	Rv3597c
Bacteria	Mycobacterium tuberculosis H37Rv	TFOE_Rv3597c	Tiling Array	TFOE_7750_3597c	Rv3597c
Bacteria	Mycobacterium tuberculosis H37Rv	TFOE_Rv3676	Tiling Array	TFOE_3847_3676	Rv3676
Bacteria	Mycobacterium tuberculosis H37Rv	TFOE_Rv3676	Tiling Array	TFOE_4445_3676	Rv3676
Bacteria	Mycobacterium tuberculosis H37Rv	TFOE_Rv3676	Tiling Array	TFOE_6346_3676	Rv3676
Bacteria	Mycobacterium tuberculosis H37Rv	TFOE_Rv3681c	Tiling Array	TFOE_2092_3681c	Rv3681c
Bacteria	Mycobacterium tuberculosis H37Rv	TFOE_Rv3681c	Tiling Array	TFOE_9192_3681c	Rv3681c
Bacteria	Mycobacterium tuberculosis H37Rv	TFOE_Rv3681c	Tiling Array	TFOE_9798_3681c	Rv3681c
Bacteria	Mycobacterium tuberculosis H37Rv	TFOE_Rv3692	Tiling Array	TFOE_2107_3692	Rv3692
Bacteria	Mycobacterium tuberculosis H37Rv	TFOE_Rv3692	Tiling Array	TFOE_4182_3692	Rv3692
Bacteria	Mycobacterium tuberculosis H37Rv	TFOE_Rv3692	Tiling Array	TFOE_5851_3692	Rv3692
Bacteria	Mycobacterium tuberculosis H37Rv	TFOE_Rv3736	Tiling Array	TFOE_1910_3736	Rv3736
Bacteria	Mycobacterium tuberculosis H37Rv	TFOE_Rv3736	Tiling Array	TFOE_4357_3736	Rv3736
Bacteria	Mycobacterium tuberculosis H37Rv	TFOE_Rv3736	Tiling Array	TFOE_8016_3736	Rv3736
Bacteria	Mycobacterium tuberculosis H37Rv	TFOE_Rv3744	Tiling Array	TFOE_1935_3744	Rv3744
Bacteria	Mycobacterium tuberculosis H37Rv	TFOE_Rv3744	Tiling Array	TFOE_5037_3744	Rv3744
Bacteria	Mycobacterium tuberculosis H37Rv	TFOE_Rv3744	Tiling Array	TFOE_8731_3744	Rv3744
Bacteria	Mycobacterium tuberculosis H37Rv	TFOE_Rv3765c	Tiling Array	TFOE_1156_3765c	Rv3765c
Bacteria	Mycobacterium tuberculosis H37Rv	TFOE_Rv3765c	Tiling Array	TFOE_1447_3765c	Rv3765c
Bacteria	Mycobacterium tuberculosis H37Rv	TFOE_Rv3765c	Tiling Array	TFOE_9040_3765c	Rv3765c
Bacteria	Mycobacterium tuberculosis H37Rv	TFOE_Rv3830c	Tiling Array	TFOE_1864_3830c	Rv3830c
Bacteria	Mycobacterium tuberculosis H37Rv	TFOE_Rv3830c	Tiling Array	TFOE_8264_3830c	Rv3830c
Bacteria	Mycobacterium tuberculosis H37Rv	TFOE_Rv3830c	Tiling Array	TFOE_9939_3830c	Rv3830c
Bacteria	Mycobacterium tuberculosis H37Rv	TFOE_Rv3833	Tiling Array	TFOE_2975_3833	Rv3833
Bacteria	Mycobacterium tuberculosis H37Rv	TFOE_Rv3833	Tiling Array	TFOE_4103_3833	Rv3833
Bacteria	Mycobacterium tuberculosis H37Rv	TFOE_Rv3833	Tiling Array	TFOE_4939_3833	Rv3833
Bacteria	Mycobacterium tuberculosis H37Rv	TFOE_Rv3840	Tiling Array	TFOE_1539_3840	Rv3840
Bacteria	Mycobacterium tuberculosis H37Rv	TFOE_Rv3840	Tiling Array	TFOE_4551_3840	Rv3840
Bacteria	Mycobacterium tuberculosis H37Rv	TFOE_Rv3840	Tiling Array	TFOE_7414_3840	Rv3840
Bacteria	Mycobacterium tuberculosis H37Rv	TFOE_Rv3849	Tiling Array	TFOE_3695_3849	Rv3849
Bacteria	Mycobacterium tuberculosis H37Rv	TFOE_Rv3849	Tiling Array	TFOE_4936_3849	Rv3849
Bacteria	Mycobacterium tuberculosis H37Rv	TFOE_Rv3849	Tiling Array	TFOE_8192_3849	Rv3849
Bacteria	Mycobacterium tuberculosis H37Rv	TFOE_Rv3852	Tiling Array	TFOE_2894_3852	Rv3852
Bacteria	Mycobacterium tuberculosis H37Rv	TFOE_Rv3852	Tiling Array	TFOE_6704_3852	Rv3852
Bacteria	Mycobacterium tuberculosis H37Rv	TFOE_Rv3852	Tiling Array	TFOE_8311_3852	Rv3852
Bacteria	Mycobacterium tuberculosis H37Rv	TFOE_Rv3855	Tiling Array	TFOE_1176_3855	Rv3855
Bacteria	Mycobacterium tuberculosis H37Rv	TFOE_Rv3855	Tiling Array	TFOE_3194_3855	Rv3855
Bacteria	Mycobacterium tuberculosis H37Rv	TFOE_Rv3855	Tiling Array	TFOE_9032_3855	Rv3855
Bacteria	Mycobacterium tuberculosis H37Rv	TFOE_Rv3862c	Tiling Array	TFOE_2656_3862c	Rv3862c
Bacteria	Mycobacterium tuberculosis H37Rv	TFOE_Rv3862c	Tiling Array	TFOE_4985_3862c_A	Rv3862c
Bacteria	Mycobacterium tuberculosis H37Rv	TFOE_Rv3862c	Tiling Array	TFOE_6830_3862c	Rv3862c
Bacteria	Mycobacterium tuberculosis H37Rv	TFOE_Rv3862c	Tiling Array	TFOE_7945_3862c_B	Rv3862c
Bacteria	Mycobacterium tuberculosis H37Rv	TFOE_Rv3911	Tiling Array	TFOE_2756_3911	Rv3911
Bacteria	Mycobacterium tuberculosis H37Rv	TFOE_Rv3911	Tiling Array	TFOE_8127_3911	Rv3911
Bacteria	Mycobacterium tuberculosis H37Rv	TFOE_Rv3911	Tiling Array	TFOE_8468_3911	Rv3911

## Sheet: Assay 1
Sample Name	Method	Assay Name	Characteristics[strain]	Raw Data File	Data Repository	Data Record Accession	locus	Reference	Sample.Type	BioProject	Platform	Series	Taxonomy	Release.Date
TFOE_7264_0019c_A	Tiling Array	TFOE_7264_0019c_A	TFOE_Rv0019c	ftp://ftp.ncbi.nlm.nih.gov/geo/samples/GSM1426nnn/GSM1426365/suppl	GEO	GSM1426365	Rv0019c	25232098	RNA	PRJNA254351	GPL14824	GSE59086	Mycobacterium tuberculosis H37Rv	2014-07-04
TFOE_7590_0019c	Tiling Array	TFOE_7590_0019c	TFOE_Rv0019c	ftp://ftp.ncbi.nlm.nih.gov/geo/samples/GSM1426nnn/GSM1426366/suppl	GEO	GSM1426366	Rv0019c	25232098	RNA	PRJNA254351	GPL14824	GSE59086	Mycobacterium tuberculosis H37Rv	2014-07-04
TFOE_8440_0019c_C	Tiling Array	TFOE_8440_0019c_C	TFOE_Rv0019c	ftp://ftp.ncbi.nlm.nih.gov/geo/samples/GSM1426nnn/GSM1426367/suppl	GEO	GSM1426367	Rv0019c	25232098	RNA	PRJNA254351	GPL14824	GSE59086	Mycobacterium tuberculosis H37Rv	2014-07-04
TFOE_2323_0020c	Tiling Array	TFOE_2323_0020c	TFOE_Rv0020c	ftp://ftp.ncbi.nlm.nih.gov/geo/samples/GSM1426nnn/GSM1426368/suppl	GEO	GSM1426368	Rv0020c	25232098	RNA	PRJNA254351	GPL14824	GSE59086	Mycobacterium tuberculosis H37Rv	2014-07-04
TFOE_9153_0020c_B	Tiling Array	TFOE_9153_0020c_B	TFOE_Rv0020c	ftp://ftp.ncbi.nlm.nih.gov/geo/samples/GSM1426nnn/GSM1426369/suppl	GEO	GSM1426369	Rv0020c	25232098	RNA	PRJNA254351	GPL14824	GSE59086	Mycobacterium tuberculosis H37Rv	2014-07-04
TFOE_9607_0020c_C	Tiling Array	TFOE_9607_0020c_C	TFOE_Rv0020c	ftp://ftp.ncbi.nlm.nih.gov/geo/samples/GSM1426nnn/GSM1426370/suppl	GEO	GSM1426370	Rv0020c	25232098	RNA	PRJNA254351	GPL14824	GSE59086	Mycobacterium tuberculosis H37Rv	2014-07-04
TFOE_1636_0022c_C	Tiling Array	TFOE_1636_0022c_C	TFOE_Rv0022c	ftp://ftp.ncbi.nlm.nih.gov/geo/samples/GSM1426nnn/GSM1426371/suppl	GEO	GSM1426371	Rv0022c	25232098	RNA	PRJNA254351	GPL14824	GSE59086	Mycobacterium tuberculosis H37Rv	2014-07-04
TFOE_6389_0022c_B	Tiling Array	TFOE_6389_0022c_B	TFOE_Rv0022c	ftp://ftp.ncbi.nlm.nih.gov/geo/samples/GSM1426nnn/GSM1426372/suppl	GEO	GSM1426372	Rv0022c	25232098	RNA	PRJNA254351	GPL14824	GSE59086	Mycobacterium tuberculosis H37Rv	2014-07-04
TFOE_7607_0022c	Tiling Array	TFOE_7607_0022c	TFOE_Rv0022c	ftp://ftp.ncbi.nlm.nih.gov/geo/samples/GSM1426nnn/GSM1426373/suppl	GEO	GSM1426373	Rv0022c	25232098	RNA	PRJNA254351	GPL14824	GSE59086	Mycobacterium tuberculosis H37Rv	2014-07-04
TFOE_4883_0023	Tiling Array	TFOE_4883_0023	TFOE_Rv0023	ftp://ftp.ncbi.nlm.nih.gov/geo/samples/GSM1426nnn/GSM1426374/suppl	GEO	GSM1426374	Rv0023	25232098	RNA	PRJNA254351	GPL14824	GSE59086	Mycobacterium tuberculosis H37Rv	2014-07-04
TFOE_8686_0023_C	Tiling Array	TFOE_8686_0023_C	TFOE_Rv0023	ftp://ftp.ncbi.nlm.nih.gov/geo/samples/GSM1426nnn/GSM1426375/suppl	GEO	GSM1426375	Rv0023	25232098	RNA	PRJNA254351	GPL14824	GSE59086	Mycobacterium tuberculosis H37Rv	2014-07-04
TFOE_9276_0023_B	Tiling Array	TFOE_9276_0023_B	TFOE_Rv0023	ftp://ftp.ncbi.nlm.nih.gov/geo/samples/GSM1426nnn/GSM1426376/suppl	GEO	GSM1426376	Rv0023	25232098	RNA	PRJNA254351	GPL14824	GSE59086	Mycobacterium tuberculosis H37Rv	2014-07-04
TFOE_5294_0038	Tiling Array	TFOE_5294_0038	TFOE_Rv0038	ftp://ftp.ncbi.nlm.nih.gov/geo/samples/GSM1426nnn/GSM1426377/suppl	GEO	GSM1426377	Rv0038	25232098	RNA	PRJNA254351	GPL14824	GSE59086	Mycobacterium tuberculosis H37Rv	2014-07-04
TFOE_8173_0038_1	Tiling Array	TFOE_8173_0038_1	TFOE_Rv0038	ftp://ftp.ncbi.nlm.nih.gov/geo/samples/GSM1426nnn/GSM1426378/suppl	GEO	GSM1426378	Rv0038	25232098	RNA	PRJNA254351	GPL14824	GSE59086	Mycobacterium tuberculosis H37Rv	2014-07-04
TFOE_8173_0038_2	Tiling Array	TFOE_8173_0038_2	TFOE_Rv0038	ftp://ftp.ncbi.nlm.nih.gov/geo/samples/GSM1426nnn/GSM1426379/suppl	GEO	GSM1426379	Rv0038	25232098	RNA	PRJNA254351	GPL14824	GSE59086	Mycobacterium tuberculosis H37Rv	2014-07-04
TFOE_8850_0038	Tiling Array	TFOE_8850_0038	TFOE_Rv0038	ftp://ftp.ncbi.nlm.nih.gov/geo/samples/GSM1426nnn/GSM1426380/suppl	GEO	GSM1426380	Rv0038	25232098	RNA	PRJNA254351	GPL14824	GSE59086	Mycobacterium tuberculosis H37Rv	2014-07-04
TFOE_2455_0042c_C	Tiling Array	TFOE_2455_0042c_C	TFOE_Rv0042c	ftp://ftp.ncbi.nlm.nih.gov/geo/samples/GSM1426nnn/GSM1426381/suppl	GEO	GSM1426381	Rv0042c	25232098	RNA	PRJNA254351	GPL14824	GSE59086	Mycobacterium tuberculosis H37Rv	2014-07-04
TFOE_2830_0042c	Tiling Array	TFOE_2830_0042c	TFOE_Rv0042c	ftp://ftp.ncbi.nlm.nih.gov/geo/samples/GSM1426nnn/GSM1426382/suppl	GEO	GSM1426382	Rv0042c	25232098	RNA	PRJNA254351	GPL14824	GSE59086	Mycobacterium tuberculosis H37Rv	2014-07-04
TFOE_8864_0042c_B	Tiling Array	TFOE_8864_0042c_B	TFOE_Rv0042c	ftp://ftp.ncbi.nlm.nih.gov/geo/samples/GSM1426nnn/GSM1426383/suppl	GEO	GSM1426383	Rv0042c	25232098	RNA	PRJNA254351	GPL14824	GSE59086	Mycobacterium tuberculosis H37Rv	2014-07-04
TFOE_3297_0043c	Tiling Array	TFOE_3297_0043c	TFOE_Rv0043c	ftp://ftp.ncbi.nlm.nih.gov/geo/samples/GSM1426nnn/GSM1426384/suppl	GEO	GSM1426384	Rv0043c	25232098	RNA	PRJNA254351	GPL14824	GSE59086	Mycobacterium tuberculosis H37Rv	2014-07-04
TFOE_5695_0043c	Tiling Array	TFOE_5695_0043c	TFOE_Rv0043c	ftp://ftp.ncbi.nlm.nih.gov/geo/samples/GSM1426nnn/GSM1426385/suppl	GEO	GSM1426385	Rv0043c	25232098	RNA	PRJNA254351	GPL14824	GSE59086	Mycobacterium tuberculosis H37Rv	2014-07-04
TFOE_9257_0043c	Tiling Array	TFOE_9257_0043c	TFOE_Rv0043c	ftp://ftp.ncbi.nlm.nih.gov/geo/samples/GSM1426nnn/GSM1426386/suppl	GEO	GSM1426386	Rv0043c	25232098	RNA	PRJNA254351	GPL14824	GSE59086	Mycobacterium tuberculosis H37Rv	2014-07-04
TFOE_2911_0047c	Tiling Array	TFOE_2911_0047c	TFOE_Rv0047c	ftp://ftp.ncbi.nlm.nih.gov/geo/samples/GSM1426nnn/GSM1426387/suppl	GEO	GSM1426387	Rv0047c	25232098	RNA	PRJNA254351	GPL14824	GSE59086	Mycobacterium tuberculosis H37Rv	2014-07-04
TFOE_5167_0047c	Tiling Array	TFOE_5167_0047c	TFOE_Rv0047c	ftp://ftp.ncbi.nlm.nih.gov/geo/samples/GSM1426nnn/GSM1426388/suppl	GEO	GSM1426388	Rv0047c	25232098	RNA	PRJNA254351	GPL14824	GSE59086	Mycobacterium tuberculosis H37Rv	2014-07-04
TFOE_7135_0047c	Tiling Array	TFOE_7135_0047c	TFOE_Rv0047c	ftp://ftp.ncbi.nlm.nih.gov/geo/samples/GSM1426nnn/GSM1426389/suppl	GEO	GSM1426389	Rv0047c	25232098	RNA	PRJNA254351	GPL14824	GSE59086	Mycobacterium tuberculosis H37Rv	2014-07-04
TFOE_2431_0054	Tiling Array	TFOE_2431_0054	TFOE_Rv0054	ftp://ftp.ncbi.nlm.nih.gov/geo/samples/GSM1426nnn/GSM1426390/suppl	GEO	GSM1426390	Rv0054	25232098	RNA	PRJNA254351	GPL14824	GSE59086	Mycobacterium tuberculosis H37Rv	2014-07-04
TFOE_3190_0054	Tiling Array	TFOE_3190_0054	TFOE_Rv0054	ftp://ftp.ncbi.nlm.nih.gov/geo/samples/GSM1426nnn/GSM1426391/suppl	GEO	GSM1426391	Rv0054	25232098	RNA	PRJNA254351	GPL14824	GSE59086	Mycobacterium tuberculosis H37Rv	2014-07-04
TFOE_3938_0054	Tiling Array	TFOE_3938_0054	TFOE_Rv0054	ftp://ftp.ncbi.nlm.nih.gov/geo/samples/GSM1426nnn/GSM1426392/suppl	GEO	GSM1426392	Rv0054	25232098	RNA	PRJNA254351	GPL14824	GSE59086	Mycobacterium tuberculosis H37Rv	2014-07-04
TFOE_1393_0067c	Tiling Array	TFOE_1393_0067c	TFOE_Rv0067c	ftp://ftp.ncbi.nlm.nih.gov/geo/samples/GSM1426nnn/GSM1426393/suppl	GEO	GSM1426393	Rv0067c	25232098	RNA	PRJNA254351	GPL14824	GSE59086	Mycobacterium tuberculosis H37Rv	2014-07-04
TFOE_4167_0067c	Tiling Array	TFOE_4167_0067c	TFOE_Rv0067c	ftp://ftp.ncbi.nlm.nih.gov/geo/samples/GSM1426nnn/GSM1426394/suppl	GEO	GSM1426394	Rv0067c	25232098	RNA	PRJNA254351	GPL14824	GSE59086	Mycobacterium tuberculosis H37Rv	2014-07-04
TFOE_6711_0067c	Tiling Array	TFOE_6711_0067c	TFOE_Rv0067c	ftp://ftp.ncbi.nlm.nih.gov/geo/samples/GSM1426nnn/GSM1426395/suppl	GEO	GSM1426395	Rv0067c	25232098	RNA	PRJNA254351	GPL14824	GSE59086	Mycobacterium tuberculosis H37Rv	2014-07-04
TFOE_2446_0078	Tiling Array	TFOE_2446_0078	TFOE_Rv0078	ftp://ftp.ncbi.nlm.nih.gov/geo/samples/GSM1426nnn/GSM1426396/suppl	GEO	GSM1426396	Rv0078	25232098	RNA	PRJNA254351	GPL14824	GSE59086	Mycobacterium tuberculosis H37Rv	2014-07-04
TFOE_4225_0078_1	Tiling Array	TFOE_4225_0078_1	TFOE_Rv0078	ftp://ftp.ncbi.nlm.nih.gov/geo/samples/GSM1426nnn/GSM1426397/suppl	GEO	GSM1426397	Rv0078	25232098	RNA	PRJNA254351	GPL14824	GSE59086	Mycobacterium tuberculosis H37Rv	2014-07-04
TFOE_4225_0078_2	Tiling Array	TFOE_4225_0078_2	TFOE_Rv0078	ftp://ftp.ncbi.nlm.nih.gov/geo/samples/GSM1426nnn/GSM1426398/suppl	GEO	GSM1426398	Rv0078	25232098	RNA	PRJNA254351	GPL14824	GSE59086	Mycobacterium tuberculosis H37Rv	2014-07-04
TFOE_8209_0078	Tiling Array	TFOE_8209_0078	TFOE_Rv0078	ftp://ftp.ncbi.nlm.nih.gov/geo/samples/GSM1426nnn/GSM1426399/suppl	GEO	GSM1426399	Rv0078	25232098	RNA	PRJNA254351	GPL14824	GSE59086	Mycobacterium tuberculosis H37Rv	2014-07-04
TFOE_2284_0081	Tiling Array	TFOE_2284_0081	TFOE_Rv0081	ftp://ftp.ncbi.nlm.nih.gov/geo/samples/GSM1426nnn/GSM1426400/suppl	GEO	GSM1426400	Rv0081	25232098	RNA	PRJNA254351	GPL14824	GSE59086	Mycobacterium tuberculosis H37Rv	2014-07-04
TFOE_4177_0081_3B	Tiling Array	TFOE_4177_0081_3B	TFOE_Rv0081	ftp://ftp.ncbi.nlm.nih.gov/geo/samples/GSM1426nnn/GSM1426401/suppl	GEO	GSM1426401	Rv0081	25232098	RNA	PRJNA254351	GPL14824	GSE59086	Mycobacterium tuberculosis H37Rv	2014-07-04
TFOE_4428_0081_100ng	Tiling Array	TFOE_4428_0081_100ng	TFOE_Rv0081	ftp://ftp.ncbi.nlm.nih.gov/geo/samples/GSM1426nnn/GSM1426402/suppl	GEO	GSM1426402	Rv0081	25232098	RNA	PRJNA254351	GPL14824	GSE59086	Mycobacterium tuberculosis H37Rv	2014-07-04
TFOE_6738_0081	Tiling Array	TFOE_6738_0081	TFOE_Rv0081	ftp://ftp.ncbi.nlm.nih.gov/geo/samples/GSM1426nnn/GSM1426403/suppl	GEO	GSM1426403	Rv0081	25232098	RNA	PRJNA254351	GPL14824	GSE59086	Mycobacterium tuberculosis H37Rv	2014-07-04
TFOE_7211_0081_2B	Tiling Array	TFOE_7211_0081_2B	TFOE_Rv0081	ftp://ftp.ncbi.nlm.nih.gov/geo/samples/GSM1426nnn/GSM1426404/suppl	GEO	GSM1426404	Rv0081	25232098	RNA	PRJNA254351	GPL14824	GSE59086	Mycobacterium tuberculosis H37Rv	2014-07-04
TFOE_8710_0081	Tiling Array	TFOE_8710_0081	TFOE_Rv0081	ftp://ftp.ncbi.nlm.nih.gov/geo/samples/GSM1426nnn/GSM1426405/suppl	GEO	GSM1426405	Rv0081	25232098	RNA	PRJNA254351	GPL14824	GSE59086	Mycobacterium tuberculosis H37Rv	2014-07-04
TFOE_1280_0117	Tiling Array	TFOE_1280_0117	TFOE_Rv0117	ftp://ftp.ncbi.nlm.nih.gov/geo/samples/GSM1426nnn/GSM1426406/suppl	GEO	GSM1426406	Rv0117	25232098	RNA	PRJNA254351	GPL14824	GSE59086	Mycobacterium tuberculosis H37Rv	2014-07-04
TFOE_3998_0117	Tiling Array	TFOE_3998_0117	TFOE_Rv0117	ftp://ftp.ncbi.nlm.nih.gov/geo/samples/GSM1426nnn/GSM1426407/suppl	GEO	GSM1426407	Rv0117	25232098	RNA	PRJNA254351	GPL14824	GSE59086	Mycobacterium tuberculosis H37Rv	2014-07-04
TFOE_4399_0117_C	Tiling Array	TFOE_4399_0117_C	TFOE_Rv0117	ftp://ftp.ncbi.nlm.nih.gov/geo/samples/GSM1426nnn/GSM1426408/suppl	GEO	GSM1426408	Rv0117	25232098	RNA	PRJNA254351	GPL14824	GSE59086	Mycobacterium tuberculosis H37Rv	2014-07-04
TFOE_8531_0117	Tiling Array	TFOE_8531_0117	TFOE_Rv0117	ftp://ftp.ncbi.nlm.nih.gov/geo/samples/GSM1426nnn/GSM1426409/suppl	GEO	GSM1426409	Rv0117	25232098	RNA	PRJNA254351	GPL14824	GSE59086	Mycobacterium tuberculosis H37Rv	2014-07-04
TFOE_3110_0135c	Tiling Array	TFOE_3110_0135c	TFOE_Rv0135c	ftp://ftp.ncbi.nlm.nih.gov/geo/samples/GSM1426nnn/GSM1426410/suppl	GEO	GSM1426410	Rv0135c	25232098	RNA	PRJNA254351	GPL14824	GSE59086	Mycobacterium tuberculosis H37Rv	2014-07-04
TFOE_4110_0135c	Tiling Array	TFOE_4110_0135c	TFOE_Rv0135c	ftp://ftp.ncbi.nlm.nih.gov/geo/samples/GSM1426nnn/GSM1426411/suppl	GEO	GSM1426411	Rv0135c	25232098	RNA	PRJNA254351	GPL14824	GSE59086	Mycobacterium tuberculosis H37Rv	2014-07-04
TFOE_5569_0135c	Tiling Array	TFOE_5569_0135c	TFOE_Rv0135c	ftp://ftp.ncbi.nlm.nih.gov/geo/samples/GSM1426nnn/GSM1426412/suppl	GEO	GSM1426412	Rv0135c	25232098	RNA	PRJNA254351	GPL14824	GSE59086	Mycobacterium tuberculosis H37Rv	2014-07-04
TFOE_1872_0144_C	Tiling Array	TFOE_1872_0144_C	TFOE_Rv0144	ftp://ftp.ncbi.nlm.nih.gov/geo/samples/GSM1426nnn/GSM1426413/suppl	GEO	GSM1426413	Rv0144	25232098	RNA	PRJNA254351	GPL14824	GSE59086	Mycobacterium tuberculosis H37Rv	2014-07-04
TFOE_3264_0144_B	Tiling Array	TFOE_3264_0144_B	TFOE_Rv0144	ftp://ftp.ncbi.nlm.nih.gov/geo/samples/GSM1426nnn/GSM1426414/suppl	GEO	GSM1426414	Rv0144	25232098	RNA	PRJNA254351	GPL14824	GSE59086	Mycobacterium tuberculosis H37Rv	2014-07-04
TFOE_8843_0144	Tiling Array	TFOE_8843_0144	TFOE_Rv0144	ftp://ftp.ncbi.nlm.nih.gov/geo/samples/GSM1426nnn/GSM1426415/suppl	GEO	GSM1426415	Rv0144	25232098	RNA	PRJNA254351	GPL14824	GSE59086	Mycobacterium tuberculosis H37Rv	2014-07-04
TFOE_9147_0144	Tiling Array	TFOE_9147_0144	TFOE_Rv0144	ftp://ftp.ncbi.nlm.nih.gov/geo/samples/GSM1426nnn/GSM1426416/suppl	GEO	GSM1426416	Rv0144	25232098	RNA	PRJNA254351	GPL14824	GSE59086	Mycobacterium tuberculosis H37Rv	2014-07-04
TFOE_2329_0158	Tiling Array	TFOE_2329_0158	TFOE_Rv0158	ftp://ftp.ncbi.nlm.nih.gov/geo/samples/GSM1426nnn/GSM1426417/suppl	GEO	GSM1426417	Rv0158	25232098	RNA	PRJNA254351	GPL14824	GSE59086	Mycobacterium tuberculosis H37Rv	2014-07-04
TFOE_4328_0158_C	Tiling Array	TFOE_4328_0158_C	TFOE_Rv0158	ftp://ftp.ncbi.nlm.nih.gov/geo/samples/GSM1426nnn/GSM1426418/suppl	GEO	GSM1426418	Rv0158	25232098	RNA	PRJNA254351	GPL14824	GSE59086	Mycobacterium tuberculosis H37Rv	2014-07-04
TFOE_9582_0158	Tiling Array	TFOE_9582_0158	TFOE_Rv0158	ftp://ftp.ncbi.nlm.nih.gov/geo/samples/GSM1426nnn/GSM1426419/suppl	GEO	GSM1426419	Rv0158	25232098	RNA	PRJNA254351	GPL14824	GSE59086	Mycobacterium tuberculosis H37Rv	2014-07-04
TFOE_2934_0165c	Tiling Array	TFOE_2934_0165c	TFOE_Rv0165c	ftp://ftp.ncbi.nlm.nih.gov/geo/samples/GSM1426nnn/GSM1426420/suppl	GEO	GSM1426420	Rv0165c	25232098	RNA	PRJNA254351	GPL14824	GSE59086	Mycobacterium tuberculosis H37Rv	2014-07-04
TFOE_4602_0165c	Tiling Array	TFOE_4602_0165c	TFOE_Rv0165c	ftp://ftp.ncbi.nlm.nih.gov/geo/samples/GSM1426nnn/GSM1426421/suppl	GEO	GSM1426421	Rv0165c	25232098	RNA	PRJNA254351	GPL14824	GSE59086	Mycobacterium tuberculosis H37Rv	2014-07-04
TFOE_5458_0165c	Tiling Array	TFOE_5458_0165c	TFOE_Rv0165c	ftp://ftp.ncbi.nlm.nih.gov/geo/samples/GSM1426nnn/GSM1426422/suppl	GEO	GSM1426422	Rv0165c	25232098	RNA	PRJNA254351	GPL14824	GSE59086	Mycobacterium tuberculosis H37Rv	2014-07-04
TFOE_2281_0182c	Tiling Array	TFOE_2281_0182c	TFOE_Rv0182c	ftp://ftp.ncbi.nlm.nih.gov/geo/samples/GSM1426nnn/GSM1426423/suppl	GEO	GSM1426423	Rv0182c	25232098	RNA	PRJNA254351	GPL14824	GSE59086	Mycobacterium tuberculosis H37Rv	2014-07-04
TFOE_3258_0182c	Tiling Array	TFOE_3258_0182c	TFOE_Rv0182c	ftp://ftp.ncbi.nlm.nih.gov/geo/samples/GSM1426nnn/GSM1426424/suppl	GEO	GSM1426424	Rv0182c	25232098	RNA	PRJNA254351	GPL14824	GSE59086	Mycobacterium tuberculosis H37Rv	2014-07-04
TFOE_6084_0182c	Tiling Array	TFOE_6084_0182c	TFOE_Rv0182c	ftp://ftp.ncbi.nlm.nih.gov/geo/samples/GSM1426nnn/GSM1426425/suppl	GEO	GSM1426425	Rv0182c	25232098	RNA	PRJNA254351	GPL14824	GSE59086	Mycobacterium tuberculosis H37Rv	2014-07-04
TFOE_5169_0195	Tiling Array	TFOE_5169_0195	TFOE_Rv0195	ftp://ftp.ncbi.nlm.nih.gov/geo/samples/GSM1426nnn/GSM1426426/suppl	GEO	GSM1426426	Rv0195	25232098	RNA	PRJNA254351	GPL14824	GSE59086	Mycobacterium tuberculosis H37Rv	2014-07-04
TFOE_5687_0195	Tiling Array	TFOE_5687_0195	TFOE_Rv0195	ftp://ftp.ncbi.nlm.nih.gov/geo/samples/GSM1426nnn/GSM1426427/suppl	GEO	GSM1426427	Rv0195	25232098	RNA	PRJNA254351	GPL14824	GSE59086	Mycobacterium tuberculosis H37Rv	2014-07-04
TFOE_9056_0195	Tiling Array	TFOE_9056_0195	TFOE_Rv0195	ftp://ftp.ncbi.nlm.nih.gov/geo/samples/GSM1426nnn/GSM1426428/suppl	GEO	GSM1426428	Rv0195	25232098	RNA	PRJNA254351	GPL14824	GSE59086	Mycobacterium tuberculosis H37Rv	2014-07-04
TFOE_1153_0212c_B	Tiling Array	TFOE_1153_0212c_B	TFOE_Rv0212c	ftp://ftp.ncbi.nlm.nih.gov/geo/samples/GSM1426nnn/GSM1426429/suppl	GEO	GSM1426429	Rv0212c	25232098	RNA	PRJNA254351	GPL14824	GSE59086	Mycobacterium tuberculosis H37Rv	2014-07-04
TFOE_6052_0212c_C	Tiling Array	TFOE_6052_0212c_C	TFOE_Rv0212c	ftp://ftp.ncbi.nlm.nih.gov/geo/samples/GSM1426nnn/GSM1426430/suppl	GEO	GSM1426430	Rv0212c	25232098	RNA	PRJNA254351	GPL14824	GSE59086	Mycobacterium tuberculosis H37Rv	2014-07-04
TFOE_9308_0212c	Tiling Array	TFOE_9308_0212c	TFOE_Rv0212c	ftp://ftp.ncbi.nlm.nih.gov/geo/samples/GSM1426nnn/GSM1426431/suppl	GEO	GSM1426431	Rv0212c	25232098	RNA	PRJNA254351	GPL14824	GSE59086	Mycobacterium tuberculosis H37Rv	2014-07-04
TFOE_1079_0232_C	Tiling Array	TFOE_1079_0232_C	TFOE_Rv0232	ftp://ftp.ncbi.nlm.nih.gov/geo/samples/GSM1426nnn/GSM1426432/suppl	GEO	GSM1426432	Rv0232	25232098	RNA	PRJNA254351	GPL14824	GSE59086	Mycobacterium tuberculosis H37Rv	2014-07-04
TFOE_3113_0232	Tiling Array	TFOE_3113_0232	TFOE_Rv0232	ftp://ftp.ncbi.nlm.nih.gov/geo/samples/GSM1426nnn/GSM1426433/suppl	GEO	GSM1426433	Rv0232	25232098	RNA	PRJNA254351	GPL14824	GSE59086	Mycobacterium tuberculosis H37Rv	2014-07-04
TFOE_7879_0232	Tiling Array	TFOE_7879_0232	TFOE_Rv0232	ftp://ftp.ncbi.nlm.nih.gov/geo/samples/GSM1426nnn/GSM1426434/suppl	GEO	GSM1426434	Rv0232	25232098	RNA	PRJNA254351	GPL14824	GSE59086	Mycobacterium tuberculosis H37Rv	2014-07-04
TFOE_8581_0232_C	Tiling Array	TFOE_8581_0232_C	TFOE_Rv0232	ftp://ftp.ncbi.nlm.nih.gov/geo/samples/GSM1426nnn/GSM1426435/suppl	GEO	GSM1426435	Rv0232	25232098	RNA	PRJNA254351	GPL14824	GSE59086	Mycobacterium tuberculosis H37Rv	2014-07-04
TFOE_9029_0232_B	Tiling Array	TFOE_9029_0232_B	TFOE_Rv0232	ftp://ftp.ncbi.nlm.nih.gov/geo/samples/GSM1426nnn/GSM1426436/suppl	GEO	GSM1426436	Rv0232	25232098	RNA	PRJNA254351	GPL14824	GSE59086	Mycobacterium tuberculosis H37Rv	2014-07-04
TFOE_1399_0238	Tiling Array	TFOE_1399_0238	TFOE_Rv0238	ftp://ftp.ncbi.nlm.nih.gov/geo/samples/GSM1426nnn/GSM1426437/suppl	GEO	GSM1426437	Rv0238	25232098	RNA	PRJNA254351	GPL14824	GSE59086	Mycobacterium tuberculosis H37Rv	2014-07-04
TFOE_1878_0238	Tiling Array	TFOE_1878_0238	TFOE_Rv0238	ftp://ftp.ncbi.nlm.nih.gov/geo/samples/GSM1426nnn/GSM1426438/suppl	GEO	GSM1426438	Rv0238	25232098	RNA	PRJNA254351	GPL14824	GSE59086	Mycobacterium tuberculosis H37Rv	2014-07-04
TFOE_7279_0238	Tiling Array	TFOE_7279_0238	TFOE_Rv0238	ftp://ftp.ncbi.nlm.nih.gov/geo/samples/GSM1426nnn/GSM1426439/suppl	GEO	GSM1426439	Rv0238	25232098	RNA	PRJNA254351	GPL14824	GSE59086	Mycobacterium tuberculosis H37Rv	2014-07-04
TFOE_1122_0260c	Tiling Array	TFOE_1122_0260c	TFOE_Rv0260c	ftp://ftp.ncbi.nlm.nih.gov/geo/samples/GSM1426nnn/GSM1426440/suppl	GEO	GSM1426440	Rv0260c	25232098	RNA	PRJNA254351	GPL14824	GSE59086	Mycobacterium tuberculosis H37Rv	2014-07-04
TFOE_7867_0260c	Tiling Array	TFOE_7867_0260c	TFOE_Rv0260c	ftp://ftp.ncbi.nlm.nih.gov/geo/samples/GSM1426nnn/GSM1426441/suppl	GEO	GSM1426441	Rv0260c	25232098	RNA	PRJNA254351	GPL14824	GSE59086	Mycobacterium tuberculosis H37Rv	2014-07-04
TFOE_7938_0260c	Tiling Array	TFOE_7938_0260c	TFOE_Rv0260c	ftp://ftp.ncbi.nlm.nih.gov/geo/samples/GSM1426nnn/GSM1426442/suppl	GEO	GSM1426442	Rv0260c	25232098	RNA	PRJNA254351	GPL14824	GSE59086	Mycobacterium tuberculosis H37Rv	2014-07-04
TFOE_2419_0273c_B	Tiling Array	TFOE_2419_0273c_B	TFOE_Rv0273c	ftp://ftp.ncbi.nlm.nih.gov/geo/samples/GSM1426nnn/GSM1426443/suppl	GEO	GSM1426443	Rv0273c	25232098	RNA	PRJNA254351	GPL14824	GSE59086	Mycobacterium tuberculosis H37Rv	2014-07-04
TFOE_5046_0273c	Tiling Array	TFOE_5046_0273c	TFOE_Rv0273c	ftp://ftp.ncbi.nlm.nih.gov/geo/samples/GSM1426nnn/GSM1426444/suppl	GEO	GSM1426444	Rv0273c	25232098	RNA	PRJNA254351	GPL14824	GSE59086	Mycobacterium tuberculosis H37Rv	2014-07-04
TFOE_7974_0273c_C	Tiling Array	TFOE_7974_0273c_C	TFOE_Rv0273c	ftp://ftp.ncbi.nlm.nih.gov/geo/samples/GSM1426nnn/GSM1426445/suppl	GEO	GSM1426445	Rv0273c	25232098	RNA	PRJNA254351	GPL14824	GSE59086	Mycobacterium tuberculosis H37Rv	2014-07-04
TFOE_3143_0275c_C	Tiling Array	TFOE_3143_0275c_C	TFOE_Rv0275c	ftp://ftp.ncbi.nlm.nih.gov/geo/samples/GSM1426nnn/GSM1426446/suppl	GEO	GSM1426446	Rv0275c	25232098	RNA	PRJNA254351	GPL14824	GSE59086	Mycobacterium tuberculosis H37Rv	2014-07-04
TFOE_5653_0275c_B	Tiling Array	TFOE_5653_0275c_B	TFOE_Rv0275c	ftp://ftp.ncbi.nlm.nih.gov/geo/samples/GSM1426nnn/GSM1426447/suppl	GEO	GSM1426447	Rv0275c	25232098	RNA	PRJNA254351	GPL14824	GSE59086	Mycobacterium tuberculosis H37Rv	2014-07-04
TFOE_5740_0275c	Tiling Array	TFOE_5740_0275c	TFOE_Rv0275c	ftp://ftp.ncbi.nlm.nih.gov/geo/samples/GSM1426nnn/GSM1426448/suppl	GEO	GSM1426448	Rv0275c	25232098	RNA	PRJNA254351	GPL14824	GSE59086	Mycobacterium tuberculosis H37Rv	2014-07-04
TFOE_4853_0302_C	Tiling Array	TFOE_4853_0302_C	TFOE_Rv0302	ftp://ftp.ncbi.nlm.nih.gov/geo/samples/GSM1426nnn/GSM1426449/suppl	GEO	GSM1426449	Rv0302	25232098	RNA	PRJNA254351	GPL14824	GSE59086	Mycobacterium tuberculosis H37Rv	2014-07-04
TFOE_6324_0302	Tiling Array	TFOE_6324_0302	TFOE_Rv0302	ftp://ftp.ncbi.nlm.nih.gov/geo/samples/GSM1426nnn/GSM1426450/suppl	GEO	GSM1426450	Rv0302	25232098	RNA	PRJNA254351	GPL14824	GSE59086	Mycobacterium tuberculosis H37Rv	2014-07-04
TFOE_7585_0302_B	Tiling Array	TFOE_7585_0302_B	TFOE_Rv0302	ftp://ftp.ncbi.nlm.nih.gov/geo/samples/GSM1426nnn/GSM1426451/suppl	GEO	GSM1426451	Rv0302	25232098	RNA	PRJNA254351	GPL14824	GSE59086	Mycobacterium tuberculosis H37Rv	2014-07-04
TFOE_3809_0324	Tiling Array	TFOE_3809_0324	TFOE_Rv0324	ftp://ftp.ncbi.nlm.nih.gov/geo/samples/GSM1426nnn/GSM1426452/suppl	GEO	GSM1426452	Rv0324	25232098	RNA	PRJNA254351	GPL14824	GSE59086	Mycobacterium tuberculosis H37Rv	2014-07-04
TFOE_4095_0324_B	Tiling Array	TFOE_4095_0324_B	TFOE_Rv0324	ftp://ftp.ncbi.nlm.nih.gov/geo/samples/GSM1426nnn/GSM1426453/suppl	GEO	GSM1426453	Rv0324	25232098	RNA	PRJNA254351	GPL14824	GSE59086	Mycobacterium tuberculosis H37Rv	2014-07-04
TFOE_5627_0324_B	Tiling Array	TFOE_5627_0324_B	TFOE_Rv0324	ftp://ftp.ncbi.nlm.nih.gov/geo/samples/GSM1426nnn/GSM1426454/suppl	GEO	GSM1426454	Rv0324	25232098	RNA	PRJNA254351	GPL14824	GSE59086	Mycobacterium tuberculosis H37Rv	2014-07-04
TFOE_6147_0324	Tiling Array	TFOE_6147_0324	TFOE_Rv0324	ftp://ftp.ncbi.nlm.nih.gov/geo/samples/GSM1426nnn/GSM1426455/suppl	GEO	GSM1426455	Rv0324	25232098	RNA	PRJNA254351	GPL14824	GSE59086	Mycobacterium tuberculosis H37Rv	2014-07-04
TFOE_7768_0324_C	Tiling Array	TFOE_7768_0324_C	TFOE_Rv0324	ftp://ftp.ncbi.nlm.nih.gov/geo/samples/GSM1426nnn/GSM1426456/suppl	GEO	GSM1426456	Rv0324	25232098	RNA	PRJNA254351	GPL14824	GSE59086	Mycobacterium tuberculosis H37Rv	2014-07-04
TFOE_8699_0324	Tiling Array	TFOE_8699_0324	TFOE_Rv0324	ftp://ftp.ncbi.nlm.nih.gov/geo/samples/GSM1426nnn/GSM1426457/suppl	GEO	GSM1426457	Rv0324	25232098	RNA	PRJNA254351	GPL14824	GSE59086	Mycobacterium tuberculosis H37Rv	2014-07-04
TFOE_6251_0328_C	Tiling Array	TFOE_6251_0328_C	TFOE_Rv0328	ftp://ftp.ncbi.nlm.nih.gov/geo/samples/GSM1426nnn/GSM1426458/suppl	GEO	GSM1426458	Rv0328	25232098	RNA	PRJNA254351	GPL14824	GSE59086	Mycobacterium tuberculosis H37Rv	2014-07-04
TFOE_6994_0328_B	Tiling Array	TFOE_6994_0328_B	TFOE_Rv0328	ftp://ftp.ncbi.nlm.nih.gov/geo/samples/GSM1426nnn/GSM1426459/suppl	GEO	GSM1426459	Rv0328	25232098	RNA	PRJNA254351	GPL14824	GSE59086	Mycobacterium tuberculosis H37Rv	2014-07-04
TFOE_9653_0328	Tiling Array	TFOE_9653_0328	TFOE_Rv0328	ftp://ftp.ncbi.nlm.nih.gov/geo/samples/GSM1426nnn/GSM1426460/suppl	GEO	GSM1426460	Rv0328	25232098	RNA	PRJNA254351	GPL14824	GSE59086	Mycobacterium tuberculosis H37Rv	2014-07-04
TFOE_3448_0330c	Tiling Array	TFOE_3448_0330c	TFOE_Rv0330c	ftp://ftp.ncbi.nlm.nih.gov/geo/samples/GSM1426nnn/GSM1426461/suppl	GEO	GSM1426461	Rv0330c	25232098	RNA	PRJNA254351	GPL14824	GSE59086	Mycobacterium tuberculosis H37Rv	2014-07-04
TFOE_4688_0330c	Tiling Array	TFOE_4688_0330c	TFOE_Rv0330c	ftp://ftp.ncbi.nlm.nih.gov/geo/samples/GSM1426nnn/GSM1426462/suppl	GEO	GSM1426462	Rv0330c	25232098	RNA	PRJNA254351	GPL14824	GSE59086	Mycobacterium tuberculosis H37Rv	2014-07-04
TFOE_6557_0330c	Tiling Array	TFOE_6557_0330c	TFOE_Rv0330c	ftp://ftp.ncbi.nlm.nih.gov/geo/samples/GSM1426nnn/GSM1426463/suppl	GEO	GSM1426463	Rv0330c	25232098	RNA	PRJNA254351	GPL14824	GSE59086	Mycobacterium tuberculosis H37Rv	2014-07-04
TFOE_9252_0330c	Tiling Array	TFOE_9252_0330c	TFOE_Rv0330c	ftp://ftp.ncbi.nlm.nih.gov/geo/samples/GSM1426nnn/GSM1426464/suppl	GEO	GSM1426464	Rv0330c	25232098	RNA	PRJNA254351	GPL14824	GSE59086	Mycobacterium tuberculosis H37Rv	2014-07-04
TFOE_4348_0339c_B	Tiling Array	TFOE_4348_0339c_B	TFOE_Rv0339c	ftp://ftp.ncbi.nlm.nih.gov/geo/samples/GSM1426nnn/GSM1426465/suppl	GEO	GSM1426465	Rv0339c	25232098	RNA	PRJNA254351	GPL14824	GSE59086	Mycobacterium tuberculosis H37Rv	2014-07-04
TFOE_5061_0339c	Tiling Array	TFOE_5061_0339c	TFOE_Rv0339c	ftp://ftp.ncbi.nlm.nih.gov/geo/samples/GSM1426nnn/GSM1426466/suppl	GEO	GSM1426466	Rv0339c	25232098	RNA	PRJNA254351	GPL14824	GSE59086	Mycobacterium tuberculosis H37Rv	2014-07-04
TFOE_5847_0339c_C	Tiling Array	TFOE_5847_0339c_C	TFOE_Rv0339c	ftp://ftp.ncbi.nlm.nih.gov/geo/samples/GSM1426nnn/GSM1426467/suppl	GEO	GSM1426467	Rv0339c	25232098	RNA	PRJNA254351	GPL14824	GSE59086	Mycobacterium tuberculosis H37Rv	2014-07-04
TFOE_3770_0348_B	Tiling Array	TFOE_3770_0348_B	TFOE_Rv0348	ftp://ftp.ncbi.nlm.nih.gov/geo/samples/GSM1426nnn/GSM1426468/suppl	GEO	GSM1426468	Rv0348	25232098	RNA	PRJNA254351	GPL14824	GSE59086	Mycobacterium tuberculosis H37Rv	2014-07-04
TFOE_7445_0348_A	Tiling Array	TFOE_7445_0348_A	TFOE_Rv0348	ftp://ftp.ncbi.nlm.nih.gov/geo/samples/GSM1426nnn/GSM1426469/suppl	GEO	GSM1426469	Rv0348	25232098	RNA	PRJNA254351	GPL14824	GSE59086	Mycobacterium tuberculosis H37Rv	2014-07-04
TFOE_7856_0348	Tiling Array	TFOE_7856_0348	TFOE_Rv0348	ftp://ftp.ncbi.nlm.nih.gov/geo/samples/GSM1426nnn/GSM1426470/suppl	GEO	GSM1426470	Rv0348	25232098	RNA	PRJNA254351	GPL14824	GSE59086	Mycobacterium tuberculosis H37Rv	2014-07-04
TFOE_1124_0353	Tiling Array	TFOE_1124_0353	TFOE_Rv0353	ftp://ftp.ncbi.nlm.nih.gov/geo/samples/GSM1426nnn/GSM1426471/suppl	GEO	GSM1426471	Rv0353	25232098	RNA	PRJNA254351	GPL14824	GSE59086	Mycobacterium tuberculosis H37Rv	2014-07-04
TFOE_6732_0353	Tiling Array	TFOE_6732_0353	TFOE_Rv0353	ftp://ftp.ncbi.nlm.nih.gov/geo/samples/GSM1426nnn/GSM1426472/suppl	GEO	GSM1426472	Rv0353	25232098	RNA	PRJNA254351	GPL14824	GSE59086	Mycobacterium tuberculosis H37Rv	2014-07-04
TFOE_9336_0353	Tiling Array	TFOE_9336_0353	TFOE_Rv0353	ftp://ftp.ncbi.nlm.nih.gov/geo/samples/GSM1426nnn/GSM1426473/suppl	GEO	GSM1426473	Rv0353	25232098	RNA	PRJNA254351	GPL14824	GSE59086	Mycobacterium tuberculosis H37Rv	2014-07-04
TFOE_6782_0377	Tiling Array	TFOE_6782_0377	TFOE_Rv0377	ftp://ftp.ncbi.nlm.nih.gov/geo/samples/GSM1426nnn/GSM1426474/suppl	GEO	GSM1426474	Rv0377	25232098	RNA	PRJNA254351	GPL14824	GSE59086	Mycobacterium tuberculosis H37Rv	2014-07-04
TFOE_6963_0377_B	Tiling Array	TFOE_6963_0377_B	TFOE_Rv0377	ftp://ftp.ncbi.nlm.nih.gov/geo/samples/GSM1426nnn/GSM1426475/suppl	GEO	GSM1426475	Rv0377	25232098	RNA	PRJNA254351	GPL14824	GSE59086	Mycobacterium tuberculosis H37Rv	2014-07-04
TFOE_7521_0377_C	Tiling Array	TFOE_7521_0377_C	TFOE_Rv0377	ftp://ftp.ncbi.nlm.nih.gov/geo/samples/GSM1426nnn/GSM1426476/suppl	GEO	GSM1426476	Rv0377	25232098	RNA	PRJNA254351	GPL14824	GSE59086	Mycobacterium tuberculosis H37Rv	2014-07-04
TFOE_2006_0445c	Tiling Array	TFOE_2006_0445c	TFOE_Rv0445c	ftp://ftp.ncbi.nlm.nih.gov/geo/samples/GSM1426nnn/GSM1426477/suppl	GEO	GSM1426477	Rv0445c	25232098	RNA	PRJNA254351	GPL14824	GSE59086	Mycobacterium tuberculosis H37Rv	2014-07-04
TFOE_2579_0445c_B	Tiling Array	TFOE_2579_0445c_B	TFOE_Rv0445c	ftp://ftp.ncbi.nlm.nih.gov/geo/samples/GSM1426nnn/GSM1426478/suppl	GEO	GSM1426478	Rv0445c	25232098	RNA	PRJNA254351	GPL14824	GSE59086	Mycobacterium tuberculosis H37Rv	2014-07-04
TFOE_7012_0445c_C	Tiling Array	TFOE_7012_0445c_C	TFOE_Rv0445c	ftp://ftp.ncbi.nlm.nih.gov/geo/samples/GSM1426nnn/GSM1426479/suppl	GEO	GSM1426479	Rv0445c	25232098	RNA	PRJNA254351	GPL14824	GSE59086	Mycobacterium tuberculosis H37Rv	2014-07-04
TFOE_2520_0452	Tiling Array	TFOE_2520_0452	TFOE_Rv0452	ftp://ftp.ncbi.nlm.nih.gov/geo/samples/GSM1426nnn/GSM1426480/suppl	GEO	GSM1426480	Rv0452	25232098	RNA	PRJNA254351	GPL14824	GSE59086	Mycobacterium tuberculosis H37Rv	2014-07-04
TFOE_4248_0452	Tiling Array	TFOE_4248_0452	TFOE_Rv0452	ftp://ftp.ncbi.nlm.nih.gov/geo/samples/GSM1426nnn/GSM1426481/suppl	GEO	GSM1426481	Rv0452	25232098	RNA	PRJNA254351	GPL14824	GSE59086	Mycobacterium tuberculosis H37Rv	2014-07-04
TFOE_7468_0452	Tiling Array	TFOE_7468_0452	TFOE_Rv0452	ftp://ftp.ncbi.nlm.nih.gov/geo/samples/GSM1426nnn/GSM1426482/suppl	GEO	GSM1426482	Rv0452	25232098	RNA	PRJNA254351	GPL14824	GSE59086	Mycobacterium tuberculosis H37Rv	2014-07-04
TFOE_2670_0465c_a	Tiling Array	TFOE_2670_0465c_a	TFOE_Rv0465c	ftp://ftp.ncbi.nlm.nih.gov/geo/samples/GSM1426nnn/GSM1426483/suppl	GEO	GSM1426483	Rv0465c	25232098	RNA	PRJNA254351	GPL14824	GSE59086	Mycobacterium tuberculosis H37Rv	2014-07-04
TFOE_5809_0465c_C	Tiling Array	TFOE_5809_0465c_C	TFOE_Rv0465c	ftp://ftp.ncbi.nlm.nih.gov/geo/samples/GSM1426nnn/GSM1426484/suppl	GEO	GSM1426484	Rv0465c	25232098	RNA	PRJNA254351	GPL14824	GSE59086	Mycobacterium tuberculosis H37Rv	2014-07-04
TFOE_7861_0465c_b	Tiling Array	TFOE_7861_0465c_b	TFOE_Rv0465c	ftp://ftp.ncbi.nlm.nih.gov/geo/samples/GSM1426nnn/GSM1426485/suppl	GEO	GSM1426485	Rv0465c	25232098	RNA	PRJNA254351	GPL14824	GSE59086	Mycobacterium tuberculosis H37Rv	2014-07-04
TFOE_8951_0465c_c	Tiling Array	TFOE_8951_0465c_c	TFOE_Rv0465c	ftp://ftp.ncbi.nlm.nih.gov/geo/samples/GSM1426nnn/GSM1426486/suppl	GEO	GSM1426486	Rv0465c	25232098	RNA	PRJNA254351	GPL14824	GSE59086	Mycobacterium tuberculosis H37Rv	2014-07-04
TFOE_9476_0465c_B	Tiling Array	TFOE_9476_0465c_B	TFOE_Rv0465c	ftp://ftp.ncbi.nlm.nih.gov/geo/samples/GSM1426nnn/GSM1426487/suppl	GEO	GSM1426487	Rv0465c	25232098	RNA	PRJNA254351	GPL14824	GSE59086	Mycobacterium tuberculosis H37Rv	2014-07-04
TFOE_3221_0472c	Tiling Array	TFOE_3221_0472c	TFOE_Rv0472c	ftp://ftp.ncbi.nlm.nih.gov/geo/samples/GSM1426nnn/GSM1426488/suppl	GEO	GSM1426488	Rv0472c	25232098	RNA	PRJNA254351	GPL14824	GSE59086	Mycobacterium tuberculosis H37Rv	2014-07-04
TFOE_5648_0472c	Tiling Array	TFOE_5648_0472c	TFOE_Rv0472c	ftp://ftp.ncbi.nlm.nih.gov/geo/samples/GSM1426nnn/GSM1426489/suppl	GEO	GSM1426489	Rv0472c	25232098	RNA	PRJNA254351	GPL14824	GSE59086	Mycobacterium tuberculosis H37Rv	2014-07-04
TFOE_8690_0472c	Tiling Array	TFOE_8690_0472c	TFOE_Rv0472c	ftp://ftp.ncbi.nlm.nih.gov/geo/samples/GSM1426nnn/GSM1426490/suppl	GEO	GSM1426490	Rv0472c	25232098	RNA	PRJNA254351	GPL14824	GSE59086	Mycobacterium tuberculosis H37Rv	2014-07-04
TFOE_1557_0474_B	Tiling Array	TFOE_1557_0474_B	TFOE_Rv0474	ftp://ftp.ncbi.nlm.nih.gov/geo/samples/GSM1426nnn/GSM1426491/suppl	GEO	GSM1426491	Rv0474	25232098	RNA	PRJNA254351	GPL14824	GSE59086	Mycobacterium tuberculosis H37Rv	2014-07-04
TFOE_1632_0474_C	Tiling Array	TFOE_1632_0474_C	TFOE_Rv0474	ftp://ftp.ncbi.nlm.nih.gov/geo/samples/GSM1426nnn/GSM1426492/suppl	GEO	GSM1426492	Rv0474	25232098	RNA	PRJNA254351	GPL14824	GSE59086	Mycobacterium tuberculosis H37Rv	2014-07-04
TFOE_6945_0474_A	Tiling Array	TFOE_6945_0474_A	TFOE_Rv0474	ftp://ftp.ncbi.nlm.nih.gov/geo/samples/GSM1426nnn/GSM1426493/suppl	GEO	GSM1426493	Rv0474	25232098	RNA	PRJNA254351	GPL14824	GSE59086	Mycobacterium tuberculosis H37Rv	2014-07-04
TFOE_9656_0474_B	Tiling Array	TFOE_9656_0474_B	TFOE_Rv0474	ftp://ftp.ncbi.nlm.nih.gov/geo/samples/GSM1426nnn/GSM1426494/suppl	GEO	GSM1426494	Rv0474	25232098	RNA	PRJNA254351	GPL14824	GSE59086	Mycobacterium tuberculosis H37Rv	2014-07-04
TFOE_1488_0485	Tiling Array	TFOE_1488_0485	TFOE_Rv0485	ftp://ftp.ncbi.nlm.nih.gov/geo/samples/GSM1426nnn/GSM1426495/suppl	GEO	GSM1426495	Rv0485	25232098	RNA	PRJNA254351	GPL14824	GSE59086	Mycobacterium tuberculosis H37Rv	2014-07-04
TFOE_1660_0485_B	Tiling Array	TFOE_1660_0485_B	TFOE_Rv0485	ftp://ftp.ncbi.nlm.nih.gov/geo/samples/GSM1426nnn/GSM1426496/suppl	GEO	GSM1426496	Rv0485	25232098	RNA	PRJNA254351	GPL14824	GSE59086	Mycobacterium tuberculosis H37Rv	2014-07-04
TFOE_5597_0485_C	Tiling Array	TFOE_5597_0485_C	TFOE_Rv0485	ftp://ftp.ncbi.nlm.nih.gov/geo/samples/GSM1426nnn/GSM1426497/suppl	GEO	GSM1426497	Rv0485	25232098	RNA	PRJNA254351	GPL14824	GSE59086	Mycobacterium tuberculosis H37Rv	2014-07-04
TFOE_2722_0491	Tiling Array	TFOE_2722_0491	TFOE_Rv0491	ftp://ftp.ncbi.nlm.nih.gov/geo/samples/GSM1426nnn/GSM1426498/suppl	GEO	GSM1426498	Rv0491	25232098	RNA	PRJNA254351	GPL14824	GSE59086	Mycobacterium tuberculosis H37Rv	2014-07-04
TFOE_7387_0491_B	Tiling Array	TFOE_7387_0491_B	TFOE_Rv0491	ftp://ftp.ncbi.nlm.nih.gov/geo/samples/GSM1426nnn/GSM1426499/suppl	GEO	GSM1426499	Rv0491	25232098	RNA	PRJNA254351	GPL14824	GSE59086	Mycobacterium tuberculosis H37Rv	2014-07-04
TFOE_9310_0491_C	Tiling Array	TFOE_9310_0491_C	TFOE_Rv0491	ftp://ftp.ncbi.nlm.nih.gov/geo/samples/GSM1426nnn/GSM1426500/suppl	GEO	GSM1426500	Rv0491	25232098	RNA	PRJNA254351	GPL14824	GSE59086	Mycobacterium tuberculosis H37Rv	2014-07-04
TFOE_1075_0494_A	Tiling Array	TFOE_1075_0494_A	TFOE_Rv0494	ftp://ftp.ncbi.nlm.nih.gov/geo/samples/GSM1426nnn/GSM1426501/suppl	GEO	GSM1426501	Rv0494	25232098	RNA	PRJNA254351	GPL14824	GSE59086	Mycobacterium tuberculosis H37Rv	2014-07-04
TFOE_2101_0494_B	Tiling Array	TFOE_2101_0494_B	TFOE_Rv0494	ftp://ftp.ncbi.nlm.nih.gov/geo/samples/GSM1426nnn/GSM1426502/suppl	GEO	GSM1426502	Rv0494	25232098	RNA	PRJNA254351	GPL14824	GSE59086	Mycobacterium tuberculosis H37Rv	2014-07-04
TFOE_2838_0494_C	Tiling Array	TFOE_2838_0494_C	TFOE_Rv0494	ftp://ftp.ncbi.nlm.nih.gov/geo/samples/GSM1426nnn/GSM1426503/suppl	GEO	GSM1426503	Rv0494	25232098	RNA	PRJNA254351	GPL14824	GSE59086	Mycobacterium tuberculosis H37Rv	2014-07-04
TFOE_9438_0494_B	Tiling Array	TFOE_9438_0494_B	TFOE_Rv0494	ftp://ftp.ncbi.nlm.nih.gov/geo/samples/GSM1426nnn/GSM1426504/suppl	GEO	GSM1426504	Rv0494	25232098	RNA	PRJNA254351	GPL14824	GSE59086	Mycobacterium tuberculosis H37Rv	2014-07-04
TFOE_3439_0560c	Tiling Array	TFOE_3439_0560c	TFOE_Rv0560c	ftp://ftp.ncbi.nlm.nih.gov/geo/samples/GSM1426nnn/GSM1426505/suppl	GEO	GSM1426505	Rv0560c	25232098	RNA	PRJNA254351	GPL14824	GSE59086	Mycobacterium tuberculosis H37Rv	2014-07-04
TFOE_6247_0576	Tiling Array	TFOE_6247_0576	TFOE_Rv0576	ftp://ftp.ncbi.nlm.nih.gov/geo/samples/GSM1426nnn/GSM1426506/suppl	GEO	GSM1426506	Rv0576	25232098	RNA	PRJNA254351	GPL14824	GSE59086	Mycobacterium tuberculosis H37Rv	2014-07-04
TFOE_6335_0576_B	Tiling Array	TFOE_6335_0576_B	TFOE_Rv0576	ftp://ftp.ncbi.nlm.nih.gov/geo/samples/GSM1426nnn/GSM1426507/suppl	GEO	GSM1426507	Rv0576	25232098	RNA	PRJNA254351	GPL14824	GSE59086	Mycobacterium tuberculosis H37Rv	2014-07-04
TFOE_7778_0576_C	Tiling Array	TFOE_7778_0576_C	TFOE_Rv0576	ftp://ftp.ncbi.nlm.nih.gov/geo/samples/GSM1426nnn/GSM1426508/suppl	GEO	GSM1426508	Rv0576	25232098	RNA	PRJNA254351	GPL14824	GSE59086	Mycobacterium tuberculosis H37Rv	2014-07-04
TFOE_3199_0586_C	Tiling Array	TFOE_3199_0586_C	TFOE_Rv0586	ftp://ftp.ncbi.nlm.nih.gov/geo/samples/GSM1426nnn/GSM1426509/suppl	GEO	GSM1426509	Rv0586	25232098	RNA	PRJNA254351	GPL14824	GSE59086	Mycobacterium tuberculosis H37Rv	2014-07-04
TFOE_4503_0586_B	Tiling Array	TFOE_4503_0586_B	TFOE_Rv0586	ftp://ftp.ncbi.nlm.nih.gov/geo/samples/GSM1426nnn/GSM1426510/suppl	GEO	GSM1426510	Rv0586	25232098	RNA	PRJNA254351	GPL14824	GSE59086	Mycobacterium tuberculosis H37Rv	2014-07-04
TFOE_6778_0586	Tiling Array	TFOE_6778_0586	TFOE_Rv0586	ftp://ftp.ncbi.nlm.nih.gov/geo/samples/GSM1426nnn/GSM1426511/suppl	GEO	GSM1426511	Rv0586	25232098	RNA	PRJNA254351	GPL14824	GSE59086	Mycobacterium tuberculosis H37Rv	2014-07-04
TFOE_3450_0599c	Tiling Array	TFOE_3450_0599c	TFOE_Rv0599c	ftp://ftp.ncbi.nlm.nih.gov/geo/samples/GSM1426nnn/GSM1426512/suppl	GEO	GSM1426512	Rv0599c	25232098	RNA	PRJNA254351	GPL14824	GSE59086	Mycobacterium tuberculosis H37Rv	2014-07-04
TFOE_4634_0599c	Tiling Array	TFOE_4634_0599c	TFOE_Rv0599c	ftp://ftp.ncbi.nlm.nih.gov/geo/samples/GSM1426nnn/GSM1426513/suppl	GEO	GSM1426513	Rv0599c	25232098	RNA	PRJNA254351	GPL14824	GSE59086	Mycobacterium tuberculosis H37Rv	2014-07-04
TFOE_5228_0599c	Tiling Array	TFOE_5228_0599c	TFOE_Rv0599c	ftp://ftp.ncbi.nlm.nih.gov/geo/samples/GSM1426nnn/GSM1426514/suppl	GEO	GSM1426514	Rv0599c	25232098	RNA	PRJNA254351	GPL14824	GSE59086	Mycobacterium tuberculosis H37Rv	2014-07-04
TFOE_7656_0602c	Tiling Array	TFOE_7656_0602c	TFOE_Rv0602c	ftp://ftp.ncbi.nlm.nih.gov/geo/samples/GSM1426nnn/GSM1426515/suppl	GEO	GSM1426515	Rv0602c	25232098	RNA	PRJNA254351	GPL14824	GSE59086	Mycobacterium tuberculosis H37Rv	2014-07-04
TFOE_8883_0602c	Tiling Array	TFOE_8883_0602c	TFOE_Rv0602c	ftp://ftp.ncbi.nlm.nih.gov/geo/samples/GSM1426nnn/GSM1426516/suppl	GEO	GSM1426516	Rv0602c	25232098	RNA	PRJNA254351	GPL14824	GSE59086	Mycobacterium tuberculosis H37Rv	2014-07-04
TFOE_9543_0602c	Tiling Array	TFOE_9543_0602c	TFOE_Rv0602c	ftp://ftp.ncbi.nlm.nih.gov/geo/samples/GSM1426nnn/GSM1426517/suppl	GEO	GSM1426517	Rv0602c	25232098	RNA	PRJNA254351	GPL14824	GSE59086	Mycobacterium tuberculosis H37Rv	2014-07-04
TFOE_2238_0608	Tiling Array	TFOE_2238_0608	TFOE_Rv0608	ftp://ftp.ncbi.nlm.nih.gov/geo/samples/GSM1426nnn/GSM1426518/suppl	GEO	GSM1426518	Rv0608	25232098	RNA	PRJNA254351	GPL14824	GSE59086	Mycobacterium tuberculosis H37Rv	2014-07-04
TFOE_6605_0608	Tiling Array	TFOE_6605_0608	TFOE_Rv0608	ftp://ftp.ncbi.nlm.nih.gov/geo/samples/GSM1426nnn/GSM1426519/suppl	GEO	GSM1426519	Rv0608	25232098	RNA	PRJNA254351	GPL14824	GSE59086	Mycobacterium tuberculosis H37Rv	2014-07-04
TFOE_7909_0608	Tiling Array	TFOE_7909_0608	TFOE_Rv0608	ftp://ftp.ncbi.nlm.nih.gov/geo/samples/GSM1426nnn/GSM1426520/suppl	GEO	GSM1426520	Rv0608	25232098	RNA	PRJNA254351	GPL14824	GSE59086	Mycobacterium tuberculosis H37Rv	2014-07-04
TFOE_4083_0623	Tiling Array	TFOE_4083_0623	TFOE_Rv0623	ftp://ftp.ncbi.nlm.nih.gov/geo/samples/GSM1426nnn/GSM1426521/suppl	GEO	GSM1426521	Rv0623	25232098	RNA	PRJNA254351	GPL14824	GSE59086	Mycobacterium tuberculosis H37Rv	2014-07-04
TFOE_5155_0623	Tiling Array	TFOE_5155_0623	TFOE_Rv0623	ftp://ftp.ncbi.nlm.nih.gov/geo/samples/GSM1426nnn/GSM1426522/suppl	GEO	GSM1426522	Rv0623	25232098	RNA	PRJNA254351	GPL14824	GSE59086	Mycobacterium tuberculosis H37Rv	2014-07-04
TFOE_5381_0623	Tiling Array	TFOE_5381_0623	TFOE_Rv0623	ftp://ftp.ncbi.nlm.nih.gov/geo/samples/GSM1426nnn/GSM1426523/suppl	GEO	GSM1426523	Rv0623	25232098	RNA	PRJNA254351	GPL14824	GSE59086	Mycobacterium tuberculosis H37Rv	2014-07-04
TFOE_2192_0653c_B	Tiling Array	TFOE_2192_0653c_B	TFOE_Rv0653c	ftp://ftp.ncbi.nlm.nih.gov/geo/samples/GSM1426nnn/GSM1426524/suppl	GEO	GSM1426524	Rv0653c	25232098	RNA	PRJNA254351	GPL14824	GSE59086	Mycobacterium tuberculosis H37Rv	2014-07-04
TFOE_2952_0653c_A	Tiling Array	TFOE_2952_0653c_A	TFOE_Rv0653c	ftp://ftp.ncbi.nlm.nih.gov/geo/samples/GSM1426nnn/GSM1426525/suppl	GEO	GSM1426525	Rv0653c	25232098	RNA	PRJNA254351	GPL14824	GSE59086	Mycobacterium tuberculosis H37Rv	2014-07-04
TFOE_3495_0653c	Tiling Array	TFOE_3495_0653c	TFOE_Rv0653c	ftp://ftp.ncbi.nlm.nih.gov/geo/samples/GSM1426nnn/GSM1426526/suppl	GEO	GSM1426526	Rv0653c	25232098	RNA	PRJNA254351	GPL14824	GSE59086	Mycobacterium tuberculosis H37Rv	2014-07-04
TFOE_3642_0653c	Tiling Array	TFOE_3642_0653c	TFOE_Rv0653c	ftp://ftp.ncbi.nlm.nih.gov/geo/samples/GSM1426nnn/GSM1426527/suppl	GEO	GSM1426527	Rv0653c	25232098	RNA	PRJNA254351	GPL14824	GSE59086	Mycobacterium tuberculosis H37Rv	2014-07-04
TFOE_7951_0653c	Tiling Array	TFOE_7951_0653c	TFOE_Rv0653c	ftp://ftp.ncbi.nlm.nih.gov/geo/samples/GSM1426nnn/GSM1426528/suppl	GEO	GSM1426528	Rv0653c	25232098	RNA	PRJNA254351	GPL14824	GSE59086	Mycobacterium tuberculosis H37Rv	2014-07-04
TFOE_6482_0674	Tiling Array	TFOE_6482_0674	TFOE_Rv0674	ftp://ftp.ncbi.nlm.nih.gov/geo/samples/GSM1426nnn/GSM1426529/suppl	GEO	GSM1426529	Rv0674	25232098	RNA	PRJNA254351	GPL14824	GSE59086	Mycobacterium tuberculosis H37Rv	2014-07-04
TFOE_8059_0674	Tiling Array	TFOE_8059_0674	TFOE_Rv0674	ftp://ftp.ncbi.nlm.nih.gov/geo/samples/GSM1426nnn/GSM1426530/suppl	GEO	GSM1426530	Rv0674	25232098	RNA	PRJNA254351	GPL14824	GSE59086	Mycobacterium tuberculosis H37Rv	2014-07-04
TFOE_9349_0674	Tiling Array	TFOE_9349_0674	TFOE_Rv0674	ftp://ftp.ncbi.nlm.nih.gov/geo/samples/GSM1426nnn/GSM1426531/suppl	GEO	GSM1426531	Rv0674	25232098	RNA	PRJNA254351	GPL14824	GSE59086	Mycobacterium tuberculosis H37Rv	2014-07-04
TFOE_2275_0678	Tiling Array	TFOE_2275_0678	TFOE_Rv0678	ftp://ftp.ncbi.nlm.nih.gov/geo/samples/GSM1426nnn/GSM1426532/suppl	GEO	GSM1426532	Rv0678	25232098	RNA	PRJNA254351	GPL14824	GSE59086	Mycobacterium tuberculosis H37Rv	2014-07-04
TFOE_3146_0678_1	Tiling Array	TFOE_3146_0678_1	TFOE_Rv0678	ftp://ftp.ncbi.nlm.nih.gov/geo/samples/GSM1426nnn/GSM1426533/suppl	GEO	GSM1426533	Rv0678	25232098	RNA	PRJNA254351	GPL14824	GSE59086	Mycobacterium tuberculosis H37Rv	2014-07-04
TFOE_3146_0678_2	Tiling Array	TFOE_3146_0678_2	TFOE_Rv0678	ftp://ftp.ncbi.nlm.nih.gov/geo/samples/GSM1426nnn/GSM1426534/suppl	GEO	GSM1426534	Rv0678	25232098	RNA	PRJNA254351	GPL14824	GSE59086	Mycobacterium tuberculosis H37Rv	2014-07-04
TFOE_9487_0678	Tiling Array	TFOE_9487_0678	TFOE_Rv0678	ftp://ftp.ncbi.nlm.nih.gov/geo/samples/GSM1426nnn/GSM1426535/suppl	GEO	GSM1426535	Rv0678	25232098	RNA	PRJNA254351	GPL14824	GSE59086	Mycobacterium tuberculosis H37Rv	2014-07-04
TFOE_3679_0681	Tiling Array	TFOE_3679_0681	TFOE_Rv0681	ftp://ftp.ncbi.nlm.nih.gov/geo/samples/GSM1426nnn/GSM1426536/suppl	GEO	GSM1426536	Rv0681	25232098	RNA	PRJNA254351	GPL14824	GSE59086	Mycobacterium tuberculosis H37Rv	2014-07-04
TFOE_6427_0681	Tiling Array	TFOE_6427_0681	TFOE_Rv0681	ftp://ftp.ncbi.nlm.nih.gov/geo/samples/GSM1426nnn/GSM1426537/suppl	GEO	GSM1426537	Rv0681	25232098	RNA	PRJNA254351	GPL14824	GSE59086	Mycobacterium tuberculosis H37Rv	2014-07-04
TFOE_8012_0681	Tiling Array	TFOE_8012_0681	TFOE_Rv0681	ftp://ftp.ncbi.nlm.nih.gov/geo/samples/GSM1426nnn/GSM1426538/suppl	GEO	GSM1426538	Rv0681	25232098	RNA	PRJNA254351	GPL14824	GSE59086	Mycobacterium tuberculosis H37Rv	2014-07-04
TFOE_8204_0681	Tiling Array	TFOE_8204_0681	TFOE_Rv0681	ftp://ftp.ncbi.nlm.nih.gov/geo/samples/GSM1426nnn/GSM1426539/suppl	GEO	GSM1426539	Rv0681	25232098	RNA	PRJNA254351	GPL14824	GSE59086	Mycobacterium tuberculosis H37Rv	2014-07-04
TFOE_3131_0691c	Tiling Array	TFOE_3131_0691c	TFOE_Rv0691c	ftp://ftp.ncbi.nlm.nih.gov/geo/samples/GSM1426nnn/GSM1426540/suppl	GEO	GSM1426540	Rv0691c	25232098	RNA	PRJNA254351	GPL14824	GSE59086	Mycobacterium tuberculosis H37Rv	2014-07-04
TFOE_4945_0691c	Tiling Array	TFOE_4945_0691c	TFOE_Rv0691c	ftp://ftp.ncbi.nlm.nih.gov/geo/samples/GSM1426nnn/GSM1426541/suppl	GEO	GSM1426541	Rv0691c	25232098	RNA	PRJNA254351	GPL14824	GSE59086	Mycobacterium tuberculosis H37Rv	2014-07-04
TFOE_8722_0691c	Tiling Array	TFOE_8722_0691c	TFOE_Rv0691c	ftp://ftp.ncbi.nlm.nih.gov/geo/samples/GSM1426nnn/GSM1426542/suppl	GEO	GSM1426542	Rv0691c	25232098	RNA	PRJNA254351	GPL14824	GSE59086	Mycobacterium tuberculosis H37Rv	2014-07-04
TFOE_2966_0735	Tiling Array	TFOE_2966_0735	TFOE_Rv0735	ftp://ftp.ncbi.nlm.nih.gov/geo/samples/GSM1426nnn/GSM1426543/suppl	GEO	GSM1426543	Rv0735	25232098	RNA	PRJNA254351	GPL14824	GSE59086	Mycobacterium tuberculosis H37Rv	2014-07-04
TFOE_4696_0735	Tiling Array	TFOE_4696_0735	TFOE_Rv0735	ftp://ftp.ncbi.nlm.nih.gov/geo/samples/GSM1426nnn/GSM1426544/suppl	GEO	GSM1426544	Rv0735	25232098	RNA	PRJNA254351	GPL14824	GSE59086	Mycobacterium tuberculosis H37Rv	2014-07-04
TFOE_6283_0735	Tiling Array	TFOE_6283_0735	TFOE_Rv0735	ftp://ftp.ncbi.nlm.nih.gov/geo/samples/GSM1426nnn/GSM1426545/suppl	GEO	GSM1426545	Rv0735	25232098	RNA	PRJNA254351	GPL14824	GSE59086	Mycobacterium tuberculosis H37Rv	2014-07-04
TFOE_1168_0737	Tiling Array	TFOE_1168_0737	TFOE_Rv0737	ftp://ftp.ncbi.nlm.nih.gov/geo/samples/GSM1426nnn/GSM1426546/suppl	GEO	GSM1426546	Rv0737	25232098	RNA	PRJNA254351	GPL14824	GSE59086	Mycobacterium tuberculosis H37Rv	2014-07-04
TFOE_6289_0737	Tiling Array	TFOE_6289_0737	TFOE_Rv0737	ftp://ftp.ncbi.nlm.nih.gov/geo/samples/GSM1426nnn/GSM1426547/suppl	GEO	GSM1426547	Rv0737	25232098	RNA	PRJNA254351	GPL14824	GSE59086	Mycobacterium tuberculosis H37Rv	2014-07-04
TFOE_8624_0737	Tiling Array	TFOE_8624_0737	TFOE_Rv0737	ftp://ftp.ncbi.nlm.nih.gov/geo/samples/GSM1426nnn/GSM1426548/suppl	GEO	GSM1426548	Rv0737	25232098	RNA	PRJNA254351	GPL14824	GSE59086	Mycobacterium tuberculosis H37Rv	2014-07-04
TFOE_3894_0744c	Tiling Array	TFOE_3894_0744c	TFOE_Rv0744c	ftp://ftp.ncbi.nlm.nih.gov/geo/samples/GSM1426nnn/GSM1426549/suppl	GEO	GSM1426549	Rv0744c	25232098	RNA	PRJNA254351	GPL14824	GSE59086	Mycobacterium tuberculosis H37Rv	2014-07-04
TFOE_9126_0744c	Tiling Array	TFOE_9126_0744c	TFOE_Rv0744c	ftp://ftp.ncbi.nlm.nih.gov/geo/samples/GSM1426nnn/GSM1426550/suppl	GEO	GSM1426550	Rv0744c	25232098	RNA	PRJNA254351	GPL14824	GSE59086	Mycobacterium tuberculosis H37Rv	2014-07-04
TFOE_9178_0744c	Tiling Array	TFOE_9178_0744c	TFOE_Rv0744c	ftp://ftp.ncbi.nlm.nih.gov/geo/samples/GSM1426nnn/GSM1426551/suppl	GEO	GSM1426551	Rv0744c	25232098	RNA	PRJNA254351	GPL14824	GSE59086	Mycobacterium tuberculosis H37Rv	2014-07-04
TFOE_1255_0757_b	Tiling Array	TFOE_1255_0757_b	TFOE_Rv0757	ftp://ftp.ncbi.nlm.nih.gov/geo/samples/GSM1426nnn/GSM1426552/suppl	GEO	GSM1426552	Rv0757	25232098	RNA	PRJNA254351	GPL14824	GSE59086	Mycobacterium tuberculosis H37Rv	2014-07-04
TFOE_1634_0757	Tiling Array	TFOE_1634_0757	TFOE_Rv0757	ftp://ftp.ncbi.nlm.nih.gov/geo/samples/GSM1426nnn/GSM1426553/suppl	GEO	GSM1426553	Rv0757	25232098	RNA	PRJNA254351	GPL14824	GSE59086	Mycobacterium tuberculosis H37Rv	2014-07-04
TFOE_2546_0757	Tiling Array	TFOE_2546_0757	TFOE_Rv0757	ftp://ftp.ncbi.nlm.nih.gov/geo/samples/GSM1426nnn/GSM1426554/suppl	GEO	GSM1426554	Rv0757	25232098	RNA	PRJNA254351	GPL14824	GSE59086	Mycobacterium tuberculosis H37Rv	2014-07-04
TFOE_2777_0757	Tiling Array	TFOE_2777_0757	TFOE_Rv0757	ftp://ftp.ncbi.nlm.nih.gov/geo/samples/GSM1426nnn/GSM1426555/suppl	GEO	GSM1426555	Rv0757	25232098	RNA	PRJNA254351	GPL14824	GSE59086	Mycobacterium tuberculosis H37Rv	2014-07-04
TFOE_2591_0767c	Tiling Array	TFOE_2591_0767c	TFOE_Rv0767c	ftp://ftp.ncbi.nlm.nih.gov/geo/samples/GSM1426nnn/GSM1426556/suppl	GEO	GSM1426556	Rv0767c	25232098	RNA	PRJNA254351	GPL14824	GSE59086	Mycobacterium tuberculosis H37Rv	2014-07-04
TFOE_4251_0767c	Tiling Array	TFOE_4251_0767c	TFOE_Rv0767c	ftp://ftp.ncbi.nlm.nih.gov/geo/samples/GSM1426nnn/GSM1426557/suppl	GEO	GSM1426557	Rv0767c	25232098	RNA	PRJNA254351	GPL14824	GSE59086	Mycobacterium tuberculosis H37Rv	2014-07-04
TFOE_8010_0767c	Tiling Array	TFOE_8010_0767c	TFOE_Rv0767c	ftp://ftp.ncbi.nlm.nih.gov/geo/samples/GSM1426nnn/GSM1426558/suppl	GEO	GSM1426558	Rv0767c	25232098	RNA	PRJNA254351	GPL14824	GSE59086	Mycobacterium tuberculosis H37Rv	2014-07-04
TFOE_3681_0792c	Tiling Array	TFOE_3681_0792c	TFOE_Rv0792c	ftp://ftp.ncbi.nlm.nih.gov/geo/samples/GSM1426nnn/GSM1426559/suppl	GEO	GSM1426559	Rv0792c	25232098	RNA	PRJNA254351	GPL14824	GSE59086	Mycobacterium tuberculosis H37Rv	2014-07-04
TFOE_4612_0792c	Tiling Array	TFOE_4612_0792c	TFOE_Rv0792c	ftp://ftp.ncbi.nlm.nih.gov/geo/samples/GSM1426nnn/GSM1426560/suppl	GEO	GSM1426560	Rv0792c	25232098	RNA	PRJNA254351	GPL14824	GSE59086	Mycobacterium tuberculosis H37Rv	2014-07-04
TFOE_6352_0792c	Tiling Array	TFOE_6352_0792c	TFOE_Rv0792c	ftp://ftp.ncbi.nlm.nih.gov/geo/samples/GSM1426nnn/GSM1426561/suppl	GEO	GSM1426561	Rv0792c	25232098	RNA	PRJNA254351	GPL14824	GSE59086	Mycobacterium tuberculosis H37Rv	2014-07-04
TFOE_6585_0792c	Tiling Array	TFOE_6585_0792c	TFOE_Rv0792c	ftp://ftp.ncbi.nlm.nih.gov/geo/samples/GSM1426nnn/GSM1426562/suppl	GEO	GSM1426562	Rv0792c	25232098	RNA	PRJNA254351	GPL14824	GSE59086	Mycobacterium tuberculosis H37Rv	2014-07-04
TFOE_8354_0792c_C	Tiling Array	TFOE_8354_0792c_C	TFOE_Rv0792c	ftp://ftp.ncbi.nlm.nih.gov/geo/samples/GSM1426nnn/GSM1426563/suppl	GEO	GSM1426563	Rv0792c	25232098	RNA	PRJNA254351	GPL14824	GSE59086	Mycobacterium tuberculosis H37Rv	2014-07-04
TFOE_4698_0818	Tiling Array	TFOE_4698_0818	TFOE_Rv0818	ftp://ftp.ncbi.nlm.nih.gov/geo/samples/GSM1426nnn/GSM1426564/suppl	GEO	GSM1426564	Rv0818	25232098	RNA	PRJNA254351	GPL14824	GSE59086	Mycobacterium tuberculosis H37Rv	2014-07-04
TFOE_5762_0818	Tiling Array	TFOE_5762_0818	TFOE_Rv0818	ftp://ftp.ncbi.nlm.nih.gov/geo/samples/GSM1426nnn/GSM1426565/suppl	GEO	GSM1426565	Rv0818	25232098	RNA	PRJNA254351	GPL14824	GSE59086	Mycobacterium tuberculosis H37Rv	2014-07-04
TFOE_6079_0818	Tiling Array	TFOE_6079_0818	TFOE_Rv0818	ftp://ftp.ncbi.nlm.nih.gov/geo/samples/GSM1426nnn/GSM1426566/suppl	GEO	GSM1426566	Rv0818	25232098	RNA	PRJNA254351	GPL14824	GSE59086	Mycobacterium tuberculosis H37Rv	2014-07-04
TFOE_4668_0821c	Tiling Array	TFOE_4668_0821c	TFOE_Rv0821c	ftp://ftp.ncbi.nlm.nih.gov/geo/samples/GSM1426nnn/GSM1426567/suppl	GEO	GSM1426567	Rv0821c	25232098	RNA	PRJNA254351	GPL14824	GSE59086	Mycobacterium tuberculosis H37Rv	2014-07-04
TFOE_5436_0821c	Tiling Array	TFOE_5436_0821c	TFOE_Rv0821c	ftp://ftp.ncbi.nlm.nih.gov/geo/samples/GSM1426nnn/GSM1426568/suppl	GEO	GSM1426568	Rv0821c	25232098	RNA	PRJNA254351	GPL14824	GSE59086	Mycobacterium tuberculosis H37Rv	2014-07-04
TFOE_9343_0821c	Tiling Array	TFOE_9343_0821c	TFOE_Rv0821c	ftp://ftp.ncbi.nlm.nih.gov/geo/samples/GSM1426nnn/GSM1426569/suppl	GEO	GSM1426569	Rv0821c	25232098	RNA	PRJNA254351	GPL14824	GSE59086	Mycobacterium tuberculosis H37Rv	2014-07-04
TFOE_1363_0823c_B	Tiling Array	TFOE_1363_0823c_B	TFOE_Rv0823c	ftp://ftp.ncbi.nlm.nih.gov/geo/samples/GSM1426nnn/GSM1426570/suppl	GEO	GSM1426570	Rv0823c	25232098	RNA	PRJNA254351	GPL14824	GSE59086	Mycobacterium tuberculosis H37Rv	2014-07-04
TFOE_5531_0823c	Tiling Array	TFOE_5531_0823c	TFOE_Rv0823c	ftp://ftp.ncbi.nlm.nih.gov/geo/samples/GSM1426nnn/GSM1426571/suppl	GEO	GSM1426571	Rv0823c	25232098	RNA	PRJNA254351	GPL14824	GSE59086	Mycobacterium tuberculosis H37Rv	2014-07-04
TFOE_6386_0823c	Tiling Array	TFOE_6386_0823c	TFOE_Rv0823c	ftp://ftp.ncbi.nlm.nih.gov/geo/samples/GSM1426nnn/GSM1426572/suppl	GEO	GSM1426572	Rv0823c	25232098	RNA	PRJNA254351	GPL14824	GSE59086	Mycobacterium tuberculosis H37Rv	2014-07-04
TFOE_7749_0823c	Tiling Array	TFOE_7749_0823c	TFOE_Rv0823c	ftp://ftp.ncbi.nlm.nih.gov/geo/samples/GSM1426nnn/GSM1426573/suppl	GEO	GSM1426573	Rv0823c	25232098	RNA	PRJNA254351	GPL14824	GSE59086	Mycobacterium tuberculosis H37Rv	2014-07-04
TFOE_7662_0827c_A	Tiling Array	TFOE_7662_0827c_A	TFOE_Rv0827c	ftp://ftp.ncbi.nlm.nih.gov/geo/samples/GSM1426nnn/GSM1426574/suppl	GEO	GSM1426574	Rv0827c	25232098	RNA	PRJNA254351	GPL14824	GSE59086	Mycobacterium tuberculosis H37Rv	2014-07-04
TFOE_9113_0827c_B	Tiling Array	TFOE_9113_0827c_B	TFOE_Rv0827c	ftp://ftp.ncbi.nlm.nih.gov/geo/samples/GSM1426nnn/GSM1426575/suppl	GEO	GSM1426575	Rv0827c	25232098	RNA	PRJNA254351	GPL14824	GSE59086	Mycobacterium tuberculosis H37Rv	2014-07-04
TFOE_9505_0827c	Tiling Array	TFOE_9505_0827c	TFOE_Rv0827c	ftp://ftp.ncbi.nlm.nih.gov/geo/samples/GSM1426nnn/GSM1426576/suppl	GEO	GSM1426576	Rv0827c	25232098	RNA	PRJNA254351	GPL14824	GSE59086	Mycobacterium tuberculosis H37Rv	2014-07-04
TFOE_9932_0827c	Tiling Array	TFOE_9932_0827c	TFOE_Rv0827c	ftp://ftp.ncbi.nlm.nih.gov/geo/samples/GSM1426nnn/GSM1426577/suppl	GEO	GSM1426577	Rv0827c	25232098	RNA	PRJNA254351	GPL14824	GSE59086	Mycobacterium tuberculosis H37Rv	2014-07-04
TFOE_6292_0844c	Tiling Array	TFOE_6292_0844c	TFOE_Rv0844c	ftp://ftp.ncbi.nlm.nih.gov/geo/samples/GSM1426nnn/GSM1426578/suppl	GEO	GSM1426578	Rv0844c	25232098	RNA	PRJNA254351	GPL14824	GSE59086	Mycobacterium tuberculosis H37Rv	2014-07-04
TFOE_8344_0844c	Tiling Array	TFOE_8344_0844c	TFOE_Rv0844c	ftp://ftp.ncbi.nlm.nih.gov/geo/samples/GSM1426nnn/GSM1426579/suppl	GEO	GSM1426579	Rv0844c	25232098	RNA	PRJNA254351	GPL14824	GSE59086	Mycobacterium tuberculosis H37Rv	2014-07-04
TFOE_9569_0844c	Tiling Array	TFOE_9569_0844c	TFOE_Rv0844c	ftp://ftp.ncbi.nlm.nih.gov/geo/samples/GSM1426nnn/GSM1426580/suppl	GEO	GSM1426580	Rv0844c	25232098	RNA	PRJNA254351	GPL14824	GSE59086	Mycobacterium tuberculosis H37Rv	2014-07-04
TFOE_1190_0880	Tiling Array	TFOE_1190_0880	TFOE_Rv0880	ftp://ftp.ncbi.nlm.nih.gov/geo/samples/GSM1426nnn/GSM1426581/suppl	GEO	GSM1426581	Rv0880	25232098	RNA	PRJNA254351	GPL14824	GSE59086	Mycobacterium tuberculosis H37Rv	2014-07-04
TFOE_8078_0880	Tiling Array	TFOE_8078_0880	TFOE_Rv0880	ftp://ftp.ncbi.nlm.nih.gov/geo/samples/GSM1426nnn/GSM1426582/suppl	GEO	GSM1426582	Rv0880	25232098	RNA	PRJNA254351	GPL14824	GSE59086	Mycobacterium tuberculosis H37Rv	2014-07-04
TFOE_9682_0880	Tiling Array	TFOE_9682_0880	TFOE_Rv0880	ftp://ftp.ncbi.nlm.nih.gov/geo/samples/GSM1426nnn/GSM1426583/suppl	GEO	GSM1426583	Rv0880	25232098	RNA	PRJNA254351	GPL14824	GSE59086	Mycobacterium tuberculosis H37Rv	2014-07-04
TFOE_3083_0891c	Tiling Array	TFOE_3083_0891c	TFOE_Rv0891c	ftp://ftp.ncbi.nlm.nih.gov/geo/samples/GSM1426nnn/GSM1426584/suppl	GEO	GSM1426584	Rv0891c	25232098	RNA	PRJNA254351	GPL14824	GSE59086	Mycobacterium tuberculosis H37Rv	2014-07-04
TFOE_3705_0891c	Tiling Array	TFOE_3705_0891c	TFOE_Rv0891c	ftp://ftp.ncbi.nlm.nih.gov/geo/samples/GSM1426nnn/GSM1426585/suppl	GEO	GSM1426585	Rv0891c	25232098	RNA	PRJNA254351	GPL14824	GSE59086	Mycobacterium tuberculosis H37Rv	2014-07-04
TFOE_9861_0891c	Tiling Array	TFOE_9861_0891c	TFOE_Rv0891c	ftp://ftp.ncbi.nlm.nih.gov/geo/samples/GSM1426nnn/GSM1426586/suppl	GEO	GSM1426586	Rv0891c	25232098	RNA	PRJNA254351	GPL14824	GSE59086	Mycobacterium tuberculosis H37Rv	2014-07-04
TFOE_1581_0894	Tiling Array	TFOE_1581_0894	TFOE_Rv0894	ftp://ftp.ncbi.nlm.nih.gov/geo/samples/GSM1426nnn/GSM1426587/suppl	GEO	GSM1426587	Rv0894	25232098	RNA	PRJNA254351	GPL14824	GSE59086	Mycobacterium tuberculosis H37Rv	2014-07-04
TFOE_4073_0894	Tiling Array	TFOE_4073_0894	TFOE_Rv0894	ftp://ftp.ncbi.nlm.nih.gov/geo/samples/GSM1426nnn/GSM1426588/suppl	GEO	GSM1426588	Rv0894	25232098	RNA	PRJNA254351	GPL14824	GSE59086	Mycobacterium tuberculosis H37Rv	2014-07-04
TFOE_5872_0894	Tiling Array	TFOE_5872_0894	TFOE_Rv0894	ftp://ftp.ncbi.nlm.nih.gov/geo/samples/GSM1426nnn/GSM1426589/suppl	GEO	GSM1426589	Rv0894	25232098	RNA	PRJNA254351	GPL14824	GSE59086	Mycobacterium tuberculosis H37Rv	2014-07-04
TFOE_4620_0903c	Tiling Array	TFOE_4620_0903c	TFOE_Rv0903c	ftp://ftp.ncbi.nlm.nih.gov/geo/samples/GSM1426nnn/GSM1426590/suppl	GEO	GSM1426590	Rv0903c	25232098	RNA	PRJNA254351	GPL14824	GSE59086	Mycobacterium tuberculosis H37Rv	2014-07-04
TFOE_4831_0903c	Tiling Array	TFOE_4831_0903c	TFOE_Rv0903c	ftp://ftp.ncbi.nlm.nih.gov/geo/samples/GSM1426nnn/GSM1426591/suppl	GEO	GSM1426591	Rv0903c	25232098	RNA	PRJNA254351	GPL14824	GSE59086	Mycobacterium tuberculosis H37Rv	2014-07-04
TFOE_7140_0903c	Tiling Array	TFOE_7140_0903c	TFOE_Rv0903c	ftp://ftp.ncbi.nlm.nih.gov/geo/samples/GSM1426nnn/GSM1426592/suppl	GEO	GSM1426592	Rv0903c	25232098	RNA	PRJNA254351	GPL14824	GSE59086	Mycobacterium tuberculosis H37Rv	2014-07-04
TFOE_6973_0967	Tiling Array	TFOE_6973_0967	TFOE_Rv0967	ftp://ftp.ncbi.nlm.nih.gov/geo/samples/GSM1426nnn/GSM1426593/suppl	GEO	GSM1426593	Rv0967	25232098	RNA	PRJNA254351	GPL14824	GSE59086	Mycobacterium tuberculosis H37Rv	2014-07-04
TFOE_7144_0967	Tiling Array	TFOE_7144_0967	TFOE_Rv0967	ftp://ftp.ncbi.nlm.nih.gov/geo/samples/GSM1426nnn/GSM1426594/suppl	GEO	GSM1426594	Rv0967	25232098	RNA	PRJNA254351	GPL14824	GSE59086	Mycobacterium tuberculosis H37Rv	2014-07-04
TFOE_8426_0967	Tiling Array	TFOE_8426_0967	TFOE_Rv0967	ftp://ftp.ncbi.nlm.nih.gov/geo/samples/GSM1426nnn/GSM1426595/suppl	GEO	GSM1426595	Rv0967	25232098	RNA	PRJNA254351	GPL14824	GSE59086	Mycobacterium tuberculosis H37Rv	2014-07-04
TFOE_2230_0981	Tiling Array	TFOE_2230_0981	TFOE_Rv0981	ftp://ftp.ncbi.nlm.nih.gov/geo/samples/GSM1426nnn/GSM1426596/suppl	GEO	GSM1426596	Rv0981	25232098	RNA	PRJNA254351	GPL14824	GSE59086	Mycobacterium tuberculosis H37Rv	2014-07-04
TFOE_4707_0981_c	Tiling Array	TFOE_4707_0981_c	TFOE_Rv0981	ftp://ftp.ncbi.nlm.nih.gov/geo/samples/GSM1426nnn/GSM1426597/suppl	GEO	GSM1426597	Rv0981	25232098	RNA	PRJNA254351	GPL14824	GSE59086	Mycobacterium tuberculosis H37Rv	2014-07-04
TFOE_7807_0981	Tiling Array	TFOE_7807_0981	TFOE_Rv0981	ftp://ftp.ncbi.nlm.nih.gov/geo/samples/GSM1426nnn/GSM1426598/suppl	GEO	GSM1426598	Rv0981	25232098	RNA	PRJNA254351	GPL14824	GSE59086	Mycobacterium tuberculosis H37Rv	2014-07-04
TFOE_8486_0981_b	Tiling Array	TFOE_8486_0981_b	TFOE_Rv0981	ftp://ftp.ncbi.nlm.nih.gov/geo/samples/GSM1426nnn/GSM1426599/suppl	GEO	GSM1426599	Rv0981	25232098	RNA	PRJNA254351	GPL14824	GSE59086	Mycobacterium tuberculosis H37Rv	2014-07-04
TFOE_8794_0981	Tiling Array	TFOE_8794_0981	TFOE_Rv0981	ftp://ftp.ncbi.nlm.nih.gov/geo/samples/GSM1426nnn/GSM1426600/suppl	GEO	GSM1426600	Rv0981	25232098	RNA	PRJNA254351	GPL14824	GSE59086	Mycobacterium tuberculosis H37Rv	2014-07-04
TFOE_3774_1019	Tiling Array	TFOE_3774_1019	TFOE_Rv1019	ftp://ftp.ncbi.nlm.nih.gov/geo/samples/GSM1426nnn/GSM1426601/suppl	GEO	GSM1426601	Rv1019	25232098	RNA	PRJNA254351	GPL14824	GSE59086	Mycobacterium tuberculosis H37Rv	2014-07-04
TFOE_5714_1019	Tiling Array	TFOE_5714_1019	TFOE_Rv1019	ftp://ftp.ncbi.nlm.nih.gov/geo/samples/GSM1426nnn/GSM1426602/suppl	GEO	GSM1426602	Rv1019	25232098	RNA	PRJNA254351	GPL14824	GSE59086	Mycobacterium tuberculosis H37Rv	2014-07-04
TFOE_6892_1019	Tiling Array	TFOE_6892_1019	TFOE_Rv1019	ftp://ftp.ncbi.nlm.nih.gov/geo/samples/GSM1426nnn/GSM1426603/suppl	GEO	GSM1426603	Rv1019	25232098	RNA	PRJNA254351	GPL14824	GSE59086	Mycobacterium tuberculosis H37Rv	2014-07-04
TFOE_3781_1027c_1	Tiling Array	TFOE_3781_1027c_1	TFOE_Rv1027c	ftp://ftp.ncbi.nlm.nih.gov/geo/samples/GSM1426nnn/GSM1426604/suppl	GEO	GSM1426604	Rv1027c	25232098	RNA	PRJNA254351	GPL14824	GSE59086	Mycobacterium tuberculosis H37Rv	2014-07-04
TFOE_3781_1027c_2	Tiling Array	TFOE_3781_1027c_2	TFOE_Rv1027c	ftp://ftp.ncbi.nlm.nih.gov/geo/samples/GSM1426nnn/GSM1426605/suppl	GEO	GSM1426605	Rv1027c	25232098	RNA	PRJNA254351	GPL14824	GSE59086	Mycobacterium tuberculosis H37Rv	2014-07-04
TFOE_5333_1027c	Tiling Array	TFOE_5333_1027c	TFOE_Rv1027c	ftp://ftp.ncbi.nlm.nih.gov/geo/samples/GSM1426nnn/GSM1426606/suppl	GEO	GSM1426606	Rv1027c	25232098	RNA	PRJNA254351	GPL14824	GSE59086	Mycobacterium tuberculosis H37Rv	2014-07-04
TFOE_9385_1027c	Tiling Array	TFOE_9385_1027c	TFOE_Rv1027c	ftp://ftp.ncbi.nlm.nih.gov/geo/samples/GSM1426nnn/GSM1426607/suppl	GEO	GSM1426607	Rv1027c	25232098	RNA	PRJNA254351	GPL14824	GSE59086	Mycobacterium tuberculosis H37Rv	2014-07-04
TFOE_2910_1033c	Tiling Array	TFOE_2910_1033c	TFOE_Rv1033c	ftp://ftp.ncbi.nlm.nih.gov/geo/samples/GSM1426nnn/GSM1426608/suppl	GEO	GSM1426608	Rv1033c	25232098	RNA	PRJNA254351	GPL14824	GSE59086	Mycobacterium tuberculosis H37Rv	2014-07-04
TFOE_3474_1033c	Tiling Array	TFOE_3474_1033c	TFOE_Rv1033c	ftp://ftp.ncbi.nlm.nih.gov/geo/samples/GSM1426nnn/GSM1426609/suppl	GEO	GSM1426609	Rv1033c	25232098	RNA	PRJNA254351	GPL14824	GSE59086	Mycobacterium tuberculosis H37Rv	2014-07-04
TFOE_8738_1033c	Tiling Array	TFOE_8738_1033c	TFOE_Rv1033c	ftp://ftp.ncbi.nlm.nih.gov/geo/samples/GSM1426nnn/GSM1426610/suppl	GEO	GSM1426610	Rv1033c	25232098	RNA	PRJNA254351	GPL14824	GSE59086	Mycobacterium tuberculosis H37Rv	2014-07-04
TFOE_2218_1049	Tiling Array	TFOE_2218_1049	TFOE_Rv1049	ftp://ftp.ncbi.nlm.nih.gov/geo/samples/GSM1426nnn/GSM1426611/suppl	GEO	GSM1426611	Rv1049	25232098	RNA	PRJNA254351	GPL14824	GSE59086	Mycobacterium tuberculosis H37Rv	2014-07-04
TFOE_4036_1049	Tiling Array	TFOE_4036_1049	TFOE_Rv1049	ftp://ftp.ncbi.nlm.nih.gov/geo/samples/GSM1426nnn/GSM1426612/suppl	GEO	GSM1426612	Rv1049	25232098	RNA	PRJNA254351	GPL14824	GSE59086	Mycobacterium tuberculosis H37Rv	2014-07-04
TFOE_8681_1049	Tiling Array	TFOE_8681_1049	TFOE_Rv1049	ftp://ftp.ncbi.nlm.nih.gov/geo/samples/GSM1426nnn/GSM1426613/suppl	GEO	GSM1426613	Rv1049	25232098	RNA	PRJNA254351	GPL14824	GSE59086	Mycobacterium tuberculosis H37Rv	2014-07-04
TFOE_3901_1129c	Tiling Array	TFOE_3901_1129c	TFOE_Rv1129c	ftp://ftp.ncbi.nlm.nih.gov/geo/samples/GSM1426nnn/GSM1426614/suppl	GEO	GSM1426614	Rv1129c	25232098	RNA	PRJNA254351	GPL14824	GSE59086	Mycobacterium tuberculosis H37Rv	2014-07-04
TFOE_3936_1129c	Tiling Array	TFOE_3936_1129c	TFOE_Rv1129c	ftp://ftp.ncbi.nlm.nih.gov/geo/samples/GSM1426nnn/GSM1426615/suppl	GEO	GSM1426615	Rv1129c	25232098	RNA	PRJNA254351	GPL14824	GSE59086	Mycobacterium tuberculosis H37Rv	2014-07-04
TFOE_4839_1129c	Tiling Array	TFOE_4839_1129c	TFOE_Rv1129c	ftp://ftp.ncbi.nlm.nih.gov/geo/samples/GSM1426nnn/GSM1426616/suppl	GEO	GSM1426616	Rv1129c	25232098	RNA	PRJNA254351	GPL14824	GSE59086	Mycobacterium tuberculosis H37Rv	2014-07-04
TFOE_1203_1151c	Tiling Array	TFOE_1203_1151c	TFOE_Rv1151c	ftp://ftp.ncbi.nlm.nih.gov/geo/samples/GSM1426nnn/GSM1426617/suppl	GEO	GSM1426617	Rv1151c	25232098	RNA	PRJNA254351	GPL14824	GSE59086	Mycobacterium tuberculosis H37Rv	2014-07-04
TFOE_4316_1151c	Tiling Array	TFOE_4316_1151c	TFOE_Rv1151c	ftp://ftp.ncbi.nlm.nih.gov/geo/samples/GSM1426nnn/GSM1426618/suppl	GEO	GSM1426618	Rv1151c	25232098	RNA	PRJNA254351	GPL14824	GSE59086	Mycobacterium tuberculosis H37Rv	2014-07-04
TFOE_7811_1151c	Tiling Array	TFOE_7811_1151c	TFOE_Rv1151c	ftp://ftp.ncbi.nlm.nih.gov/geo/samples/GSM1426nnn/GSM1426619/suppl	GEO	GSM1426619	Rv1151c	25232098	RNA	PRJNA254351	GPL14824	GSE59086	Mycobacterium tuberculosis H37Rv	2014-07-04
TFOE_1474_1152	Tiling Array	TFOE_1474_1152	TFOE_Rv1152	ftp://ftp.ncbi.nlm.nih.gov/geo/samples/GSM1426nnn/GSM1426620/suppl	GEO	GSM1426620	Rv1152	25232098	RNA	PRJNA254351	GPL14824	GSE59086	Mycobacterium tuberculosis H37Rv	2014-07-04
TFOE_5850_1152_A	Tiling Array	TFOE_5850_1152_A	TFOE_Rv1152	ftp://ftp.ncbi.nlm.nih.gov/geo/samples/GSM1426nnn/GSM1426621/suppl	GEO	GSM1426621	Rv1152	25232098	RNA	PRJNA254351	GPL14824	GSE59086	Mycobacterium tuberculosis H37Rv	2014-07-04
TFOE_6301_1152_B	Tiling Array	TFOE_6301_1152_B	TFOE_Rv1152	ftp://ftp.ncbi.nlm.nih.gov/geo/samples/GSM1426nnn/GSM1426622/suppl	GEO	GSM1426622	Rv1152	25232098	RNA	PRJNA254351	GPL14824	GSE59086	Mycobacterium tuberculosis H37Rv	2014-07-04
TFOE_8017_1152	Tiling Array	TFOE_8017_1152	TFOE_Rv1152	ftp://ftp.ncbi.nlm.nih.gov/geo/samples/GSM1426nnn/GSM1426623/suppl	GEO	GSM1426623	Rv1152	25232098	RNA	PRJNA254351	GPL14824	GSE59086	Mycobacterium tuberculosis H37Rv	2014-07-04
TFOE_8087_1152	Tiling Array	TFOE_8087_1152	TFOE_Rv1152	ftp://ftp.ncbi.nlm.nih.gov/geo/samples/GSM1426nnn/GSM1426624/suppl	GEO	GSM1426624	Rv1152	25232098	RNA	PRJNA254351	GPL14824	GSE59086	Mycobacterium tuberculosis H37Rv	2014-07-04
TFOE_4812_1167c	Tiling Array	TFOE_4812_1167c	TFOE_Rv1167c	ftp://ftp.ncbi.nlm.nih.gov/geo/samples/GSM1426nnn/GSM1426625/suppl	GEO	GSM1426625	Rv1167c	25232098	RNA	PRJNA254351	GPL14824	GSE59086	Mycobacterium tuberculosis H37Rv	2014-07-04
TFOE_6929_1167c	Tiling Array	TFOE_6929_1167c	TFOE_Rv1167c	ftp://ftp.ncbi.nlm.nih.gov/geo/samples/GSM1426nnn/GSM1426626/suppl	GEO	GSM1426626	Rv1167c	25232098	RNA	PRJNA254351	GPL14824	GSE59086	Mycobacterium tuberculosis H37Rv	2014-07-04
TFOE_7962_1167c	Tiling Array	TFOE_7962_1167c	TFOE_Rv1167c	ftp://ftp.ncbi.nlm.nih.gov/geo/samples/GSM1426nnn/GSM1426627/suppl	GEO	GSM1426627	Rv1167c	25232098	RNA	PRJNA254351	GPL14824	GSE59086	Mycobacterium tuberculosis H37Rv	2014-07-04
TFOE_4001_1176c	Tiling Array	TFOE_4001_1176c	TFOE_Rv1176c	ftp://ftp.ncbi.nlm.nih.gov/geo/samples/GSM1426nnn/GSM1426628/suppl	GEO	GSM1426628	Rv1176c	25232098	RNA	PRJNA254351	GPL14824	GSE59086	Mycobacterium tuberculosis H37Rv	2014-07-04
TFOE_8236_1176c	Tiling Array	TFOE_8236_1176c	TFOE_Rv1176c	ftp://ftp.ncbi.nlm.nih.gov/geo/samples/GSM1426nnn/GSM1426629/suppl	GEO	GSM1426629	Rv1176c	25232098	RNA	PRJNA254351	GPL14824	GSE59086	Mycobacterium tuberculosis H37Rv	2014-07-04
TFOE_9109_1176c	Tiling Array	TFOE_9109_1176c	TFOE_Rv1176c	ftp://ftp.ncbi.nlm.nih.gov/geo/samples/GSM1426nnn/GSM1426630/suppl	GEO	GSM1426630	Rv1176c	25232098	RNA	PRJNA254351	GPL14824	GSE59086	Mycobacterium tuberculosis H37Rv	2014-07-04
TFOE_1734_1186c	Tiling Array	TFOE_1734_1186c	TFOE_Rv1186c	ftp://ftp.ncbi.nlm.nih.gov/geo/samples/GSM1426nnn/GSM1426631/suppl	GEO	GSM1426631	Rv1186c	25232098	RNA	PRJNA254351	GPL14824	GSE59086	Mycobacterium tuberculosis H37Rv	2014-07-04
TFOE_1808_1186c	Tiling Array	TFOE_1808_1186c	TFOE_Rv1186c	ftp://ftp.ncbi.nlm.nih.gov/geo/samples/GSM1426nnn/GSM1426632/suppl	GEO	GSM1426632	Rv1186c	25232098	RNA	PRJNA254351	GPL14824	GSE59086	Mycobacterium tuberculosis H37Rv	2014-07-04
TFOE_4810_1186c	Tiling Array	TFOE_4810_1186c	TFOE_Rv1186c	ftp://ftp.ncbi.nlm.nih.gov/geo/samples/GSM1426nnn/GSM1426633/suppl	GEO	GSM1426633	Rv1186c	25232098	RNA	PRJNA254351	GPL14824	GSE59086	Mycobacterium tuberculosis H37Rv	2014-07-04
TFOE_5112_1189	Tiling Array	TFOE_5112_1189	TFOE_Rv1189	ftp://ftp.ncbi.nlm.nih.gov/geo/samples/GSM1426nnn/GSM1426634/suppl	GEO	GSM1426634	Rv1189	25232098	RNA	PRJNA254351	GPL14824	GSE59086	Mycobacterium tuberculosis H37Rv	2014-07-04
TFOE_6238_1189	Tiling Array	TFOE_6238_1189	TFOE_Rv1189	ftp://ftp.ncbi.nlm.nih.gov/geo/samples/GSM1426nnn/GSM1426635/suppl	GEO	GSM1426635	Rv1189	25232098	RNA	PRJNA254351	GPL14824	GSE59086	Mycobacterium tuberculosis H37Rv	2014-07-04
TFOE_8421_1189	Tiling Array	TFOE_8421_1189	TFOE_Rv1189	ftp://ftp.ncbi.nlm.nih.gov/geo/samples/GSM1426nnn/GSM1426636/suppl	GEO	GSM1426636	Rv1189	25232098	RNA	PRJNA254351	GPL14824	GSE59086	Mycobacterium tuberculosis H37Rv	2014-07-04
TFOE_2229_1219c	Tiling Array	TFOE_2229_1219c	TFOE_Rv1219c	ftp://ftp.ncbi.nlm.nih.gov/geo/samples/GSM1426nnn/GSM1426637/suppl	GEO	GSM1426637	Rv1219c	25232098	RNA	PRJNA254351	GPL14824	GSE59086	Mycobacterium tuberculosis H37Rv	2014-07-04
TFOE_5098_1219c	Tiling Array	TFOE_5098_1219c	TFOE_Rv1219c	ftp://ftp.ncbi.nlm.nih.gov/geo/samples/GSM1426nnn/GSM1426638/suppl	GEO	GSM1426638	Rv1219c	25232098	RNA	PRJNA254351	GPL14824	GSE59086	Mycobacterium tuberculosis H37Rv	2014-07-04
TFOE_6617_1219c	Tiling Array	TFOE_6617_1219c	TFOE_Rv1219c	ftp://ftp.ncbi.nlm.nih.gov/geo/samples/GSM1426nnn/GSM1426639/suppl	GEO	GSM1426639	Rv1219c	25232098	RNA	PRJNA254351	GPL14824	GSE59086	Mycobacterium tuberculosis H37Rv	2014-07-04
TFOE_3680_1221	Tiling Array	TFOE_3680_1221	TFOE_Rv1221	ftp://ftp.ncbi.nlm.nih.gov/geo/samples/GSM1426nnn/GSM1426640/suppl	GEO	GSM1426640	Rv1221	25232098	RNA	PRJNA254351	GPL14824	GSE59086	Mycobacterium tuberculosis H37Rv	2014-07-04
TFOE_5462_1221	Tiling Array	TFOE_5462_1221	TFOE_Rv1221	ftp://ftp.ncbi.nlm.nih.gov/geo/samples/GSM1426nnn/GSM1426641/suppl	GEO	GSM1426641	Rv1221	25232098	RNA	PRJNA254351	GPL14824	GSE59086	Mycobacterium tuberculosis H37Rv	2014-07-04
TFOE_6677_1221	Tiling Array	TFOE_6677_1221	TFOE_Rv1221	ftp://ftp.ncbi.nlm.nih.gov/geo/samples/GSM1426nnn/GSM1426642/suppl	GEO	GSM1426642	Rv1221	25232098	RNA	PRJNA254351	GPL14824	GSE59086	Mycobacterium tuberculosis H37Rv	2014-07-04
TFOE_3722_1255c	Tiling Array	TFOE_3722_1255c	TFOE_Rv1255c	ftp://ftp.ncbi.nlm.nih.gov/geo/samples/GSM1426nnn/GSM1426643/suppl	GEO	GSM1426643	Rv1255c	25232098	RNA	PRJNA254351	GPL14824	GSE59086	Mycobacterium tuberculosis H37Rv	2014-07-04
TFOE_4094_1255c	Tiling Array	TFOE_4094_1255c	TFOE_Rv1255c	ftp://ftp.ncbi.nlm.nih.gov/geo/samples/GSM1426nnn/GSM1426644/suppl	GEO	GSM1426644	Rv1255c	25232098	RNA	PRJNA254351	GPL14824	GSE59086	Mycobacterium tuberculosis H37Rv	2014-07-04
TFOE_5936_1255c_B	Tiling Array	TFOE_5936_1255c_B	TFOE_Rv1255c	ftp://ftp.ncbi.nlm.nih.gov/geo/samples/GSM1426nnn/GSM1426645/suppl	GEO	GSM1426645	Rv1255c	25232098	RNA	PRJNA254351	GPL14824	GSE59086	Mycobacterium tuberculosis H37Rv	2014-07-04
TFOE_6050_1255c_C	Tiling Array	TFOE_6050_1255c_C	TFOE_Rv1255c	ftp://ftp.ncbi.nlm.nih.gov/geo/samples/GSM1426nnn/GSM1426646/suppl	GEO	GSM1426646	Rv1255c	25232098	RNA	PRJNA254351	GPL14824	GSE59086	Mycobacterium tuberculosis H37Rv	2014-07-04
TFOE_8005_1255c	Tiling Array	TFOE_8005_1255c	TFOE_Rv1255c	ftp://ftp.ncbi.nlm.nih.gov/geo/samples/GSM1426nnn/GSM1426647/suppl	GEO	GSM1426647	Rv1255c	25232098	RNA	PRJNA254351	GPL14824	GSE59086	Mycobacterium tuberculosis H37Rv	2014-07-04
TFOE_4687_1267c	Tiling Array	TFOE_4687_1267c	TFOE_Rv1267c	ftp://ftp.ncbi.nlm.nih.gov/geo/samples/GSM1426nnn/GSM1426648/suppl	GEO	GSM1426648	Rv1267c	25232098	RNA	PRJNA254351	GPL14824	GSE59086	Mycobacterium tuberculosis H37Rv	2014-07-04
TFOE_5216_1267c	Tiling Array	TFOE_5216_1267c	TFOE_Rv1267c	ftp://ftp.ncbi.nlm.nih.gov/geo/samples/GSM1426nnn/GSM1426649/suppl	GEO	GSM1426649	Rv1267c	25232098	RNA	PRJNA254351	GPL14824	GSE59086	Mycobacterium tuberculosis H37Rv	2014-07-04
TFOE_6011_1267c	Tiling Array	TFOE_6011_1267c	TFOE_Rv1267c	ftp://ftp.ncbi.nlm.nih.gov/geo/samples/GSM1426nnn/GSM1426650/suppl	GEO	GSM1426650	Rv1267c	25232098	RNA	PRJNA254351	GPL14824	GSE59086	Mycobacterium tuberculosis H37Rv	2014-07-04
TFOE_1741_1287	Tiling Array	TFOE_1741_1287	TFOE_Rv1287	ftp://ftp.ncbi.nlm.nih.gov/geo/samples/GSM1426nnn/GSM1426651/suppl	GEO	GSM1426651	Rv1287	25232098	RNA	PRJNA254351	GPL14824	GSE59086	Mycobacterium tuberculosis H37Rv	2014-07-04
TFOE_2815_1287	Tiling Array	TFOE_2815_1287	TFOE_Rv1287	ftp://ftp.ncbi.nlm.nih.gov/geo/samples/GSM1426nnn/GSM1426652/suppl	GEO	GSM1426652	Rv1287	25232098	RNA	PRJNA254351	GPL14824	GSE59086	Mycobacterium tuberculosis H37Rv	2014-07-04
TFOE_2884_1287	Tiling Array	TFOE_2884_1287	TFOE_Rv1287	ftp://ftp.ncbi.nlm.nih.gov/geo/samples/GSM1426nnn/GSM1426653/suppl	GEO	GSM1426653	Rv1287	25232098	RNA	PRJNA254351	GPL14824	GSE59086	Mycobacterium tuberculosis H37Rv	2014-07-04
TFOE_7245_1287	Tiling Array	TFOE_7245_1287	TFOE_Rv1287	ftp://ftp.ncbi.nlm.nih.gov/geo/samples/GSM1426nnn/GSM1426654/suppl	GEO	GSM1426654	Rv1287	25232098	RNA	PRJNA254351	GPL14824	GSE59086	Mycobacterium tuberculosis H37Rv	2014-07-04
TFOE_1963_1332	Tiling Array	TFOE_1963_1332	TFOE_Rv1332	ftp://ftp.ncbi.nlm.nih.gov/geo/samples/GSM1426nnn/GSM1426655/suppl	GEO	GSM1426655	Rv1332	25232098	RNA	PRJNA254351	GPL14824	GSE59086	Mycobacterium tuberculosis H37Rv	2014-07-04
TFOE_2386_1332	Tiling Array	TFOE_2386_1332	TFOE_Rv1332	ftp://ftp.ncbi.nlm.nih.gov/geo/samples/GSM1426nnn/GSM1426656/suppl	GEO	GSM1426656	Rv1332	25232098	RNA	PRJNA254351	GPL14824	GSE59086	Mycobacterium tuberculosis H37Rv	2014-07-04
TFOE_7099_1332	Tiling Array	TFOE_7099_1332	TFOE_Rv1332	ftp://ftp.ncbi.nlm.nih.gov/geo/samples/GSM1426nnn/GSM1426657/suppl	GEO	GSM1426657	Rv1332	25232098	RNA	PRJNA254351	GPL14824	GSE59086	Mycobacterium tuberculosis H37Rv	2014-07-04
TFOE_1701_1353c	Tiling Array	TFOE_1701_1353c	TFOE_Rv1353c	ftp://ftp.ncbi.nlm.nih.gov/geo/samples/GSM1426nnn/GSM1426658/suppl	GEO	GSM1426658	Rv1353c	25232098	RNA	PRJNA254351	GPL14824	GSE59086	Mycobacterium tuberculosis H37Rv	2014-07-04
TFOE_5758_1353c	Tiling Array	TFOE_5758_1353c	TFOE_Rv1353c	ftp://ftp.ncbi.nlm.nih.gov/geo/samples/GSM1426nnn/GSM1426659/suppl	GEO	GSM1426659	Rv1353c	25232098	RNA	PRJNA254351	GPL14824	GSE59086	Mycobacterium tuberculosis H37Rv	2014-07-04
TFOE_5958_1353c	Tiling Array	TFOE_5958_1353c	TFOE_Rv1353c	ftp://ftp.ncbi.nlm.nih.gov/geo/samples/GSM1426nnn/GSM1426660/suppl	GEO	GSM1426660	Rv1353c	25232098	RNA	PRJNA254351	GPL14824	GSE59086	Mycobacterium tuberculosis H37Rv	2014-07-04
TFOE_2892_1358	Tiling Array	TFOE_2892_1358	TFOE_Rv1358	ftp://ftp.ncbi.nlm.nih.gov/geo/samples/GSM1426nnn/GSM1426661/suppl	GEO	GSM1426661	Rv1358	25232098	RNA	PRJNA254351	GPL14824	GSE59086	Mycobacterium tuberculosis H37Rv	2014-07-04
TFOE_8006_1358	Tiling Array	TFOE_8006_1358	TFOE_Rv1358	ftp://ftp.ncbi.nlm.nih.gov/geo/samples/GSM1426nnn/GSM1426662/suppl	GEO	GSM1426662	Rv1358	25232098	RNA	PRJNA254351	GPL14824	GSE59086	Mycobacterium tuberculosis H37Rv	2014-07-04
TFOE_9428_1358	Tiling Array	TFOE_9428_1358	TFOE_Rv1358	ftp://ftp.ncbi.nlm.nih.gov/geo/samples/GSM1426nnn/GSM1426663/suppl	GEO	GSM1426663	Rv1358	25232098	RNA	PRJNA254351	GPL14824	GSE59086	Mycobacterium tuberculosis H37Rv	2014-07-04
TFOE_3603_1359	Tiling Array	TFOE_3603_1359	TFOE_Rv1359	ftp://ftp.ncbi.nlm.nih.gov/geo/samples/GSM1426nnn/GSM1426664/suppl	GEO	GSM1426664	Rv1359	25232098	RNA	PRJNA254351	GPL14824	GSE59086	Mycobacterium tuberculosis H37Rv	2014-07-04
TFOE_4670_1359	Tiling Array	TFOE_4670_1359	TFOE_Rv1359	ftp://ftp.ncbi.nlm.nih.gov/geo/samples/GSM1426nnn/GSM1426665/suppl	GEO	GSM1426665	Rv1359	25232098	RNA	PRJNA254351	GPL14824	GSE59086	Mycobacterium tuberculosis H37Rv	2014-07-04
TFOE_6487_1359	Tiling Array	TFOE_6487_1359	TFOE_Rv1359	ftp://ftp.ncbi.nlm.nih.gov/geo/samples/GSM1426nnn/GSM1426666/suppl	GEO	GSM1426666	Rv1359	25232098	RNA	PRJNA254351	GPL14824	GSE59086	Mycobacterium tuberculosis H37Rv	2014-07-04
TFOE_3352_1379	Tiling Array	TFOE_3352_1379	TFOE_Rv1379	ftp://ftp.ncbi.nlm.nih.gov/geo/samples/GSM1426nnn/GSM1426667/suppl	GEO	GSM1426667	Rv1379	25232098	RNA	PRJNA254351	GPL14824	GSE59086	Mycobacterium tuberculosis H37Rv	2014-07-04
TFOE_3701_1379	Tiling Array	TFOE_3701_1379	TFOE_Rv1379	ftp://ftp.ncbi.nlm.nih.gov/geo/samples/GSM1426nnn/GSM1426668/suppl	GEO	GSM1426668	Rv1379	25232098	RNA	PRJNA254351	GPL14824	GSE59086	Mycobacterium tuberculosis H37Rv	2014-07-04
TFOE_9869_1379	Tiling Array	TFOE_9869_1379	TFOE_Rv1379	ftp://ftp.ncbi.nlm.nih.gov/geo/samples/GSM1426nnn/GSM1426669/suppl	GEO	GSM1426669	Rv1379	25232098	RNA	PRJNA254351	GPL14824	GSE59086	Mycobacterium tuberculosis H37Rv	2014-07-04
TFOE_3534_1395	Tiling Array	TFOE_3534_1395	TFOE_Rv1395	ftp://ftp.ncbi.nlm.nih.gov/geo/samples/GSM1426nnn/GSM1426670/suppl	GEO	GSM1426670	Rv1395	25232098	RNA	PRJNA254351	GPL14824	GSE59086	Mycobacterium tuberculosis H37Rv	2014-07-04
TFOE_6650_1395	Tiling Array	TFOE_6650_1395	TFOE_Rv1395	ftp://ftp.ncbi.nlm.nih.gov/geo/samples/GSM1426nnn/GSM1426671/suppl	GEO	GSM1426671	Rv1395	25232098	RNA	PRJNA254351	GPL14824	GSE59086	Mycobacterium tuberculosis H37Rv	2014-07-04
TFOE_9640_1395	Tiling Array	TFOE_9640_1395	TFOE_Rv1395	ftp://ftp.ncbi.nlm.nih.gov/geo/samples/GSM1426nnn/GSM1426672/suppl	GEO	GSM1426672	Rv1395	25232098	RNA	PRJNA254351	GPL14824	GSE59086	Mycobacterium tuberculosis H37Rv	2014-07-04
TFOE_1833_1404	Tiling Array	TFOE_1833_1404	TFOE_Rv1404	ftp://ftp.ncbi.nlm.nih.gov/geo/samples/GSM1426nnn/GSM1426673/suppl	GEO	GSM1426673	Rv1404	25232098	RNA	PRJNA254351	GPL14824	GSE59086	Mycobacterium tuberculosis H37Rv	2014-07-04
TFOE_1845_1404	Tiling Array	TFOE_1845_1404	TFOE_Rv1404	ftp://ftp.ncbi.nlm.nih.gov/geo/samples/GSM1426nnn/GSM1426674/suppl	GEO	GSM1426674	Rv1404	25232098	RNA	PRJNA254351	GPL14824	GSE59086	Mycobacterium tuberculosis H37Rv	2014-07-04
TFOE_5670_1404	Tiling Array	TFOE_5670_1404	TFOE_Rv1404	ftp://ftp.ncbi.nlm.nih.gov/geo/samples/GSM1426nnn/GSM1426675/suppl	GEO	GSM1426675	Rv1404	25232098	RNA	PRJNA254351	GPL14824	GSE59086	Mycobacterium tuberculosis H37Rv	2014-07-04
TFOE_3615_1423	Tiling Array	TFOE_3615_1423	TFOE_Rv1423	ftp://ftp.ncbi.nlm.nih.gov/geo/samples/GSM1426nnn/GSM1426676/suppl	GEO	GSM1426676	Rv1423	25232098	RNA	PRJNA254351	GPL14824	GSE59086	Mycobacterium tuberculosis H37Rv	2014-07-04
TFOE_5292_1423	Tiling Array	TFOE_5292_1423	TFOE_Rv1423	ftp://ftp.ncbi.nlm.nih.gov/geo/samples/GSM1426nnn/GSM1426677/suppl	GEO	GSM1426677	Rv1423	25232098	RNA	PRJNA254351	GPL14824	GSE59086	Mycobacterium tuberculosis H37Rv	2014-07-04
TFOE_6788_1423	Tiling Array	TFOE_6788_1423	TFOE_Rv1423	ftp://ftp.ncbi.nlm.nih.gov/geo/samples/GSM1426nnn/GSM1426678/suppl	GEO	GSM1426678	Rv1423	25232098	RNA	PRJNA254351	GPL14824	GSE59086	Mycobacterium tuberculosis H37Rv	2014-07-04
TFOE_1447_1453	Tiling Array	TFOE_1447_1453	TFOE_Rv1453	ftp://ftp.ncbi.nlm.nih.gov/geo/samples/GSM1426nnn/GSM1426679/suppl	GEO	GSM1426679	Rv1453	25232098	RNA	PRJNA254351	GPL14824	GSE59086	Mycobacterium tuberculosis H37Rv	2014-07-04
TFOE_3490_1453	Tiling Array	TFOE_3490_1453	TFOE_Rv1453	ftp://ftp.ncbi.nlm.nih.gov/geo/samples/GSM1426nnn/GSM1426680/suppl	GEO	GSM1426680	Rv1453	25232098	RNA	PRJNA254351	GPL14824	GSE59086	Mycobacterium tuberculosis H37Rv	2014-07-04
TFOE_7839_1453	Tiling Array	TFOE_7839_1453	TFOE_Rv1453	ftp://ftp.ncbi.nlm.nih.gov/geo/samples/GSM1426nnn/GSM1426681/suppl	GEO	GSM1426681	Rv1453	25232098	RNA	PRJNA254351	GPL14824	GSE59086	Mycobacterium tuberculosis H37Rv	2014-07-04
TFOE_1294_1460	Tiling Array	TFOE_1294_1460	TFOE_Rv1460	ftp://ftp.ncbi.nlm.nih.gov/geo/samples/GSM1426nnn/GSM1426682/suppl	GEO	GSM1426682	Rv1460	25232098	RNA	PRJNA254351	GPL14824	GSE59086	Mycobacterium tuberculosis H37Rv	2014-07-04
TFOE_4497_1460	Tiling Array	TFOE_4497_1460	TFOE_Rv1460	ftp://ftp.ncbi.nlm.nih.gov/geo/samples/GSM1426nnn/GSM1426683/suppl	GEO	GSM1426683	Rv1460	25232098	RNA	PRJNA254351	GPL14824	GSE59086	Mycobacterium tuberculosis H37Rv	2014-07-04
TFOE_7748_1460	Tiling Array	TFOE_7748_1460	TFOE_Rv1460	ftp://ftp.ncbi.nlm.nih.gov/geo/samples/GSM1426nnn/GSM1426684/suppl	GEO	GSM1426684	Rv1460	25232098	RNA	PRJNA254351	GPL14824	GSE59086	Mycobacterium tuberculosis H37Rv	2014-07-04
TFOE_4661_1473A	Tiling Array	TFOE_4661_1473A	TFOE_Rv1473A	ftp://ftp.ncbi.nlm.nih.gov/geo/samples/GSM1426nnn/GSM1426685/suppl	GEO	GSM1426685	Rv1473A	25232098	RNA	PRJNA254351	GPL14824	GSE59086	Mycobacterium tuberculosis H37Rv	2014-07-04
TFOE_4931_1473A	Tiling Array	TFOE_4931_1473A	TFOE_Rv1473A	ftp://ftp.ncbi.nlm.nih.gov/geo/samples/GSM1426nnn/GSM1426686/suppl	GEO	GSM1426686	Rv1473A	25232098	RNA	PRJNA254351	GPL14824	GSE59086	Mycobacterium tuberculosis H37Rv	2014-07-04
TFOE_7293_1473A	Tiling Array	TFOE_7293_1473A	TFOE_Rv1473A	ftp://ftp.ncbi.nlm.nih.gov/geo/samples/GSM1426nnn/GSM1426687/suppl	GEO	GSM1426687	Rv1473A	25232098	RNA	PRJNA254351	GPL14824	GSE59086	Mycobacterium tuberculosis H37Rv	2014-07-04
TFOE_1798_1474c_A	Tiling Array	TFOE_1798_1474c_A	TFOE_Rv1474c	ftp://ftp.ncbi.nlm.nih.gov/geo/samples/GSM1426nnn/GSM1426688/suppl	GEO	GSM1426688	Rv1474c	25232098	RNA	PRJNA254351	GPL14824	GSE59086	Mycobacterium tuberculosis H37Rv	2014-07-04
TFOE_4971_1474c	Tiling Array	TFOE_4971_1474c	TFOE_Rv1474c	ftp://ftp.ncbi.nlm.nih.gov/geo/samples/GSM1426nnn/GSM1426689/suppl	GEO	GSM1426689	Rv1474c	25232098	RNA	PRJNA254351	GPL14824	GSE59086	Mycobacterium tuberculosis H37Rv	2014-07-04
TFOE_5953_1474c_B	Tiling Array	TFOE_5953_1474c_B	TFOE_Rv1474c	ftp://ftp.ncbi.nlm.nih.gov/geo/samples/GSM1426nnn/GSM1426690/suppl	GEO	GSM1426690	Rv1474c	25232098	RNA	PRJNA254351	GPL14824	GSE59086	Mycobacterium tuberculosis H37Rv	2014-07-04
TFOE_7691_1474c_C	Tiling Array	TFOE_7691_1474c_C	TFOE_Rv1474c	ftp://ftp.ncbi.nlm.nih.gov/geo/samples/GSM1426nnn/GSM1426691/suppl	GEO	GSM1426691	Rv1474c	25232098	RNA	PRJNA254351	GPL14824	GSE59086	Mycobacterium tuberculosis H37Rv	2014-07-04
TFOE_8380_1474c	Tiling Array	TFOE_8380_1474c	TFOE_Rv1474c	ftp://ftp.ncbi.nlm.nih.gov/geo/samples/GSM1426nnn/GSM1426692/suppl	GEO	GSM1426692	Rv1474c	25232098	RNA	PRJNA254351	GPL14824	GSE59086	Mycobacterium tuberculosis H37Rv	2014-07-04
TFOE_2914_1556	Tiling Array	TFOE_2914_1556	TFOE_Rv1556	ftp://ftp.ncbi.nlm.nih.gov/geo/samples/GSM1426nnn/GSM1426693/suppl	GEO	GSM1426693	Rv1556	25232098	RNA	PRJNA254351	GPL14824	GSE59086	Mycobacterium tuberculosis H37Rv	2014-07-04
TFOE_7362_1556	Tiling Array	TFOE_7362_1556	TFOE_Rv1556	ftp://ftp.ncbi.nlm.nih.gov/geo/samples/GSM1426nnn/GSM1426694/suppl	GEO	GSM1426694	Rv1556	25232098	RNA	PRJNA254351	GPL14824	GSE59086	Mycobacterium tuberculosis H37Rv	2014-07-04
TFOE_9978_1556	Tiling Array	TFOE_9978_1556	TFOE_Rv1556	ftp://ftp.ncbi.nlm.nih.gov/geo/samples/GSM1426nnn/GSM1426695/suppl	GEO	GSM1426695	Rv1556	25232098	RNA	PRJNA254351	GPL14824	GSE59086	Mycobacterium tuberculosis H37Rv	2014-07-04
TFOE_6215_1560	Tiling Array	TFOE_6215_1560	TFOE_Rv1560	ftp://ftp.ncbi.nlm.nih.gov/geo/samples/GSM1426nnn/GSM1426696/suppl	GEO	GSM1426696	Rv1560	25232098	RNA	PRJNA254351	GPL14824	GSE59086	Mycobacterium tuberculosis H37Rv	2014-07-04
TFOE_7581_1560	Tiling Array	TFOE_7581_1560	TFOE_Rv1560	ftp://ftp.ncbi.nlm.nih.gov/geo/samples/GSM1426nnn/GSM1426697/suppl	GEO	GSM1426697	Rv1560	25232098	RNA	PRJNA254351	GPL14824	GSE59086	Mycobacterium tuberculosis H37Rv	2014-07-04
TFOE_8839_1560	Tiling Array	TFOE_8839_1560	TFOE_Rv1560	ftp://ftp.ncbi.nlm.nih.gov/geo/samples/GSM1426nnn/GSM1426698/suppl	GEO	GSM1426698	Rv1560	25232098	RNA	PRJNA254351	GPL14824	GSE59086	Mycobacterium tuberculosis H37Rv	2014-07-04
TFOE_0383_1626	Tiling Array	TFOE_0383_1626	TFOE_Rv1626	ftp://ftp.ncbi.nlm.nih.gov/geo/samples/GSM1426nnn/GSM1426699/suppl	GEO	GSM1426699	Rv1626	25232098	RNA	PRJNA254351	GPL14824	GSE59086	Mycobacterium tuberculosis H37Rv	2014-07-04
TFOE_1494_1626	Tiling Array	TFOE_1494_1626	TFOE_Rv1626	ftp://ftp.ncbi.nlm.nih.gov/geo/samples/GSM1426nnn/GSM1426700/suppl	GEO	GSM1426700	Rv1626	25232098	RNA	PRJNA254351	GPL14824	GSE59086	Mycobacterium tuberculosis H37Rv	2014-07-04
TFOE_8543_1626	Tiling Array	TFOE_8543_1626	TFOE_Rv1626	ftp://ftp.ncbi.nlm.nih.gov/geo/samples/GSM1426nnn/GSM1426701/suppl	GEO	GSM1426701	Rv1626	25232098	RNA	PRJNA254351	GPL14824	GSE59086	Mycobacterium tuberculosis H37Rv	2014-07-04
TFOE_1016_1657	Tiling Array	TFOE_1016_1657	TFOE_Rv1657	ftp://ftp.ncbi.nlm.nih.gov/geo/samples/GSM1426nnn/GSM1426702/suppl	GEO	GSM1426702	Rv1657	25232098	RNA	PRJNA254351	GPL14824	GSE59086	Mycobacterium tuberculosis H37Rv	2014-07-04
TFOE_2216_1657	Tiling Array	TFOE_2216_1657	TFOE_Rv1657	ftp://ftp.ncbi.nlm.nih.gov/geo/samples/GSM1426nnn/GSM1426703/suppl	GEO	GSM1426703	Rv1657	25232098	RNA	PRJNA254351	GPL14824	GSE59086	Mycobacterium tuberculosis H37Rv	2014-07-04
TFOE_6102_1657	Tiling Array	TFOE_6102_1657	TFOE_Rv1657	ftp://ftp.ncbi.nlm.nih.gov/geo/samples/GSM1426nnn/GSM1426704/suppl	GEO	GSM1426704	Rv1657	25232098	RNA	PRJNA254351	GPL14824	GSE59086	Mycobacterium tuberculosis H37Rv	2014-07-04
TFOE_5212_1674c	Tiling Array	TFOE_5212_1674c	TFOE_Rv1674c	ftp://ftp.ncbi.nlm.nih.gov/geo/samples/GSM1426nnn/GSM1426705/suppl	GEO	GSM1426705	Rv1674c	25232098	RNA	PRJNA254351	GPL14824	GSE59086	Mycobacterium tuberculosis H37Rv	2014-07-04
TFOE_7826_1674c	Tiling Array	TFOE_7826_1674c	TFOE_Rv1674c	ftp://ftp.ncbi.nlm.nih.gov/geo/samples/GSM1426nnn/GSM1426706/suppl	GEO	GSM1426706	Rv1674c	25232098	RNA	PRJNA254351	GPL14824	GSE59086	Mycobacterium tuberculosis H37Rv	2014-07-04
TFOE_8139_1674c	Tiling Array	TFOE_8139_1674c	TFOE_Rv1674c	ftp://ftp.ncbi.nlm.nih.gov/geo/samples/GSM1426nnn/GSM1426707/suppl	GEO	GSM1426707	Rv1674c	25232098	RNA	PRJNA254351	GPL14824	GSE59086	Mycobacterium tuberculosis H37Rv	2014-07-04
TFOE_3423_1675c	Tiling Array	TFOE_3423_1675c	TFOE_Rv1675c	ftp://ftp.ncbi.nlm.nih.gov/geo/samples/GSM1426nnn/GSM1426708/suppl	GEO	GSM1426708	Rv1675c	25232098	RNA	PRJNA254351	GPL14824	GSE59086	Mycobacterium tuberculosis H37Rv	2014-07-04
TFOE_7690_1675c	Tiling Array	TFOE_7690_1675c	TFOE_Rv1675c	ftp://ftp.ncbi.nlm.nih.gov/geo/samples/GSM1426nnn/GSM1426709/suppl	GEO	GSM1426709	Rv1675c	25232098	RNA	PRJNA254351	GPL14824	GSE59086	Mycobacterium tuberculosis H37Rv	2014-07-04
TFOE_8687_1675c	Tiling Array	TFOE_8687_1675c	TFOE_Rv1675c	ftp://ftp.ncbi.nlm.nih.gov/geo/samples/GSM1426nnn/GSM1426710/suppl	GEO	GSM1426710	Rv1675c	25232098	RNA	PRJNA254351	GPL14824	GSE59086	Mycobacterium tuberculosis H37Rv	2014-07-04
TFOE_1959_1719	Tiling Array	TFOE_1959_1719	TFOE_Rv1719	ftp://ftp.ncbi.nlm.nih.gov/geo/samples/GSM1426nnn/GSM1426711/suppl	GEO	GSM1426711	Rv1719	25232098	RNA	PRJNA254351	GPL14824	GSE59086	Mycobacterium tuberculosis H37Rv	2014-07-04
TFOE_3497_1719	Tiling Array	TFOE_3497_1719	TFOE_Rv1719	ftp://ftp.ncbi.nlm.nih.gov/geo/samples/GSM1426nnn/GSM1426712/suppl	GEO	GSM1426712	Rv1719	25232098	RNA	PRJNA254351	GPL14824	GSE59086	Mycobacterium tuberculosis H37Rv	2014-07-04
TFOE_8941_1719	Tiling Array	TFOE_8941_1719	TFOE_Rv1719	ftp://ftp.ncbi.nlm.nih.gov/geo/samples/GSM1426nnn/GSM1426713/suppl	GEO	GSM1426713	Rv1719	25232098	RNA	PRJNA254351	GPL14824	GSE59086	Mycobacterium tuberculosis H37Rv	2014-07-04
TFOE_3092_1725c	Tiling Array	TFOE_3092_1725c	TFOE_Rv1725c	ftp://ftp.ncbi.nlm.nih.gov/geo/samples/GSM1426nnn/GSM1426714/suppl	GEO	GSM1426714	Rv1725c	25232098	RNA	PRJNA254351	GPL14824	GSE59086	Mycobacterium tuberculosis H37Rv	2014-07-04
TFOE_6676_1725c	Tiling Array	TFOE_6676_1725c	TFOE_Rv1725c	ftp://ftp.ncbi.nlm.nih.gov/geo/samples/GSM1426nnn/GSM1426715/suppl	GEO	GSM1426715	Rv1725c	25232098	RNA	PRJNA254351	GPL14824	GSE59086	Mycobacterium tuberculosis H37Rv	2014-07-04
TFOE_7465_1725c	Tiling Array	TFOE_7465_1725c	TFOE_Rv1725c	ftp://ftp.ncbi.nlm.nih.gov/geo/samples/GSM1426nnn/GSM1426716/suppl	GEO	GSM1426716	Rv1725c	25232098	RNA	PRJNA254351	GPL14824	GSE59086	Mycobacterium tuberculosis H37Rv	2014-07-04
TFOE_2509_1740	Tiling Array	TFOE_2509_1740	TFOE_Rv1740	ftp://ftp.ncbi.nlm.nih.gov/geo/samples/GSM1426nnn/GSM1426717/suppl	GEO	GSM1426717	Rv1740	25232098	RNA	PRJNA254351	GPL14824	GSE59086	Mycobacterium tuberculosis H37Rv	2014-07-04
TFOE_5284_1740	Tiling Array	TFOE_5284_1740	TFOE_Rv1740	ftp://ftp.ncbi.nlm.nih.gov/geo/samples/GSM1426nnn/GSM1426718/suppl	GEO	GSM1426718	Rv1740	25232098	RNA	PRJNA254351	GPL14824	GSE59086	Mycobacterium tuberculosis H37Rv	2014-07-04
TFOE_9311_1740	Tiling Array	TFOE_9311_1740	TFOE_Rv1740	ftp://ftp.ncbi.nlm.nih.gov/geo/samples/GSM1426nnn/GSM1426719/suppl	GEO	GSM1426719	Rv1740	25232098	RNA	PRJNA254351	GPL14824	GSE59086	Mycobacterium tuberculosis H37Rv	2014-07-04
TFOE_3531_1773c	Tiling Array	TFOE_3531_1773c	TFOE_Rv1773c	ftp://ftp.ncbi.nlm.nih.gov/geo/samples/GSM1426nnn/GSM1426720/suppl	GEO	GSM1426720	Rv1773c	25232098	RNA	PRJNA254351	GPL14824	GSE59086	Mycobacterium tuberculosis H37Rv	2014-07-04
TFOE_5006_1773c	Tiling Array	TFOE_5006_1773c	TFOE_Rv1773c	ftp://ftp.ncbi.nlm.nih.gov/geo/samples/GSM1426nnn/GSM1426721/suppl	GEO	GSM1426721	Rv1773c	25232098	RNA	PRJNA254351	GPL14824	GSE59086	Mycobacterium tuberculosis H37Rv	2014-07-04
TFOE_7984_1773c	Tiling Array	TFOE_7984_1773c	TFOE_Rv1773c	ftp://ftp.ncbi.nlm.nih.gov/geo/samples/GSM1426nnn/GSM1426722/suppl	GEO	GSM1426722	Rv1773c	25232098	RNA	PRJNA254351	GPL14824	GSE59086	Mycobacterium tuberculosis H37Rv	2014-07-04
TFOE_3943_1776c	Tiling Array	TFOE_3943_1776c	TFOE_Rv1776c	ftp://ftp.ncbi.nlm.nih.gov/geo/samples/GSM1426nnn/GSM1426723/suppl	GEO	GSM1426723	Rv1776c	25232098	RNA	PRJNA254351	GPL14824	GSE59086	Mycobacterium tuberculosis H37Rv	2014-07-04
TFOE_4408_1776c	Tiling Array	TFOE_4408_1776c	TFOE_Rv1776c	ftp://ftp.ncbi.nlm.nih.gov/geo/samples/GSM1426nnn/GSM1426724/suppl	GEO	GSM1426724	Rv1776c	25232098	RNA	PRJNA254351	GPL14824	GSE59086	Mycobacterium tuberculosis H37Rv	2014-07-04
TFOE_5447_1776c	Tiling Array	TFOE_5447_1776c	TFOE_Rv1776c	ftp://ftp.ncbi.nlm.nih.gov/geo/samples/GSM1426nnn/GSM1426725/suppl	GEO	GSM1426725	Rv1776c	25232098	RNA	PRJNA254351	GPL14824	GSE59086	Mycobacterium tuberculosis H37Rv	2014-07-04
TFOE_6347_1816	Tiling Array	TFOE_6347_1816	TFOE_Rv1816	ftp://ftp.ncbi.nlm.nih.gov/geo/samples/GSM1426nnn/GSM1426726/suppl	GEO	GSM1426726	Rv1816	25232098	RNA	PRJNA254351	GPL14824	GSE59086	Mycobacterium tuberculosis H37Rv	2014-07-04
TFOE_8915_1816	Tiling Array	TFOE_8915_1816	TFOE_Rv1816	ftp://ftp.ncbi.nlm.nih.gov/geo/samples/GSM1426nnn/GSM1426727/suppl	GEO	GSM1426727	Rv1816	25232098	RNA	PRJNA254351	GPL14824	GSE59086	Mycobacterium tuberculosis H37Rv	2014-07-04
TFOE_9132_1816	Tiling Array	TFOE_9132_1816	TFOE_Rv1816	ftp://ftp.ncbi.nlm.nih.gov/geo/samples/GSM1426nnn/GSM1426728/suppl	GEO	GSM1426728	Rv1816	25232098	RNA	PRJNA254351	GPL14824	GSE59086	Mycobacterium tuberculosis H37Rv	2014-07-04
TFOE_2106_1828	Tiling Array	TFOE_2106_1828	TFOE_Rv1828	ftp://ftp.ncbi.nlm.nih.gov/geo/samples/GSM1426nnn/GSM1426729/suppl	GEO	GSM1426729	Rv1828	25232098	RNA	PRJNA254351	GPL14824	GSE59086	Mycobacterium tuberculosis H37Rv	2014-07-04
TFOE_3844_1828	Tiling Array	TFOE_3844_1828	TFOE_Rv1828	ftp://ftp.ncbi.nlm.nih.gov/geo/samples/GSM1426nnn/GSM1426730/suppl	GEO	GSM1426730	Rv1828	25232098	RNA	PRJNA254351	GPL14824	GSE59086	Mycobacterium tuberculosis H37Rv	2014-07-04
TFOE_4908_1828	Tiling Array	TFOE_4908_1828	TFOE_Rv1828	ftp://ftp.ncbi.nlm.nih.gov/geo/samples/GSM1426nnn/GSM1426731/suppl	GEO	GSM1426731	Rv1828	25232098	RNA	PRJNA254351	GPL14824	GSE59086	Mycobacterium tuberculosis H37Rv	2014-07-04
TFOE_5192_1830	Tiling Array	TFOE_5192_1830	TFOE_Rv1830	ftp://ftp.ncbi.nlm.nih.gov/geo/samples/GSM1426nnn/GSM1426732/suppl	GEO	GSM1426732	Rv1830	25232098	RNA	PRJNA254351	GPL14824	GSE59086	Mycobacterium tuberculosis H37Rv	2014-07-04
TFOE_9738_1830	Tiling Array	TFOE_9738_1830	TFOE_Rv1830	ftp://ftp.ncbi.nlm.nih.gov/geo/samples/GSM1426nnn/GSM1426733/suppl	GEO	GSM1426733	Rv1830	25232098	RNA	PRJNA254351	GPL14824	GSE59086	Mycobacterium tuberculosis H37Rv	2014-07-04
TFOE_9820_1830	Tiling Array	TFOE_9820_1830	TFOE_Rv1830	ftp://ftp.ncbi.nlm.nih.gov/geo/samples/GSM1426nnn/GSM1426734/suppl	GEO	GSM1426734	Rv1830	25232098	RNA	PRJNA254351	GPL14824	GSE59086	Mycobacterium tuberculosis H37Rv	2014-07-04
TFOE_5117_1846c	Tiling Array	TFOE_5117_1846c	TFOE_Rv1846c	ftp://ftp.ncbi.nlm.nih.gov/geo/samples/GSM1426nnn/GSM1426735/suppl	GEO	GSM1426735	Rv1846c	25232098	RNA	PRJNA254351	GPL14824	GSE59086	Mycobacterium tuberculosis H37Rv	2014-07-04
TFOE_6269_1846c	Tiling Array	TFOE_6269_1846c	TFOE_Rv1846c	ftp://ftp.ncbi.nlm.nih.gov/geo/samples/GSM1426nnn/GSM1426736/suppl	GEO	GSM1426736	Rv1846c	25232098	RNA	PRJNA254351	GPL14824	GSE59086	Mycobacterium tuberculosis H37Rv	2014-07-04
TFOE_6565_1846c	Tiling Array	TFOE_6565_1846c	TFOE_Rv1846c	ftp://ftp.ncbi.nlm.nih.gov/geo/samples/GSM1426nnn/GSM1426737/suppl	GEO	GSM1426737	Rv1846c	25232098	RNA	PRJNA254351	GPL14824	GSE59086	Mycobacterium tuberculosis H37Rv	2014-07-04
TFOE_1378_1909c	Tiling Array	TFOE_1378_1909c	TFOE_Rv1909c	ftp://ftp.ncbi.nlm.nih.gov/geo/samples/GSM1426nnn/GSM1426738/suppl	GEO	GSM1426738	Rv1909c	25232098	RNA	PRJNA254351	GPL14824	GSE59086	Mycobacterium tuberculosis H37Rv	2014-07-04
TFOE_3612_1909c_C	Tiling Array	TFOE_3612_1909c_C	TFOE_Rv1909c	ftp://ftp.ncbi.nlm.nih.gov/geo/samples/GSM1426nnn/GSM1426739/suppl	GEO	GSM1426739	Rv1909c	25232098	RNA	PRJNA254351	GPL14824	GSE59086	Mycobacterium tuberculosis H37Rv	2014-07-04
TFOE_5966_1909c_B	Tiling Array	TFOE_5966_1909c_B	TFOE_Rv1909c	ftp://ftp.ncbi.nlm.nih.gov/geo/samples/GSM1426nnn/GSM1426740/suppl	GEO	GSM1426740	Rv1909c	25232098	RNA	PRJNA254351	GPL14824	GSE59086	Mycobacterium tuberculosis H37Rv	2014-07-04
TFOE_6104_1909c	Tiling Array	TFOE_6104_1909c	TFOE_Rv1909c	ftp://ftp.ncbi.nlm.nih.gov/geo/samples/GSM1426nnn/GSM1426741/suppl	GEO	GSM1426741	Rv1909c	25232098	RNA	PRJNA254351	GPL14824	GSE59086	Mycobacterium tuberculosis H37Rv	2014-07-04
TFOE_9243_1909c	Tiling Array	TFOE_9243_1909c	TFOE_Rv1909c	ftp://ftp.ncbi.nlm.nih.gov/geo/samples/GSM1426nnn/GSM1426742/suppl	GEO	GSM1426742	Rv1909c	25232098	RNA	PRJNA254351	GPL14824	GSE59086	Mycobacterium tuberculosis H37Rv	2014-07-04
TFOE_1579_1931c	Tiling Array	TFOE_1579_1931c	TFOE_Rv1931c	ftp://ftp.ncbi.nlm.nih.gov/geo/samples/GSM1426nnn/GSM1426743/suppl	GEO	GSM1426743	Rv1931c	25232098	RNA	PRJNA254351	GPL14824	GSE59086	Mycobacterium tuberculosis H37Rv	2014-07-04
TFOE_3155_1931c	Tiling Array	TFOE_3155_1931c	TFOE_Rv1931c	ftp://ftp.ncbi.nlm.nih.gov/geo/samples/GSM1426nnn/GSM1426744/suppl	GEO	GSM1426744	Rv1931c	25232098	RNA	PRJNA254351	GPL14824	GSE59086	Mycobacterium tuberculosis H37Rv	2014-07-04
TFOE_8406_1931c	Tiling Array	TFOE_8406_1931c	TFOE_Rv1931c	ftp://ftp.ncbi.nlm.nih.gov/geo/samples/GSM1426nnn/GSM1426745/suppl	GEO	GSM1426745	Rv1931c	25232098	RNA	PRJNA254351	GPL14824	GSE59086	Mycobacterium tuberculosis H37Rv	2014-07-04
TFOE_1091_1956_B	Tiling Array	TFOE_1091_1956_B	TFOE_Rv1956	ftp://ftp.ncbi.nlm.nih.gov/geo/samples/GSM1426nnn/GSM1426746/suppl	GEO	GSM1426746	Rv1956	25232098	RNA	PRJNA254351	GPL14824	GSE59086	Mycobacterium tuberculosis H37Rv	2014-07-04
TFOE_2318_1956	Tiling Array	TFOE_2318_1956	TFOE_Rv1956	ftp://ftp.ncbi.nlm.nih.gov/geo/samples/GSM1426nnn/GSM1426747/suppl	GEO	GSM1426747	Rv1956	25232098	RNA	PRJNA254351	GPL14824	GSE59086	Mycobacterium tuberculosis H37Rv	2014-07-04
TFOE_2915_1956	Tiling Array	TFOE_2915_1956	TFOE_Rv1956	ftp://ftp.ncbi.nlm.nih.gov/geo/samples/GSM1426nnn/GSM1426748/suppl	GEO	GSM1426748	Rv1956	25232098	RNA	PRJNA254351	GPL14824	GSE59086	Mycobacterium tuberculosis H37Rv	2014-07-04
TFOE_5108_1956_C	Tiling Array	TFOE_5108_1956_C	TFOE_Rv1956	ftp://ftp.ncbi.nlm.nih.gov/geo/samples/GSM1426nnn/GSM1426749/suppl	GEO	GSM1426749	Rv1956	25232098	RNA	PRJNA254351	GPL14824	GSE59086	Mycobacterium tuberculosis H37Rv	2014-07-04
TFOE_7357_1956	Tiling Array	TFOE_7357_1956	TFOE_Rv1956	ftp://ftp.ncbi.nlm.nih.gov/geo/samples/GSM1426nnn/GSM1426750/suppl	GEO	GSM1426750	Rv1956	25232098	RNA	PRJNA254351	GPL14824	GSE59086	Mycobacterium tuberculosis H37Rv	2014-07-04
TFOE_1030_1960c	Tiling Array	TFOE_1030_1960c	TFOE_Rv1960c	ftp://ftp.ncbi.nlm.nih.gov/geo/samples/GSM1426nnn/GSM1426751/suppl	GEO	GSM1426751	Rv1960c	25232098	RNA	PRJNA254351	GPL14824	GSE59086	Mycobacterium tuberculosis H37Rv	2014-07-04
TFOE_3220_1960c	Tiling Array	TFOE_3220_1960c	TFOE_Rv1960c	ftp://ftp.ncbi.nlm.nih.gov/geo/samples/GSM1426nnn/GSM1426752/suppl	GEO	GSM1426752	Rv1960c	25232098	RNA	PRJNA254351	GPL14824	GSE59086	Mycobacterium tuberculosis H37Rv	2014-07-04
TFOE_9027_1960c	Tiling Array	TFOE_9027_1960c	TFOE_Rv1960c	ftp://ftp.ncbi.nlm.nih.gov/geo/samples/GSM1426nnn/GSM1426753/suppl	GEO	GSM1426753	Rv1960c	25232098	RNA	PRJNA254351	GPL14824	GSE59086	Mycobacterium tuberculosis H37Rv	2014-07-04
TFOE_5846_1963c	Tiling Array	TFOE_5846_1963c	TFOE_Rv1963c	ftp://ftp.ncbi.nlm.nih.gov/geo/samples/GSM1426nnn/GSM1426754/suppl	GEO	GSM1426754	Rv1963c	25232098	RNA	PRJNA254351	GPL14824	GSE59086	Mycobacterium tuberculosis H37Rv	2014-07-04
TFOE_7918_1963c	Tiling Array	TFOE_7918_1963c	TFOE_Rv1963c	ftp://ftp.ncbi.nlm.nih.gov/geo/samples/GSM1426nnn/GSM1426755/suppl	GEO	GSM1426755	Rv1963c	25232098	RNA	PRJNA254351	GPL14824	GSE59086	Mycobacterium tuberculosis H37Rv	2014-07-04
TFOE_8453_1963c	Tiling Array	TFOE_8453_1963c	TFOE_Rv1963c	ftp://ftp.ncbi.nlm.nih.gov/geo/samples/GSM1426nnn/GSM1426756/suppl	GEO	GSM1426756	Rv1963c	25232098	RNA	PRJNA254351	GPL14824	GSE59086	Mycobacterium tuberculosis H37Rv	2014-07-04
TFOE_2686_1985b2	Tiling Array	TFOE_2686_1985b2	TFOE_Rv1985b2	ftp://ftp.ncbi.nlm.nih.gov/geo/samples/GSM1426nnn/GSM1426757/suppl	GEO	GSM1426757	Rv1985b2	25232098	RNA	PRJNA254351	GPL14824	GSE59086	Mycobacterium tuberculosis H37Rv	2014-07-04
TFOE_5735_1985c	Tiling Array	TFOE_5735_1985c	TFOE_Rv1985c	ftp://ftp.ncbi.nlm.nih.gov/geo/samples/GSM1426nnn/GSM1426758/suppl	GEO	GSM1426758	Rv1985c	25232098	RNA	PRJNA254351	GPL14824	GSE59086	Mycobacterium tuberculosis H37Rv	2014-07-04
TFOE_7345_1985c_B	Tiling Array	TFOE_7345_1985c_B	TFOE_Rv1985c	ftp://ftp.ncbi.nlm.nih.gov/geo/samples/GSM1426nnn/GSM1426759/suppl	GEO	GSM1426759	Rv1985c	25232098	RNA	PRJNA254351	GPL14824	GSE59086	Mycobacterium tuberculosis H37Rv	2014-07-04
TFOE_7976_1985_a2	Tiling Array	TFOE_7976_1985_a2	TFOE_Rv1985	ftp://ftp.ncbi.nlm.nih.gov/geo/samples/GSM1426nnn/GSM1426760/suppl	GEO	GSM1426760	Rv1985	25232098	RNA	PRJNA254351	GPL14824	GSE59086	Mycobacterium tuberculosis H37Rv	2014-07-04
TFOE_8072_1985c_A	Tiling Array	TFOE_8072_1985c_A	TFOE_Rv1985c	ftp://ftp.ncbi.nlm.nih.gov/geo/samples/GSM1426nnn/GSM1426761/suppl	GEO	GSM1426761	Rv1985c	25232098	RNA	PRJNA254351	GPL14824	GSE59086	Mycobacterium tuberculosis H37Rv	2014-07-04
TFOE_9172_1985c	Tiling Array	TFOE_9172_1985c	TFOE_Rv1985c	ftp://ftp.ncbi.nlm.nih.gov/geo/samples/GSM1426nnn/GSM1426762/suppl	GEO	GSM1426762	Rv1985c	25232098	RNA	PRJNA254351	GPL14824	GSE59086	Mycobacterium tuberculosis H37Rv	2014-07-04
TFOE_1201_1990c_a	Tiling Array	TFOE_1201_1990c_a	TFOE_Rv1990c	ftp://ftp.ncbi.nlm.nih.gov/geo/samples/GSM1426nnn/GSM1426763/suppl	GEO	GSM1426763	Rv1990c	25232098	RNA	PRJNA254351	GPL14824	GSE59086	Mycobacterium tuberculosis H37Rv	2014-07-04
TFOE_5649_1990c	Tiling Array	TFOE_5649_1990c	TFOE_Rv1990c	ftp://ftp.ncbi.nlm.nih.gov/geo/samples/GSM1426nnn/GSM1426764/suppl	GEO	GSM1426764	Rv1990c	25232098	RNA	PRJNA254351	GPL14824	GSE59086	Mycobacterium tuberculosis H37Rv	2014-07-04
TFOE_9768_1990c	Tiling Array	TFOE_9768_1990c	TFOE_Rv1990c	ftp://ftp.ncbi.nlm.nih.gov/geo/samples/GSM1426nnn/GSM1426765/suppl	GEO	GSM1426765	Rv1990c	25232098	RNA	PRJNA254351	GPL14824	GSE59086	Mycobacterium tuberculosis H37Rv	2014-07-04
TFOE_2807_1994c	Tiling Array	TFOE_2807_1994c	TFOE_Rv1994c	ftp://ftp.ncbi.nlm.nih.gov/geo/samples/GSM1426nnn/GSM1426766/suppl	GEO	GSM1426766	Rv1994c	25232098	RNA	PRJNA254351	GPL14824	GSE59086	Mycobacterium tuberculosis H37Rv	2014-07-04
TFOE_4221_1994c	Tiling Array	TFOE_4221_1994c	TFOE_Rv1994c	ftp://ftp.ncbi.nlm.nih.gov/geo/samples/GSM1426nnn/GSM1426767/suppl	GEO	GSM1426767	Rv1994c	25232098	RNA	PRJNA254351	GPL14824	GSE59086	Mycobacterium tuberculosis H37Rv	2014-07-04
TFOE_6107_1994c_B	Tiling Array	TFOE_6107_1994c_B	TFOE_Rv1994c	ftp://ftp.ncbi.nlm.nih.gov/geo/samples/GSM1426nnn/GSM1426768/suppl	GEO	GSM1426768	Rv1994c	25232098	RNA	PRJNA254351	GPL14824	GSE59086	Mycobacterium tuberculosis H37Rv	2014-07-04
TFOE_9332_1994c	Tiling Array	TFOE_9332_1994c	TFOE_Rv1994c	ftp://ftp.ncbi.nlm.nih.gov/geo/samples/GSM1426nnn/GSM1426769/suppl	GEO	GSM1426769	Rv1994c	25232098	RNA	PRJNA254351	GPL14824	GSE59086	Mycobacterium tuberculosis H37Rv	2014-07-04
TFOE_9383_1994c_A	Tiling Array	TFOE_9383_1994c_A	TFOE_Rv1994c	ftp://ftp.ncbi.nlm.nih.gov/geo/samples/GSM1426nnn/GSM1426770/suppl	GEO	GSM1426770	Rv1994c	25232098	RNA	PRJNA254351	GPL14824	GSE59086	Mycobacterium tuberculosis H37Rv	2014-07-04
TFOE_2577_2009	Tiling Array	TFOE_2577_2009	TFOE_Rv2009	ftp://ftp.ncbi.nlm.nih.gov/geo/samples/GSM1426nnn/GSM1426771/suppl	GEO	GSM1426771	Rv2009	25232098	RNA	PRJNA254351	GPL14824	GSE59086	Mycobacterium tuberculosis H37Rv	2014-07-04
TFOE_7141_2009	Tiling Array	TFOE_7141_2009	TFOE_Rv2009	ftp://ftp.ncbi.nlm.nih.gov/geo/samples/GSM1426nnn/GSM1426772/suppl	GEO	GSM1426772	Rv2009	25232098	RNA	PRJNA254351	GPL14824	GSE59086	Mycobacterium tuberculosis H37Rv	2014-07-04
TFOE_8385_2009	Tiling Array	TFOE_8385_2009	TFOE_Rv2009	ftp://ftp.ncbi.nlm.nih.gov/geo/samples/GSM1426nnn/GSM1426773/suppl	GEO	GSM1426773	Rv2009	25232098	RNA	PRJNA254351	GPL14824	GSE59086	Mycobacterium tuberculosis H37Rv	2014-07-04
TFOE_2739_2011c	Tiling Array	TFOE_2739_2011c	TFOE_Rv2011c	ftp://ftp.ncbi.nlm.nih.gov/geo/samples/GSM1426nnn/GSM1426774/suppl	GEO	GSM1426774	Rv2011c	25232098	RNA	PRJNA254351	GPL14824	GSE59086	Mycobacterium tuberculosis H37Rv	2014-07-04
TFOE_6279_2011c	Tiling Array	TFOE_6279_2011c	TFOE_Rv2011c	ftp://ftp.ncbi.nlm.nih.gov/geo/samples/GSM1426nnn/GSM1426775/suppl	GEO	GSM1426775	Rv2011c	25232098	RNA	PRJNA254351	GPL14824	GSE59086	Mycobacterium tuberculosis H37Rv	2014-07-04
TFOE_8382_2011c	Tiling Array	TFOE_8382_2011c	TFOE_Rv2011c	ftp://ftp.ncbi.nlm.nih.gov/geo/samples/GSM1426nnn/GSM1426776/suppl	GEO	GSM1426776	Rv2011c	25232098	RNA	PRJNA254351	GPL14824	GSE59086	Mycobacterium tuberculosis H37Rv	2014-07-04
TFOE_5219_2017	Tiling Array	TFOE_5219_2017	TFOE_Rv2017	ftp://ftp.ncbi.nlm.nih.gov/geo/samples/GSM1426nnn/GSM1426777/suppl	GEO	GSM1426777	Rv2017	25232098	RNA	PRJNA254351	GPL14824	GSE59086	Mycobacterium tuberculosis H37Rv	2014-07-04
TFOE_6702_2017	Tiling Array	TFOE_6702_2017	TFOE_Rv2017	ftp://ftp.ncbi.nlm.nih.gov/geo/samples/GSM1426nnn/GSM1426778/suppl	GEO	GSM1426778	Rv2017	25232098	RNA	PRJNA254351	GPL14824	GSE59086	Mycobacterium tuberculosis H37Rv	2014-07-04
TFOE_8740_2017	Tiling Array	TFOE_8740_2017	TFOE_Rv2017	ftp://ftp.ncbi.nlm.nih.gov/geo/samples/GSM1426nnn/GSM1426779/suppl	GEO	GSM1426779	Rv2017	25232098	RNA	PRJNA254351	GPL14824	GSE59086	Mycobacterium tuberculosis H37Rv	2014-07-04
TFOE_0658_2021c	Tiling Array	TFOE_0658_2021c	TFOE_Rv2021c	ftp://ftp.ncbi.nlm.nih.gov/geo/samples/GSM1426nnn/GSM1426780/suppl	GEO	GSM1426780	Rv2021c	25232098	RNA	PRJNA254351	GPL14824	GSE59086	Mycobacterium tuberculosis H37Rv	2014-07-04
TFOE_3237_2021c	Tiling Array	TFOE_3237_2021c	TFOE_Rv2021c	ftp://ftp.ncbi.nlm.nih.gov/geo/samples/GSM1426nnn/GSM1426781/suppl	GEO	GSM1426781	Rv2021c	25232098	RNA	PRJNA254351	GPL14824	GSE59086	Mycobacterium tuberculosis H37Rv	2014-07-04
TFOE_6553_2021c	Tiling Array	TFOE_6553_2021c	TFOE_Rv2021c	ftp://ftp.ncbi.nlm.nih.gov/geo/samples/GSM1426nnn/GSM1426782/suppl	GEO	GSM1426782	Rv2021c	25232098	RNA	PRJNA254351	GPL14824	GSE59086	Mycobacterium tuberculosis H37Rv	2014-07-04
TFOE_9389_2021c_B	Tiling Array	TFOE_9389_2021c_B	TFOE_Rv2021c	ftp://ftp.ncbi.nlm.nih.gov/geo/samples/GSM1426nnn/GSM1426783/suppl	GEO	GSM1426783	Rv2021c	25232098	RNA	PRJNA254351	GPL14824	GSE59086	Mycobacterium tuberculosis H37Rv	2014-07-04
TFOE_9628_2021c_C	Tiling Array	TFOE_9628_2021c_C	TFOE_Rv2021c	ftp://ftp.ncbi.nlm.nih.gov/geo/samples/GSM1426nnn/GSM1426784/suppl	GEO	GSM1426784	Rv2021c	25232098	RNA	PRJNA254351	GPL14824	GSE59086	Mycobacterium tuberculosis H37Rv	2014-07-04
TFOE_2313_2034_B	Tiling Array	TFOE_2313_2034_B	TFOE_Rv2034	ftp://ftp.ncbi.nlm.nih.gov/geo/samples/GSM1426nnn/GSM1426785/suppl	GEO	GSM1426785	Rv2034	25232098	RNA	PRJNA254351	GPL14824	GSE59086	Mycobacterium tuberculosis H37Rv	2014-07-04
TFOE_6378_2034	Tiling Array	TFOE_6378_2034	TFOE_Rv2034	ftp://ftp.ncbi.nlm.nih.gov/geo/samples/GSM1426nnn/GSM1426786/suppl	GEO	GSM1426786	Rv2034	25232098	RNA	PRJNA254351	GPL14824	GSE59086	Mycobacterium tuberculosis H37Rv	2014-07-04
TFOE_6958_2034	Tiling Array	TFOE_6958_2034	TFOE_Rv2034	ftp://ftp.ncbi.nlm.nih.gov/geo/samples/GSM1426nnn/GSM1426787/suppl	GEO	GSM1426787	Rv2034	25232098	RNA	PRJNA254351	GPL14824	GSE59086	Mycobacterium tuberculosis H37Rv	2014-07-04
TFOE_7000_2034	Tiling Array	TFOE_7000_2034	TFOE_Rv2034	ftp://ftp.ncbi.nlm.nih.gov/geo/samples/GSM1426nnn/GSM1426788/suppl	GEO	GSM1426788	Rv2034	25232098	RNA	PRJNA254351	GPL14824	GSE59086	Mycobacterium tuberculosis H37Rv	2014-07-04
TFOE_8195_2034	Tiling Array	TFOE_8195_2034	TFOE_Rv2034	ftp://ftp.ncbi.nlm.nih.gov/geo/samples/GSM1426nnn/GSM1426789/suppl	GEO	GSM1426789	Rv2034	25232098	RNA	PRJNA254351	GPL14824	GSE59086	Mycobacterium tuberculosis H37Rv	2014-07-04
TFOE_3843_2069	Tiling Array	TFOE_3843_2069	TFOE_Rv2069	ftp://ftp.ncbi.nlm.nih.gov/geo/samples/GSM1426nnn/GSM1426790/suppl	GEO	GSM1426790	Rv2069	25232098	RNA	PRJNA254351	GPL14824	GSE59086	Mycobacterium tuberculosis H37Rv	2014-07-04
TFOE_6208_2069	Tiling Array	TFOE_6208_2069	TFOE_Rv2069	ftp://ftp.ncbi.nlm.nih.gov/geo/samples/GSM1426nnn/GSM1426791/suppl	GEO	GSM1426791	Rv2069	25232098	RNA	PRJNA254351	GPL14824	GSE59086	Mycobacterium tuberculosis H37Rv	2014-07-04
TFOE_9229_2069	Tiling Array	TFOE_9229_2069	TFOE_Rv2069	ftp://ftp.ncbi.nlm.nih.gov/geo/samples/GSM1426nnn/GSM1426792/suppl	GEO	GSM1426792	Rv2069	25232098	RNA	PRJNA254351	GPL14824	GSE59086	Mycobacterium tuberculosis H37Rv	2014-07-04
TFOE_2095_2160A	Tiling Array	TFOE_2095_2160A	TFOE_Rv2160A	ftp://ftp.ncbi.nlm.nih.gov/geo/samples/GSM1426nnn/GSM1426793/suppl	GEO	GSM1426793	Rv2160A	25232098	RNA	PRJNA254351	GPL14824	GSE59086	Mycobacterium tuberculosis H37Rv	2014-07-04
TFOE_3073_2160A	Tiling Array	TFOE_3073_2160A	TFOE_Rv2160A	ftp://ftp.ncbi.nlm.nih.gov/geo/samples/GSM1426nnn/GSM1426794/suppl	GEO	GSM1426794	Rv2160A	25232098	RNA	PRJNA254351	GPL14824	GSE59086	Mycobacterium tuberculosis H37Rv	2014-07-04
TFOE_9954_2160A	Tiling Array	TFOE_9954_2160A	TFOE_Rv2160A	ftp://ftp.ncbi.nlm.nih.gov/geo/samples/GSM1426nnn/GSM1426795/suppl	GEO	GSM1426795	Rv2160A	25232098	RNA	PRJNA254351	GPL14824	GSE59086	Mycobacterium tuberculosis H37Rv	2014-07-04
TFOE_2741_2160c	Tiling Array	TFOE_2741_2160c	TFOE_Rv2160c	ftp://ftp.ncbi.nlm.nih.gov/geo/samples/GSM1426nnn/GSM1426796/suppl	GEO	GSM1426796	Rv2160c	25232098	RNA	PRJNA254351	GPL14824	GSE59086	Mycobacterium tuberculosis H37Rv	2014-07-04
TFOE_5513_2160c	Tiling Array	TFOE_5513_2160c	TFOE_Rv2160c	ftp://ftp.ncbi.nlm.nih.gov/geo/samples/GSM1426nnn/GSM1426797/suppl	GEO	GSM1426797	Rv2160c	25232098	RNA	PRJNA254351	GPL14824	GSE59086	Mycobacterium tuberculosis H37Rv	2014-07-04
TFOE_7707_2160c	Tiling Array	TFOE_7707_2160c	TFOE_Rv2160c	ftp://ftp.ncbi.nlm.nih.gov/geo/samples/GSM1426nnn/GSM1426798/suppl	GEO	GSM1426798	Rv2160c	25232098	RNA	PRJNA254351	GPL14824	GSE59086	Mycobacterium tuberculosis H37Rv	2014-07-04
TFOE_1515_2175c	Tiling Array	TFOE_1515_2175c	TFOE_Rv2175c	ftp://ftp.ncbi.nlm.nih.gov/geo/samples/GSM1426nnn/GSM1426799/suppl	GEO	GSM1426799	Rv2175c	25232098	RNA	PRJNA254351	GPL14824	GSE59086	Mycobacterium tuberculosis H37Rv	2014-07-04
TFOE_2247_2175c	Tiling Array	TFOE_2247_2175c	TFOE_Rv2175c	ftp://ftp.ncbi.nlm.nih.gov/geo/samples/GSM1426nnn/GSM1426800/suppl	GEO	GSM1426800	Rv2175c	25232098	RNA	PRJNA254351	GPL14824	GSE59086	Mycobacterium tuberculosis H37Rv	2014-07-04
TFOE_8331_2175c	Tiling Array	TFOE_8331_2175c	TFOE_Rv2175c	ftp://ftp.ncbi.nlm.nih.gov/geo/samples/GSM1426nnn/GSM1426801/suppl	GEO	GSM1426801	Rv2175c	25232098	RNA	PRJNA254351	GPL14824	GSE59086	Mycobacterium tuberculosis H37Rv	2014-07-04
TFOE_1260_2242	Tiling Array	TFOE_1260_2242	TFOE_Rv2242	ftp://ftp.ncbi.nlm.nih.gov/geo/samples/GSM1426nnn/GSM1426802/suppl	GEO	GSM1426802	Rv2242	25232098	RNA	PRJNA254351	GPL14824	GSE59086	Mycobacterium tuberculosis H37Rv	2014-07-04
TFOE_7452_2242	Tiling Array	TFOE_7452_2242	TFOE_Rv2242	ftp://ftp.ncbi.nlm.nih.gov/geo/samples/GSM1426nnn/GSM1426803/suppl	GEO	GSM1426803	Rv2242	25232098	RNA	PRJNA254351	GPL14824	GSE59086	Mycobacterium tuberculosis H37Rv	2014-07-04
TFOE_7587_2242	Tiling Array	TFOE_7587_2242	TFOE_Rv2242	ftp://ftp.ncbi.nlm.nih.gov/geo/samples/GSM1426nnn/GSM1426804/suppl	GEO	GSM1426804	Rv2242	25232098	RNA	PRJNA254351	GPL14824	GSE59086	Mycobacterium tuberculosis H37Rv	2014-07-04
TFOE_1288_2250c	Tiling Array	TFOE_1288_2250c	TFOE_Rv2250c	ftp://ftp.ncbi.nlm.nih.gov/geo/samples/GSM1426nnn/GSM1426805/suppl	GEO	GSM1426805	Rv2250c	25232098	RNA	PRJNA254351	GPL14824	GSE59086	Mycobacterium tuberculosis H37Rv	2014-07-04
TFOE_3837_2250c	Tiling Array	TFOE_3837_2250c	TFOE_Rv2250c	ftp://ftp.ncbi.nlm.nih.gov/geo/samples/GSM1426nnn/GSM1426806/suppl	GEO	GSM1426806	Rv2250c	25232098	RNA	PRJNA254351	GPL14824	GSE59086	Mycobacterium tuberculosis H37Rv	2014-07-04
TFOE_9789_2250c	Tiling Array	TFOE_9789_2250c	TFOE_Rv2250c	ftp://ftp.ncbi.nlm.nih.gov/geo/samples/GSM1426nnn/GSM1426807/suppl	GEO	GSM1426807	Rv2250c	25232098	RNA	PRJNA254351	GPL14824	GSE59086	Mycobacterium tuberculosis H37Rv	2014-07-04
TFOE_5114_2258c	Tiling Array	TFOE_5114_2258c	TFOE_Rv2258c	ftp://ftp.ncbi.nlm.nih.gov/geo/samples/GSM1426nnn/GSM1426808/suppl	GEO	GSM1426808	Rv2258c	25232098	RNA	PRJNA254351	GPL14824	GSE59086	Mycobacterium tuberculosis H37Rv	2014-07-04
TFOE_5119_2258c	Tiling Array	TFOE_5119_2258c	TFOE_Rv2258c	ftp://ftp.ncbi.nlm.nih.gov/geo/samples/GSM1426nnn/GSM1426809/suppl	GEO	GSM1426809	Rv2258c	25232098	RNA	PRJNA254351	GPL14824	GSE59086	Mycobacterium tuberculosis H37Rv	2014-07-04
TFOE_5144_2258c	Tiling Array	TFOE_5144_2258c	TFOE_Rv2258c	ftp://ftp.ncbi.nlm.nih.gov/geo/samples/GSM1426nnn/GSM1426810/suppl	GEO	GSM1426810	Rv2258c	25232098	RNA	PRJNA254351	GPL14824	GSE59086	Mycobacterium tuberculosis H37Rv	2014-07-04
TFOE_6543_2258c	Tiling Array	TFOE_6543_2258c	TFOE_Rv2258c	ftp://ftp.ncbi.nlm.nih.gov/geo/samples/GSM1426nnn/GSM1426811/suppl	GEO	GSM1426811	Rv2258c	25232098	RNA	PRJNA254351	GPL14824	GSE59086	Mycobacterium tuberculosis H37Rv	2014-07-04
TFOE_3598_2282c	Tiling Array	TFOE_3598_2282c	TFOE_Rv2282c	ftp://ftp.ncbi.nlm.nih.gov/geo/samples/GSM1426nnn/GSM1426812/suppl	GEO	GSM1426812	Rv2282c	25232098	RNA	PRJNA254351	GPL14824	GSE59086	Mycobacterium tuberculosis H37Rv	2014-07-04
TFOE_5689_2282c	Tiling Array	TFOE_5689_2282c	TFOE_Rv2282c	ftp://ftp.ncbi.nlm.nih.gov/geo/samples/GSM1426nnn/GSM1426813/suppl	GEO	GSM1426813	Rv2282c	25232098	RNA	PRJNA254351	GPL14824	GSE59086	Mycobacterium tuberculosis H37Rv	2014-07-04
TFOE_8575_2282c	Tiling Array	TFOE_8575_2282c	TFOE_Rv2282c	ftp://ftp.ncbi.nlm.nih.gov/geo/samples/GSM1426nnn/GSM1426814/suppl	GEO	GSM1426814	Rv2282c	25232098	RNA	PRJNA254351	GPL14824	GSE59086	Mycobacterium tuberculosis H37Rv	2014-07-04
TFOE_5002_2324	Tiling Array	TFOE_5002_2324	TFOE_Rv2324	ftp://ftp.ncbi.nlm.nih.gov/geo/samples/GSM1426nnn/GSM1426815/suppl	GEO	GSM1426815	Rv2324	25232098	RNA	PRJNA254351	GPL14824	GSE59086	Mycobacterium tuberculosis H37Rv	2014-07-04
TFOE_7476_2324	Tiling Array	TFOE_7476_2324	TFOE_Rv2324	ftp://ftp.ncbi.nlm.nih.gov/geo/samples/GSM1426nnn/GSM1426816/suppl	GEO	GSM1426816	Rv2324	25232098	RNA	PRJNA254351	GPL14824	GSE59086	Mycobacterium tuberculosis H37Rv	2014-07-04
TFOE_7609_2324	Tiling Array	TFOE_7609_2324	TFOE_Rv2324	ftp://ftp.ncbi.nlm.nih.gov/geo/samples/GSM1426nnn/GSM1426817/suppl	GEO	GSM1426817	Rv2324	25232098	RNA	PRJNA254351	GPL14824	GSE59086	Mycobacterium tuberculosis H37Rv	2014-07-04
TFOE_9292_2324	Tiling Array	TFOE_9292_2324	TFOE_Rv2324	ftp://ftp.ncbi.nlm.nih.gov/geo/samples/GSM1426nnn/GSM1426818/suppl	GEO	GSM1426818	Rv2324	25232098	RNA	PRJNA254351	GPL14824	GSE59086	Mycobacterium tuberculosis H37Rv	2014-07-04
TFOE_1446_2359	Tiling Array	TFOE_1446_2359	TFOE_Rv2359	ftp://ftp.ncbi.nlm.nih.gov/geo/samples/GSM1426nnn/GSM1426819/suppl	GEO	GSM1426819	Rv2359	25232098	RNA	PRJNA254351	GPL14824	GSE59086	Mycobacterium tuberculosis H37Rv	2014-07-04
TFOE_2009_2359_A	Tiling Array	TFOE_2009_2359_A	TFOE_Rv2359	ftp://ftp.ncbi.nlm.nih.gov/geo/samples/GSM1426nnn/GSM1426820/suppl	GEO	GSM1426820	Rv2359	25232098	RNA	PRJNA254351	GPL14824	GSE59086	Mycobacterium tuberculosis H37Rv	2014-07-04
TFOE_4270_2359	Tiling Array	TFOE_4270_2359	TFOE_Rv2359	ftp://ftp.ncbi.nlm.nih.gov/geo/samples/GSM1426nnn/GSM1426821/suppl	GEO	GSM1426821	Rv2359	25232098	RNA	PRJNA254351	GPL14824	GSE59086	Mycobacterium tuberculosis H37Rv	2014-07-04
TFOE_7839_2359_B	Tiling Array	TFOE_7839_2359_B	TFOE_Rv2359	ftp://ftp.ncbi.nlm.nih.gov/geo/samples/GSM1426nnn/GSM1426822/suppl	GEO	GSM1426822	Rv2359	25232098	RNA	PRJNA254351	GPL14824	GSE59086	Mycobacterium tuberculosis H37Rv	2014-07-04
TFOE_8900_2359	Tiling Array	TFOE_8900_2359	TFOE_Rv2359	ftp://ftp.ncbi.nlm.nih.gov/geo/samples/GSM1426nnn/GSM1426823/suppl	GEO	GSM1426823	Rv2359	25232098	RNA	PRJNA254351	GPL14824	GSE59086	Mycobacterium tuberculosis H37Rv	2014-07-04
TFOE_2973_2374c	Tiling Array	TFOE_2973_2374c	TFOE_Rv2374c	ftp://ftp.ncbi.nlm.nih.gov/geo/samples/GSM1426nnn/GSM1426824/suppl	GEO	GSM1426824	Rv2374c	25232098	RNA	PRJNA254351	GPL14824	GSE59086	Mycobacterium tuberculosis H37Rv	2014-07-04
TFOE_9655_2374c	Tiling Array	TFOE_9655_2374c	TFOE_Rv2374c	ftp://ftp.ncbi.nlm.nih.gov/geo/samples/GSM1426nnn/GSM1426825/suppl	GEO	GSM1426825	Rv2374c	25232098	RNA	PRJNA254351	GPL14824	GSE59086	Mycobacterium tuberculosis H37Rv	2014-07-04
TFOE_9916_2374c	Tiling Array	TFOE_9916_2374c	TFOE_Rv2374c	ftp://ftp.ncbi.nlm.nih.gov/geo/samples/GSM1426nnn/GSM1426826/suppl	GEO	GSM1426826	Rv2374c	25232098	RNA	PRJNA254351	GPL14824	GSE59086	Mycobacterium tuberculosis H37Rv	2014-07-04
TFOE_2550_2478c	Tiling Array	TFOE_2550_2478c	TFOE_Rv2478c	ftp://ftp.ncbi.nlm.nih.gov/geo/samples/GSM1426nnn/GSM1426827/suppl	GEO	GSM1426827	Rv2478c	25232098	RNA	PRJNA254351	GPL14824	GSE59086	Mycobacterium tuberculosis H37Rv	2014-07-04
TFOE_6098_2478c	Tiling Array	TFOE_6098_2478c	TFOE_Rv2478c	ftp://ftp.ncbi.nlm.nih.gov/geo/samples/GSM1426nnn/GSM1426828/suppl	GEO	GSM1426828	Rv2478c	25232098	RNA	PRJNA254351	GPL14824	GSE59086	Mycobacterium tuberculosis H37Rv	2014-07-04
TFOE_8824_2478c	Tiling Array	TFOE_8824_2478c	TFOE_Rv2478c	ftp://ftp.ncbi.nlm.nih.gov/geo/samples/GSM1426nnn/GSM1426829/suppl	GEO	GSM1426829	Rv2478c	25232098	RNA	PRJNA254351	GPL14824	GSE59086	Mycobacterium tuberculosis H37Rv	2014-07-04
TFOE_1875_2488c	Tiling Array	TFOE_1875_2488c	TFOE_Rv2488c	ftp://ftp.ncbi.nlm.nih.gov/geo/samples/GSM1426nnn/GSM1426830/suppl	GEO	GSM1426830	Rv2488c	25232098	RNA	PRJNA254351	GPL14824	GSE59086	Mycobacterium tuberculosis H37Rv	2014-07-04
TFOE_5527_2488c	Tiling Array	TFOE_5527_2488c	TFOE_Rv2488c	ftp://ftp.ncbi.nlm.nih.gov/geo/samples/GSM1426nnn/GSM1426831/suppl	GEO	GSM1426831	Rv2488c	25232098	RNA	PRJNA254351	GPL14824	GSE59086	Mycobacterium tuberculosis H37Rv	2014-07-04
TFOE_4000_2506	Tiling Array	TFOE_4000_2506	TFOE_Rv2506	ftp://ftp.ncbi.nlm.nih.gov/geo/samples/GSM1426nnn/GSM1426832/suppl	GEO	GSM1426832	Rv2506	25232098	RNA	PRJNA254351	GPL14824	GSE59086	Mycobacterium tuberculosis H37Rv	2014-07-04
TFOE_8402_2506	Tiling Array	TFOE_8402_2506	TFOE_Rv2506	ftp://ftp.ncbi.nlm.nih.gov/geo/samples/GSM1426nnn/GSM1426833/suppl	GEO	GSM1426833	Rv2506	25232098	RNA	PRJNA254351	GPL14824	GSE59086	Mycobacterium tuberculosis H37Rv	2014-07-04
TFOE_8765_2506	Tiling Array	TFOE_8765_2506	TFOE_Rv2506	ftp://ftp.ncbi.nlm.nih.gov/geo/samples/GSM1426nnn/GSM1426834/suppl	GEO	GSM1426834	Rv2506	25232098	RNA	PRJNA254351	GPL14824	GSE59086	Mycobacterium tuberculosis H37Rv	2014-07-04
TFOE_2370_2595	Tiling Array	TFOE_2370_2595	TFOE_Rv2595	ftp://ftp.ncbi.nlm.nih.gov/geo/samples/GSM1426nnn/GSM1426835/suppl	GEO	GSM1426835	Rv2595	25232098	RNA	PRJNA254351	GPL14824	GSE59086	Mycobacterium tuberculosis H37Rv	2014-07-04
TFOE_5359_2595	Tiling Array	TFOE_5359_2595	TFOE_Rv2595	ftp://ftp.ncbi.nlm.nih.gov/geo/samples/GSM1426nnn/GSM1426836/suppl	GEO	GSM1426836	Rv2595	25232098	RNA	PRJNA254351	GPL14824	GSE59086	Mycobacterium tuberculosis H37Rv	2014-07-04
TFOE_7928_2595	Tiling Array	TFOE_7928_2595	TFOE_Rv2595	ftp://ftp.ncbi.nlm.nih.gov/geo/samples/GSM1426nnn/GSM1426837/suppl	GEO	GSM1426837	Rv2595	25232098	RNA	PRJNA254351	GPL14824	GSE59086	Mycobacterium tuberculosis H37Rv	2014-07-04
TFOE_1371_2621c	Tiling Array	TFOE_1371_2621c	TFOE_Rv2621c	ftp://ftp.ncbi.nlm.nih.gov/geo/samples/GSM1426nnn/GSM1426838/suppl	GEO	GSM1426838	Rv2621c	25232098	RNA	PRJNA254351	GPL14824	GSE59086	Mycobacterium tuberculosis H37Rv	2014-07-04
TFOE_3554_2621c	Tiling Array	TFOE_3554_2621c	TFOE_Rv2621c	ftp://ftp.ncbi.nlm.nih.gov/geo/samples/GSM1426nnn/GSM1426839/suppl	GEO	GSM1426839	Rv2621c	25232098	RNA	PRJNA254351	GPL14824	GSE59086	Mycobacterium tuberculosis H37Rv	2014-07-04
TFOE_6902_2621c	Tiling Array	TFOE_6902_2621c	TFOE_Rv2621c	ftp://ftp.ncbi.nlm.nih.gov/geo/samples/GSM1426nnn/GSM1426840/suppl	GEO	GSM1426840	Rv2621c	25232098	RNA	PRJNA254351	GPL14824	GSE59086	Mycobacterium tuberculosis H37Rv	2014-07-04
TFOE_1608_2640c	Tiling Array	TFOE_1608_2640c	TFOE_Rv2640c	ftp://ftp.ncbi.nlm.nih.gov/geo/samples/GSM1426nnn/GSM1426841/suppl	GEO	GSM1426841	Rv2640c	25232098	RNA	PRJNA254351	GPL14824	GSE59086	Mycobacterium tuberculosis H37Rv	2014-07-04
TFOE_3286_2640c	Tiling Array	TFOE_3286_2640c	TFOE_Rv2640c	ftp://ftp.ncbi.nlm.nih.gov/geo/samples/GSM1426nnn/GSM1426842/suppl	GEO	GSM1426842	Rv2640c	25232098	RNA	PRJNA254351	GPL14824	GSE59086	Mycobacterium tuberculosis H37Rv	2014-07-04
TFOE_3535_2640c	Tiling Array	TFOE_3535_2640c	TFOE_Rv2640c	ftp://ftp.ncbi.nlm.nih.gov/geo/samples/GSM1426nnn/GSM1426843/suppl	GEO	GSM1426843	Rv2640c	25232098	RNA	PRJNA254351	GPL14824	GSE59086	Mycobacterium tuberculosis H37Rv	2014-07-04
TFOE_7229_2640c	Tiling Array	TFOE_7229_2640c	TFOE_Rv2640c	ftp://ftp.ncbi.nlm.nih.gov/geo/samples/GSM1426nnn/GSM1426844/suppl	GEO	GSM1426844	Rv2640c	25232098	RNA	PRJNA254351	GPL14824	GSE59086	Mycobacterium tuberculosis H37Rv	2014-07-04
TFOE_5185_2642_B	Tiling Array	TFOE_5185_2642_B	TFOE_Rv2642	ftp://ftp.ncbi.nlm.nih.gov/geo/samples/GSM1426nnn/GSM1426845/suppl	GEO	GSM1426845	Rv2642	25232098	RNA	PRJNA254351	GPL14824	GSE59086	Mycobacterium tuberculosis H37Rv	2014-07-04
TFOE_6112_2642	Tiling Array	TFOE_6112_2642	TFOE_Rv2642	ftp://ftp.ncbi.nlm.nih.gov/geo/samples/GSM1426nnn/GSM1426846/suppl	GEO	GSM1426846	Rv2642	25232098	RNA	PRJNA254351	GPL14824	GSE59086	Mycobacterium tuberculosis H37Rv	2014-07-04
TFOE_6126_2642	Tiling Array	TFOE_6126_2642	TFOE_Rv2642	ftp://ftp.ncbi.nlm.nih.gov/geo/samples/GSM1426nnn/GSM1426847/suppl	GEO	GSM1426847	Rv2642	25232098	RNA	PRJNA254351	GPL14824	GSE59086	Mycobacterium tuberculosis H37Rv	2014-07-04
TFOE_5176_2642	Tiling Array	TFOE_5176_2642	TFOE_Rv2642	ftp://ftp.ncbi.nlm.nih.gov/geo/samples/GSM1426nnn/GSM1426848/suppl	GEO	GSM1426848	Rv2642	25232098	RNA	PRJNA254351	GPL14824	GSE59086	Mycobacterium tuberculosis H37Rv	2014-07-04
TFOE_7096_2642	Tiling Array	TFOE_7096_2642	TFOE_Rv2642	ftp://ftp.ncbi.nlm.nih.gov/geo/samples/GSM1426nnn/GSM1426849/suppl	GEO	GSM1426849	Rv2642	25232098	RNA	PRJNA254351	GPL14824	GSE59086	Mycobacterium tuberculosis H37Rv	2014-07-04
TFOE_5523_2703	Tiling Array	TFOE_5523_2703	TFOE_Rv2703	ftp://ftp.ncbi.nlm.nih.gov/geo/samples/GSM1426nnn/GSM1426850/suppl	GEO	GSM1426850	Rv2703	25232098	RNA	PRJNA254351	GPL14824	GSE59086	Mycobacterium tuberculosis H37Rv	2014-07-04
TFOE_7260_2703	Tiling Array	TFOE_7260_2703	TFOE_Rv2703	ftp://ftp.ncbi.nlm.nih.gov/geo/samples/GSM1426nnn/GSM1426851/suppl	GEO	GSM1426851	Rv2703	25232098	RNA	PRJNA254351	GPL14824	GSE59086	Mycobacterium tuberculosis H37Rv	2014-07-04
TFOE_9973_2703	Tiling Array	TFOE_9973_2703	TFOE_Rv2703	ftp://ftp.ncbi.nlm.nih.gov/geo/samples/GSM1426nnn/GSM1426852/suppl	GEO	GSM1426852	Rv2703	25232098	RNA	PRJNA254351	GPL14824	GSE59086	Mycobacterium tuberculosis H37Rv	2014-07-04
TFOE_3093_2710	Tiling Array	TFOE_3093_2710	TFOE_Rv2710	ftp://ftp.ncbi.nlm.nih.gov/geo/samples/GSM1426nnn/GSM1426853/suppl	GEO	GSM1426853	Rv2710	25232098	RNA	PRJNA254351	GPL14824	GSE59086	Mycobacterium tuberculosis H37Rv	2014-07-04
TFOE_5281_2710	Tiling Array	TFOE_5281_2710	TFOE_Rv2710	ftp://ftp.ncbi.nlm.nih.gov/geo/samples/GSM1426nnn/GSM1426854/suppl	GEO	GSM1426854	Rv2710	25232098	RNA	PRJNA254351	GPL14824	GSE59086	Mycobacterium tuberculosis H37Rv	2014-07-04
TFOE_6068_2710	Tiling Array	TFOE_6068_2710	TFOE_Rv2710	ftp://ftp.ncbi.nlm.nih.gov/geo/samples/GSM1426nnn/GSM1426855/suppl	GEO	GSM1426855	Rv2710	25232098	RNA	PRJNA254351	GPL14824	GSE59086	Mycobacterium tuberculosis H37Rv	2014-07-04
TFOE_0700_2711	Tiling Array	TFOE_0700_2711	TFOE_Rv2711	ftp://ftp.ncbi.nlm.nih.gov/geo/samples/GSM1426nnn/GSM1426856/suppl	GEO	GSM1426856	Rv2711	25232098	RNA	PRJNA254351	GPL14824	GSE59086	Mycobacterium tuberculosis H37Rv	2014-07-04
TFOE_1580_2711	Tiling Array	TFOE_1580_2711	TFOE_Rv2711	ftp://ftp.ncbi.nlm.nih.gov/geo/samples/GSM1426nnn/GSM1426857/suppl	GEO	GSM1426857	Rv2711	25232098	RNA	PRJNA254351	GPL14824	GSE59086	Mycobacterium tuberculosis H37Rv	2014-07-04
TFOE_4740_2711	Tiling Array	TFOE_4740_2711	TFOE_Rv2711	ftp://ftp.ncbi.nlm.nih.gov/geo/samples/GSM1426nnn/GSM1426858/suppl	GEO	GSM1426858	Rv2711	25232098	RNA	PRJNA254351	GPL14824	GSE59086	Mycobacterium tuberculosis H37Rv	2014-07-04
TFOE_1958_2720_B	Tiling Array	TFOE_1958_2720_B	TFOE_Rv2720	ftp://ftp.ncbi.nlm.nih.gov/geo/samples/GSM1426nnn/GSM1426859/suppl	GEO	GSM1426859	Rv2720	25232098	RNA	PRJNA254351	GPL14824	GSE59086	Mycobacterium tuberculosis H37Rv	2014-07-04
TFOE_2792_2720	Tiling Array	TFOE_2792_2720	TFOE_Rv2720	ftp://ftp.ncbi.nlm.nih.gov/geo/samples/GSM1426nnn/GSM1426860/suppl	GEO	GSM1426860	Rv2720	25232098	RNA	PRJNA254351	GPL14824	GSE59086	Mycobacterium tuberculosis H37Rv	2014-07-04
TFOE_4405_2720_C	Tiling Array	TFOE_4405_2720_C	TFOE_Rv2720	ftp://ftp.ncbi.nlm.nih.gov/geo/samples/GSM1426nnn/GSM1426861/suppl	GEO	GSM1426861	Rv2720	25232098	RNA	PRJNA254351	GPL14824	GSE59086	Mycobacterium tuberculosis H37Rv	2014-07-04
TFOE_8166_2720_A	Tiling Array	TFOE_8166_2720_A	TFOE_Rv2720	ftp://ftp.ncbi.nlm.nih.gov/geo/samples/GSM1426nnn/GSM1426862/suppl	GEO	GSM1426862	Rv2720	25232098	RNA	PRJNA254351	GPL14824	GSE59086	Mycobacterium tuberculosis H37Rv	2014-07-04
TFOE_8203_2720	Tiling Array	TFOE_8203_2720	TFOE_Rv2720	ftp://ftp.ncbi.nlm.nih.gov/geo/samples/GSM1426nnn/GSM1426863/suppl	GEO	GSM1426863	Rv2720	25232098	RNA	PRJNA254351	GPL14824	GSE59086	Mycobacterium tuberculosis H37Rv	2014-07-04
TFOE_1356_2745c_B	Tiling Array	TFOE_1356_2745c_B	TFOE_Rv2745c	ftp://ftp.ncbi.nlm.nih.gov/geo/samples/GSM1426nnn/GSM1426864/suppl	GEO	GSM1426864	Rv2745c	25232098	RNA	PRJNA254351	GPL14824	GSE59086	Mycobacterium tuberculosis H37Rv	2014-07-04
TFOE_6563_2745c_A	Tiling Array	TFOE_6563_2745c_A	TFOE_Rv2745c	ftp://ftp.ncbi.nlm.nih.gov/geo/samples/GSM1426nnn/GSM1426865/suppl	GEO	GSM1426865	Rv2745c	25232098	RNA	PRJNA254351	GPL14824	GSE59086	Mycobacterium tuberculosis H37Rv	2014-07-04
TFOE_7817_2745c	Tiling Array	TFOE_7817_2745c	TFOE_Rv2745c	ftp://ftp.ncbi.nlm.nih.gov/geo/samples/GSM1426nnn/GSM1426866/suppl	GEO	GSM1426866	Rv2745c	25232098	RNA	PRJNA254351	GPL14824	GSE59086	Mycobacterium tuberculosis H37Rv	2014-07-04
TFOE_9629_2745c	Tiling Array	TFOE_9629_2745c	TFOE_Rv2745c	ftp://ftp.ncbi.nlm.nih.gov/geo/samples/GSM1426nnn/GSM1426867/suppl	GEO	GSM1426867	Rv2745c	25232098	RNA	PRJNA254351	GPL14824	GSE59086	Mycobacterium tuberculosis H37Rv	2014-07-04
TFOE_1738_2760c	Tiling Array	TFOE_1738_2760c	TFOE_Rv2760c	ftp://ftp.ncbi.nlm.nih.gov/geo/samples/GSM1426nnn/GSM1426868/suppl	GEO	GSM1426868	Rv2760c	25232098	RNA	PRJNA254351	GPL14824	GSE59086	Mycobacterium tuberculosis H37Rv	2014-07-04
TFOE_3097_2760c	Tiling Array	TFOE_3097_2760c	TFOE_Rv2760c	ftp://ftp.ncbi.nlm.nih.gov/geo/samples/GSM1426nnn/GSM1426869/suppl	GEO	GSM1426869	Rv2760c	25232098	RNA	PRJNA254351	GPL14824	GSE59086	Mycobacterium tuberculosis H37Rv	2014-07-04
TFOE_6773_2760c	Tiling Array	TFOE_6773_2760c	TFOE_Rv2760c	ftp://ftp.ncbi.nlm.nih.gov/geo/samples/GSM1426nnn/GSM1426870/suppl	GEO	GSM1426870	Rv2760c	25232098	RNA	PRJNA254351	GPL14824	GSE59086	Mycobacterium tuberculosis H37Rv	2014-07-04
TFOE_4478_2779c	Tiling Array	TFOE_4478_2779c	TFOE_Rv2779c	ftp://ftp.ncbi.nlm.nih.gov/geo/samples/GSM1426nnn/GSM1426871/suppl	GEO	GSM1426871	Rv2779c	25232098	RNA	PRJNA254351	GPL14824	GSE59086	Mycobacterium tuberculosis H37Rv	2014-07-04
TFOE_6954_2779c	Tiling Array	TFOE_6954_2779c	TFOE_Rv2779c	ftp://ftp.ncbi.nlm.nih.gov/geo/samples/GSM1426nnn/GSM1426872/suppl	GEO	GSM1426872	Rv2779c	25232098	RNA	PRJNA254351	GPL14824	GSE59086	Mycobacterium tuberculosis H37Rv	2014-07-04
TFOE_8611_2779c	Tiling Array	TFOE_8611_2779c	TFOE_Rv2779c	ftp://ftp.ncbi.nlm.nih.gov/geo/samples/GSM1426nnn/GSM1426873/suppl	GEO	GSM1426873	Rv2779c	25232098	RNA	PRJNA254351	GPL14824	GSE59086	Mycobacterium tuberculosis H37Rv	2014-07-04
TFOE_2915_2788	Tiling Array	TFOE_2915_2788	TFOE_Rv2788	ftp://ftp.ncbi.nlm.nih.gov/geo/samples/GSM1426nnn/GSM1426874/suppl	GEO	GSM1426874	Rv2788	25232098	RNA	PRJNA254351	GPL14824	GSE59086	Mycobacterium tuberculosis H37Rv	2014-07-04
TFOE_5811_2788	Tiling Array	TFOE_5811_2788	TFOE_Rv2788	ftp://ftp.ncbi.nlm.nih.gov/geo/samples/GSM1426nnn/GSM1426875/suppl	GEO	GSM1426875	Rv2788	25232098	RNA	PRJNA254351	GPL14824	GSE59086	Mycobacterium tuberculosis H37Rv	2014-07-04
TFOE_7703_2788	Tiling Array	TFOE_7703_2788	TFOE_Rv2788	ftp://ftp.ncbi.nlm.nih.gov/geo/samples/GSM1426nnn/GSM1426876/suppl	GEO	GSM1426876	Rv2788	25232098	RNA	PRJNA254351	GPL14824	GSE59086	Mycobacterium tuberculosis H37Rv	2014-07-04
TFOE_4460_2827c	Tiling Array	TFOE_4460_2827c	TFOE_Rv2827c	ftp://ftp.ncbi.nlm.nih.gov/geo/samples/GSM1426nnn/GSM1426877/suppl	GEO	GSM1426877	Rv2827c	25232098	RNA	PRJNA254351	GPL14824	GSE59086	Mycobacterium tuberculosis H37Rv	2014-07-04
TFOE_5952_2827c	Tiling Array	TFOE_5952_2827c	TFOE_Rv2827c	ftp://ftp.ncbi.nlm.nih.gov/geo/samples/GSM1426nnn/GSM1426878/suppl	GEO	GSM1426878	Rv2827c	25232098	RNA	PRJNA254351	GPL14824	GSE59086	Mycobacterium tuberculosis H37Rv	2014-07-04
TFOE_9441_2827c	Tiling Array	TFOE_9441_2827c	TFOE_Rv2827c	ftp://ftp.ncbi.nlm.nih.gov/geo/samples/GSM1426nnn/GSM1426879/suppl	GEO	GSM1426879	Rv2827c	25232098	RNA	PRJNA254351	GPL14824	GSE59086	Mycobacterium tuberculosis H37Rv	2014-07-04
TFOE_1663_2884	Tiling Array	TFOE_1663_2884	TFOE_Rv2884	ftp://ftp.ncbi.nlm.nih.gov/geo/samples/GSM1426nnn/GSM1426880/suppl	GEO	GSM1426880	Rv2884	25232098	RNA	PRJNA254351	GPL14824	GSE59086	Mycobacterium tuberculosis H37Rv	2014-07-04
TFOE_2177_2884	Tiling Array	TFOE_2177_2884	TFOE_Rv2884	ftp://ftp.ncbi.nlm.nih.gov/geo/samples/GSM1426nnn/GSM1426881/suppl	GEO	GSM1426881	Rv2884	25232098	RNA	PRJNA254351	GPL14824	GSE59086	Mycobacterium tuberculosis H37Rv	2014-07-04
TFOE_9099_2884	Tiling Array	TFOE_9099_2884	TFOE_Rv2884	ftp://ftp.ncbi.nlm.nih.gov/geo/samples/GSM1426nnn/GSM1426882/suppl	GEO	GSM1426882	Rv2884	25232098	RNA	PRJNA254351	GPL14824	GSE59086	Mycobacterium tuberculosis H37Rv	2014-07-04
TFOE_1147_2887	Tiling Array	TFOE_1147_2887	TFOE_Rv2887	ftp://ftp.ncbi.nlm.nih.gov/geo/samples/GSM1426nnn/GSM1426883/suppl	GEO	GSM1426883	Rv2887	25232098	RNA	PRJNA254351	GPL14824	GSE59086	Mycobacterium tuberculosis H37Rv	2014-07-04
TFOE_1725_2887	Tiling Array	TFOE_1725_2887	TFOE_Rv2887	ftp://ftp.ncbi.nlm.nih.gov/geo/samples/GSM1426nnn/GSM1426884/suppl	GEO	GSM1426884	Rv2887	25232098	RNA	PRJNA254351	GPL14824	GSE59086	Mycobacterium tuberculosis H37Rv	2014-07-04
TFOE_2591_2887	Tiling Array	TFOE_2591_2887	TFOE_Rv2887	ftp://ftp.ncbi.nlm.nih.gov/geo/samples/GSM1426nnn/GSM1426885/suppl	GEO	GSM1426885	Rv2887	25232098	RNA	PRJNA254351	GPL14824	GSE59086	Mycobacterium tuberculosis H37Rv	2014-07-04
TFOE_4976_2912c	Tiling Array	TFOE_4976_2912c	TFOE_Rv2912c	ftp://ftp.ncbi.nlm.nih.gov/geo/samples/GSM1426nnn/GSM1426886/suppl	GEO	GSM1426886	Rv2912c	25232098	RNA	PRJNA254351	GPL14824	GSE59086	Mycobacterium tuberculosis H37Rv	2014-07-04
TFOE_6566_2912c	Tiling Array	TFOE_6566_2912c	TFOE_Rv2912c	ftp://ftp.ncbi.nlm.nih.gov/geo/samples/GSM1426nnn/GSM1426887/suppl	GEO	GSM1426887	Rv2912c	25232098	RNA	PRJNA254351	GPL14824	GSE59086	Mycobacterium tuberculosis H37Rv	2014-07-04
TFOE_7388_2912c	Tiling Array	TFOE_7388_2912c	TFOE_Rv2912c	ftp://ftp.ncbi.nlm.nih.gov/geo/samples/GSM1426nnn/GSM1426888/suppl	GEO	GSM1426888	Rv2912c	25232098	RNA	PRJNA254351	GPL14824	GSE59086	Mycobacterium tuberculosis H37Rv	2014-07-04
TFOE_2753_2986c	Tiling Array	TFOE_2753_2986c	TFOE_Rv2986c	ftp://ftp.ncbi.nlm.nih.gov/geo/samples/GSM1426nnn/GSM1426889/suppl	GEO	GSM1426889	Rv2986c	25232098	RNA	PRJNA254351	GPL14824	GSE59086	Mycobacterium tuberculosis H37Rv	2014-07-04
TFOE_8073_2986c	Tiling Array	TFOE_8073_2986c	TFOE_Rv2986c	ftp://ftp.ncbi.nlm.nih.gov/geo/samples/GSM1426nnn/GSM1426890/suppl	GEO	GSM1426890	Rv2986c	25232098	RNA	PRJNA254351	GPL14824	GSE59086	Mycobacterium tuberculosis H37Rv	2014-07-04
TFOE_9036_2986c	Tiling Array	TFOE_9036_2986c	TFOE_Rv2986c	ftp://ftp.ncbi.nlm.nih.gov/geo/samples/GSM1426nnn/GSM1426891/suppl	GEO	GSM1426891	Rv2986c	25232098	RNA	PRJNA254351	GPL14824	GSE59086	Mycobacterium tuberculosis H37Rv	2014-07-04
TFOE_1155_2989	Tiling Array	TFOE_1155_2989	TFOE_Rv2989	ftp://ftp.ncbi.nlm.nih.gov/geo/samples/GSM1426nnn/GSM1426892/suppl	GEO	GSM1426892	Rv2989	25232098	RNA	PRJNA254351	GPL14824	GSE59086	Mycobacterium tuberculosis H37Rv	2014-07-04
TFOE_3550_2989	Tiling Array	TFOE_3550_2989	TFOE_Rv2989	ftp://ftp.ncbi.nlm.nih.gov/geo/samples/GSM1426nnn/GSM1426893/suppl	GEO	GSM1426893	Rv2989	25232098	RNA	PRJNA254351	GPL14824	GSE59086	Mycobacterium tuberculosis H37Rv	2014-07-04
TFOE_6862_2989	Tiling Array	TFOE_6862_2989	TFOE_Rv2989	ftp://ftp.ncbi.nlm.nih.gov/geo/samples/GSM1426nnn/GSM1426894/suppl	GEO	GSM1426894	Rv2989	25232098	RNA	PRJNA254351	GPL14824	GSE59086	Mycobacterium tuberculosis H37Rv	2014-07-04
TFOE_1362_3050c	Tiling Array	TFOE_1362_3050c	TFOE_Rv3050c	ftp://ftp.ncbi.nlm.nih.gov/geo/samples/GSM1426nnn/GSM1426895/suppl	GEO	GSM1426895	Rv3050c	25232098	RNA	PRJNA254351	GPL14824	GSE59086	Mycobacterium tuberculosis H37Rv	2014-07-04
TFOE_7826_3050c	Tiling Array	TFOE_7826_3050c	TFOE_Rv3050c	ftp://ftp.ncbi.nlm.nih.gov/geo/samples/GSM1426nnn/GSM1426896/suppl	GEO	GSM1426896	Rv3050c	25232098	RNA	PRJNA254351	GPL14824	GSE59086	Mycobacterium tuberculosis H37Rv	2014-07-04
TFOE_8602_3050c	Tiling Array	TFOE_8602_3050c	TFOE_Rv3050c	ftp://ftp.ncbi.nlm.nih.gov/geo/samples/GSM1426nnn/GSM1426897/suppl	GEO	GSM1426897	Rv3050c	25232098	RNA	PRJNA254351	GPL14824	GSE59086	Mycobacterium tuberculosis H37Rv	2014-07-04
TFOE_1720_3055	Tiling Array	TFOE_1720_3055	TFOE_Rv3055	ftp://ftp.ncbi.nlm.nih.gov/geo/samples/GSM1426nnn/GSM1426898/suppl	GEO	GSM1426898	Rv3055	25232098	RNA	PRJNA254351	GPL14824	GSE59086	Mycobacterium tuberculosis H37Rv	2014-07-04
TFOE_6777_3055	Tiling Array	TFOE_6777_3055	TFOE_Rv3055	ftp://ftp.ncbi.nlm.nih.gov/geo/samples/GSM1426nnn/GSM1426899/suppl	GEO	GSM1426899	Rv3055	25232098	RNA	PRJNA254351	GPL14824	GSE59086	Mycobacterium tuberculosis H37Rv	2014-07-04
TFOE_7735_3055	Tiling Array	TFOE_7735_3055	TFOE_Rv3055	ftp://ftp.ncbi.nlm.nih.gov/geo/samples/GSM1426nnn/GSM1426900/suppl	GEO	GSM1426900	Rv3055	25232098	RNA	PRJNA254351	GPL14824	GSE59086	Mycobacterium tuberculosis H37Rv	2014-07-04
TFOE_6030_3058c	Tiling Array	TFOE_6030_3058c	TFOE_Rv3058c	ftp://ftp.ncbi.nlm.nih.gov/geo/samples/GSM1426nnn/GSM1426901/suppl	GEO	GSM1426901	Rv3058c	25232098	RNA	PRJNA254351	GPL14824	GSE59086	Mycobacterium tuberculosis H37Rv	2014-07-04
TFOE_6654_3058c	Tiling Array	TFOE_6654_3058c	TFOE_Rv3058c	ftp://ftp.ncbi.nlm.nih.gov/geo/samples/GSM1426nnn/GSM1426902/suppl	GEO	GSM1426902	Rv3058c	25232098	RNA	PRJNA254351	GPL14824	GSE59086	Mycobacterium tuberculosis H37Rv	2014-07-04
TFOE_9515_3058c	Tiling Array	TFOE_9515_3058c	TFOE_Rv3058c	ftp://ftp.ncbi.nlm.nih.gov/geo/samples/GSM1426nnn/GSM1426903/suppl	GEO	GSM1426903	Rv3058c	25232098	RNA	PRJNA254351	GPL14824	GSE59086	Mycobacterium tuberculosis H37Rv	2014-07-04
TFOE_2404_3060c	Tiling Array	TFOE_2404_3060c	TFOE_Rv3060c	ftp://ftp.ncbi.nlm.nih.gov/geo/samples/GSM1426nnn/GSM1426904/suppl	GEO	GSM1426904	Rv3060c	25232098	RNA	PRJNA254351	GPL14824	GSE59086	Mycobacterium tuberculosis H37Rv	2014-07-04
TFOE_5383_3060c	Tiling Array	TFOE_5383_3060c	TFOE_Rv3060c	ftp://ftp.ncbi.nlm.nih.gov/geo/samples/GSM1426nnn/GSM1426905/suppl	GEO	GSM1426905	Rv3060c	25232098	RNA	PRJNA254351	GPL14824	GSE59086	Mycobacterium tuberculosis H37Rv	2014-07-04
TFOE_7200_3060c	Tiling Array	TFOE_7200_3060c	TFOE_Rv3060c	ftp://ftp.ncbi.nlm.nih.gov/geo/samples/GSM1426nnn/GSM1426906/suppl	GEO	GSM1426906	Rv3060c	25232098	RNA	PRJNA254351	GPL14824	GSE59086	Mycobacterium tuberculosis H37Rv	2014-07-04
TFOE_2629_3066	Tiling Array	TFOE_2629_3066	TFOE_Rv3066	ftp://ftp.ncbi.nlm.nih.gov/geo/samples/GSM1426nnn/GSM1426907/suppl	GEO	GSM1426907	Rv3066	25232098	RNA	PRJNA254351	GPL14824	GSE59086	Mycobacterium tuberculosis H37Rv	2014-07-04
TFOE_3326_3066_B	Tiling Array	TFOE_3326_3066_B	TFOE_Rv3066	ftp://ftp.ncbi.nlm.nih.gov/geo/samples/GSM1426nnn/GSM1426908/suppl	GEO	GSM1426908	Rv3066	25232098	RNA	PRJNA254351	GPL14824	GSE59086	Mycobacterium tuberculosis H37Rv	2014-07-04
TFOE_6169_3066	Tiling Array	TFOE_6169_3066	TFOE_Rv3066	ftp://ftp.ncbi.nlm.nih.gov/geo/samples/GSM1426nnn/GSM1426909/suppl	GEO	GSM1426909	Rv3066	25232098	RNA	PRJNA254351	GPL14824	GSE59086	Mycobacterium tuberculosis H37Rv	2014-07-04
TFOE_7687_3066	Tiling Array	TFOE_7687_3066	TFOE_Rv3066	ftp://ftp.ncbi.nlm.nih.gov/geo/samples/GSM1426nnn/GSM1426910/suppl	GEO	GSM1426910	Rv3066	25232098	RNA	PRJNA254351	GPL14824	GSE59086	Mycobacterium tuberculosis H37Rv	2014-07-04
TFOE_9956_3066_C_1	Tiling Array	TFOE_9956_3066_C_1	TFOE_Rv3066	ftp://ftp.ncbi.nlm.nih.gov/geo/samples/GSM1426nnn/GSM1426911/suppl	GEO	GSM1426911	Rv3066	25232098	RNA	PRJNA254351	GPL14824	GSE59086	Mycobacterium tuberculosis H37Rv	2014-07-04
TFOE_9956_3066_C_2	Tiling Array	TFOE_9956_3066_C_2	TFOE_Rv3066	ftp://ftp.ncbi.nlm.nih.gov/geo/samples/GSM1426nnn/GSM1426912/suppl	GEO	GSM1426912	Rv3066	25232098	RNA	PRJNA254351	GPL14824	GSE59086	Mycobacterium tuberculosis H37Rv	2014-07-04
TFOE_1615_3082c	Tiling Array	TFOE_1615_3082c	TFOE_Rv3082c	ftp://ftp.ncbi.nlm.nih.gov/geo/samples/GSM1426nnn/GSM1426913/suppl	GEO	GSM1426913	Rv3082c	25232098	RNA	PRJNA254351	GPL14824	GSE59086	Mycobacterium tuberculosis H37Rv	2014-07-04
TFOE_2737_3082c	Tiling Array	TFOE_2737_3082c	TFOE_Rv3082c	ftp://ftp.ncbi.nlm.nih.gov/geo/samples/GSM1426nnn/GSM1426914/suppl	GEO	GSM1426914	Rv3082c	25232098	RNA	PRJNA254351	GPL14824	GSE59086	Mycobacterium tuberculosis H37Rv	2014-07-04
TFOE_7973_3082c	Tiling Array	TFOE_7973_3082c	TFOE_Rv3082c	ftp://ftp.ncbi.nlm.nih.gov/geo/samples/GSM1426nnn/GSM1426915/suppl	GEO	GSM1426915	Rv3082c	25232098	RNA	PRJNA254351	GPL14824	GSE59086	Mycobacterium tuberculosis H37Rv	2014-07-04
TFOE_1639_3095_A	Tiling Array	TFOE_1639_3095_A	TFOE_Rv3095	ftp://ftp.ncbi.nlm.nih.gov/geo/samples/GSM1426nnn/GSM1426916/suppl	GEO	GSM1426916	Rv3095	25232098	RNA	PRJNA254351	GPL14824	GSE59086	Mycobacterium tuberculosis H37Rv	2014-07-04
TFOE_6258_3095_B	Tiling Array	TFOE_6258_3095_B	TFOE_Rv3095	ftp://ftp.ncbi.nlm.nih.gov/geo/samples/GSM1426nnn/GSM1426917/suppl	GEO	GSM1426917	Rv3095	25232098	RNA	PRJNA254351	GPL14824	GSE59086	Mycobacterium tuberculosis H37Rv	2014-07-04
TFOE_7106_3095	Tiling Array	TFOE_7106_3095	TFOE_Rv3095	ftp://ftp.ncbi.nlm.nih.gov/geo/samples/GSM1426nnn/GSM1426918/suppl	GEO	GSM1426918	Rv3095	25232098	RNA	PRJNA254351	GPL14824	GSE59086	Mycobacterium tuberculosis H37Rv	2014-07-04
TFOE_7935_3095_C	Tiling Array	TFOE_7935_3095_C	TFOE_Rv3095	ftp://ftp.ncbi.nlm.nih.gov/geo/samples/GSM1426nnn/GSM1426919/suppl	GEO	GSM1426919	Rv3095	25232098	RNA	PRJNA254351	GPL14824	GSE59086	Mycobacterium tuberculosis H37Rv	2014-07-04
TFOE_8886_3095	Tiling Array	TFOE_8886_3095	TFOE_Rv3095	ftp://ftp.ncbi.nlm.nih.gov/geo/samples/GSM1426nnn/GSM1426920/suppl	GEO	GSM1426920	Rv3095	25232098	RNA	PRJNA254351	GPL14824	GSE59086	Mycobacterium tuberculosis H37Rv	2014-07-04
TFOE_1150_3124	Tiling Array	TFOE_1150_3124	TFOE_Rv3124	ftp://ftp.ncbi.nlm.nih.gov/geo/samples/GSM1426nnn/GSM1426921/suppl	GEO	GSM1426921	Rv3124	25232098	RNA	PRJNA254351	GPL14824	GSE59086	Mycobacterium tuberculosis H37Rv	2014-07-04
TFOE_4863_3124	Tiling Array	TFOE_4863_3124	TFOE_Rv3124	ftp://ftp.ncbi.nlm.nih.gov/geo/samples/GSM1426nnn/GSM1426922/suppl	GEO	GSM1426922	Rv3124	25232098	RNA	PRJNA254351	GPL14824	GSE59086	Mycobacterium tuberculosis H37Rv	2014-07-04
TFOE_9549_3124	Tiling Array	TFOE_9549_3124	TFOE_Rv3124	ftp://ftp.ncbi.nlm.nih.gov/geo/samples/GSM1426nnn/GSM1426923/suppl	GEO	GSM1426923	Rv3124	25232098	RNA	PRJNA254351	GPL14824	GSE59086	Mycobacterium tuberculosis H37Rv	2014-07-04
TFOE_4265_3133c_B	Tiling Array	TFOE_4265_3133c_B	TFOE_Rv3133c	ftp://ftp.ncbi.nlm.nih.gov/geo/samples/GSM1426nnn/GSM1426924/suppl	GEO	GSM1426924	Rv3133c	25232098	RNA	PRJNA254351	GPL14824	GSE59086	Mycobacterium tuberculosis H37Rv	2014-07-04
TFOE_7016_3133c_C	Tiling Array	TFOE_7016_3133c_C	TFOE_Rv3133c	ftp://ftp.ncbi.nlm.nih.gov/geo/samples/GSM1426nnn/GSM1426925/suppl	GEO	GSM1426925	Rv3133c	25232098	RNA	PRJNA254351	GPL14824	GSE59086	Mycobacterium tuberculosis H37Rv	2014-07-04
TFOE_9652_3133c_A	Tiling Array	TFOE_9652_3133c_A	TFOE_Rv3133c	ftp://ftp.ncbi.nlm.nih.gov/geo/samples/GSM1426nnn/GSM1426926/suppl	GEO	GSM1426926	Rv3133c	25232098	RNA	PRJNA254351	GPL14824	GSE59086	Mycobacterium tuberculosis H37Rv	2014-07-04
TFOE_3509_3143	Tiling Array	TFOE_3509_3143	TFOE_Rv3143	ftp://ftp.ncbi.nlm.nih.gov/geo/samples/GSM1426nnn/GSM1426927/suppl	GEO	GSM1426927	Rv3143	25232098	RNA	PRJNA254351	GPL14824	GSE59086	Mycobacterium tuberculosis H37Rv	2014-07-04
TFOE_3883_3143	Tiling Array	TFOE_3883_3143	TFOE_Rv3143	ftp://ftp.ncbi.nlm.nih.gov/geo/samples/GSM1426nnn/GSM1426928/suppl	GEO	GSM1426928	Rv3143	25232098	RNA	PRJNA254351	GPL14824	GSE59086	Mycobacterium tuberculosis H37Rv	2014-07-04
TFOE_9466_3143	Tiling Array	TFOE_9466_3143	TFOE_Rv3143	ftp://ftp.ncbi.nlm.nih.gov/geo/samples/GSM1426nnn/GSM1426929/suppl	GEO	GSM1426929	Rv3143	25232098	RNA	PRJNA254351	GPL14824	GSE59086	Mycobacterium tuberculosis H37Rv	2014-07-04
TFOE_3603_3160c	Tiling Array	TFOE_3603_3160c	TFOE_Rv3160c	ftp://ftp.ncbi.nlm.nih.gov/geo/samples/GSM1426nnn/GSM1426930/suppl	GEO	GSM1426930	Rv3160c	25232098	RNA	PRJNA254351	GPL14824	GSE59086	Mycobacterium tuberculosis H37Rv	2014-07-04
TFOE_5289_3160c	Tiling Array	TFOE_5289_3160c	TFOE_Rv3160c	ftp://ftp.ncbi.nlm.nih.gov/geo/samples/GSM1426nnn/GSM1426931/suppl	GEO	GSM1426931	Rv3160c	25232098	RNA	PRJNA254351	GPL14824	GSE59086	Mycobacterium tuberculosis H37Rv	2014-07-04
TFOE_7537_3160c	Tiling Array	TFOE_7537_3160c	TFOE_Rv3160c	ftp://ftp.ncbi.nlm.nih.gov/geo/samples/GSM1426nnn/GSM1426932/suppl	GEO	GSM1426932	Rv3160c	25232098	RNA	PRJNA254351	GPL14824	GSE59086	Mycobacterium tuberculosis H37Rv	2014-07-04
TFOE_2967_3164c	Tiling Array	TFOE_2967_3164c	TFOE_Rv3164c	ftp://ftp.ncbi.nlm.nih.gov/geo/samples/GSM1426nnn/GSM1426933/suppl	GEO	GSM1426933	Rv3164c	25232098	RNA	PRJNA254351	GPL14824	GSE59086	Mycobacterium tuberculosis H37Rv	2014-07-04
TFOE_6726_3164c	Tiling Array	TFOE_6726_3164c	TFOE_Rv3164c	ftp://ftp.ncbi.nlm.nih.gov/geo/samples/GSM1426nnn/GSM1426934/suppl	GEO	GSM1426934	Rv3164c	25232098	RNA	PRJNA254351	GPL14824	GSE59086	Mycobacterium tuberculosis H37Rv	2014-07-04
TFOE_7273_3164c	Tiling Array	TFOE_7273_3164c	TFOE_Rv3164c	ftp://ftp.ncbi.nlm.nih.gov/geo/samples/GSM1426nnn/GSM1426935/suppl	GEO	GSM1426935	Rv3164c	25232098	RNA	PRJNA254351	GPL14824	GSE59086	Mycobacterium tuberculosis H37Rv	2014-07-04
TFOE_5913_3167c	Tiling Array	TFOE_5913_3167c	TFOE_Rv3167c	ftp://ftp.ncbi.nlm.nih.gov/geo/samples/GSM1426nnn/GSM1426936/suppl	GEO	GSM1426936	Rv3167c	25232098	RNA	PRJNA254351	GPL14824	GSE59086	Mycobacterium tuberculosis H37Rv	2014-07-04
TFOE_7163_3167c	Tiling Array	TFOE_7163_3167c	TFOE_Rv3167c	ftp://ftp.ncbi.nlm.nih.gov/geo/samples/GSM1426nnn/GSM1426937/suppl	GEO	GSM1426937	Rv3167c	25232098	RNA	PRJNA254351	GPL14824	GSE59086	Mycobacterium tuberculosis H37Rv	2014-07-04
TFOE_9265_3167c	Tiling Array	TFOE_9265_3167c	TFOE_Rv3167c	ftp://ftp.ncbi.nlm.nih.gov/geo/samples/GSM1426nnn/GSM1426938/suppl	GEO	GSM1426938	Rv3167c	25232098	RNA	PRJNA254351	GPL14824	GSE59086	Mycobacterium tuberculosis H37Rv	2014-07-04
TFOE_4545_3173c	Tiling Array	TFOE_4545_3173c	TFOE_Rv3173c	ftp://ftp.ncbi.nlm.nih.gov/geo/samples/GSM1426nnn/GSM1426939/suppl	GEO	GSM1426939	Rv3173c	25232098	RNA	PRJNA254351	GPL14824	GSE59086	Mycobacterium tuberculosis H37Rv	2014-07-04
TFOE_7389_3173c	Tiling Array	TFOE_7389_3173c	TFOE_Rv3173c	ftp://ftp.ncbi.nlm.nih.gov/geo/samples/GSM1426nnn/GSM1426940/suppl	GEO	GSM1426940	Rv3173c	25232098	RNA	PRJNA254351	GPL14824	GSE59086	Mycobacterium tuberculosis H37Rv	2014-07-04
TFOE_8668_3173c	Tiling Array	TFOE_8668_3173c	TFOE_Rv3173c	ftp://ftp.ncbi.nlm.nih.gov/geo/samples/GSM1426nnn/GSM1426941/suppl	GEO	GSM1426941	Rv3173c	25232098	RNA	PRJNA254351	GPL14824	GSE59086	Mycobacterium tuberculosis H37Rv	2014-07-04
TFOE_2214_3183	Tiling Array	TFOE_2214_3183	TFOE_Rv3183	ftp://ftp.ncbi.nlm.nih.gov/geo/samples/GSM1426nnn/GSM1426942/suppl	GEO	GSM1426942	Rv3183	25232098	RNA	PRJNA254351	GPL14824	GSE59086	Mycobacterium tuberculosis H37Rv	2014-07-04
TFOE_3028_3183	Tiling Array	TFOE_3028_3183	TFOE_Rv3183	ftp://ftp.ncbi.nlm.nih.gov/geo/samples/GSM1426nnn/GSM1426943/suppl	GEO	GSM1426943	Rv3183	25232098	RNA	PRJNA254351	GPL14824	GSE59086	Mycobacterium tuberculosis H37Rv	2014-07-04
TFOE_6841_3183	Tiling Array	TFOE_6841_3183	TFOE_Rv3183	ftp://ftp.ncbi.nlm.nih.gov/geo/samples/GSM1426nnn/GSM1426944/suppl	GEO	GSM1426944	Rv3183	25232098	RNA	PRJNA254351	GPL14824	GSE59086	Mycobacterium tuberculosis H37Rv	2014-07-04
TFOE_1563_3197A	Tiling Array	TFOE_1563_3197A	TFOE_Rv3197A	ftp://ftp.ncbi.nlm.nih.gov/geo/samples/GSM1426nnn/GSM1426945/suppl	GEO	GSM1426945	Rv3197A	25232098	RNA	PRJNA254351	GPL14824	GSE59086	Mycobacterium tuberculosis H37Rv	2014-07-04
TFOE_5080_3197A	Tiling Array	TFOE_5080_3197A	TFOE_Rv3197A	ftp://ftp.ncbi.nlm.nih.gov/geo/samples/GSM1426nnn/GSM1426946/suppl	GEO	GSM1426946	Rv3197A	25232098	RNA	PRJNA254351	GPL14824	GSE59086	Mycobacterium tuberculosis H37Rv	2014-07-04
TFOE_7201_3197A	Tiling Array	TFOE_7201_3197A	TFOE_Rv3197A	ftp://ftp.ncbi.nlm.nih.gov/geo/samples/GSM1426nnn/GSM1426947/suppl	GEO	GSM1426947	Rv3197A	25232098	RNA	PRJNA254351	GPL14824	GSE59086	Mycobacterium tuberculosis H37Rv	2014-07-04
TFOE_4521_3208	Tiling Array	TFOE_4521_3208	TFOE_Rv3208	ftp://ftp.ncbi.nlm.nih.gov/geo/samples/GSM1426nnn/GSM1426948/suppl	GEO	GSM1426948	Rv3208	25232098	RNA	PRJNA254351	GPL14824	GSE59086	Mycobacterium tuberculosis H37Rv	2014-07-04
TFOE_6758_3208	Tiling Array	TFOE_6758_3208	TFOE_Rv3208	ftp://ftp.ncbi.nlm.nih.gov/geo/samples/GSM1426nnn/GSM1426949/suppl	GEO	GSM1426949	Rv3208	25232098	RNA	PRJNA254351	GPL14824	GSE59086	Mycobacterium tuberculosis H37Rv	2014-07-04
TFOE_6856_3208	Tiling Array	TFOE_6856_3208	TFOE_Rv3208	ftp://ftp.ncbi.nlm.nih.gov/geo/samples/GSM1426nnn/GSM1426950/suppl	GEO	GSM1426950	Rv3208	25232098	RNA	PRJNA254351	GPL14824	GSE59086	Mycobacterium tuberculosis H37Rv	2014-07-04
TFOE_4091_3219	Tiling Array	TFOE_4091_3219	TFOE_Rv3219	ftp://ftp.ncbi.nlm.nih.gov/geo/samples/GSM1426nnn/GSM1426951/suppl	GEO	GSM1426951	Rv3219	25232098	RNA	PRJNA254351	GPL14824	GSE59086	Mycobacterium tuberculosis H37Rv	2014-07-04
TFOE_4681_3219	Tiling Array	TFOE_4681_3219	TFOE_Rv3219	ftp://ftp.ncbi.nlm.nih.gov/geo/samples/GSM1426nnn/GSM1426952/suppl	GEO	GSM1426952	Rv3219	25232098	RNA	PRJNA254351	GPL14824	GSE59086	Mycobacterium tuberculosis H37Rv	2014-07-04
TFOE_8750_3219	Tiling Array	TFOE_8750_3219	TFOE_Rv3219	ftp://ftp.ncbi.nlm.nih.gov/geo/samples/GSM1426nnn/GSM1426953/suppl	GEO	GSM1426953	Rv3219	25232098	RNA	PRJNA254351	GPL14824	GSE59086	Mycobacterium tuberculosis H37Rv	2014-07-04
TFOE_2841_3223c	Tiling Array	TFOE_2841_3223c	TFOE_Rv3223c	ftp://ftp.ncbi.nlm.nih.gov/geo/samples/GSM1426nnn/GSM1426954/suppl	GEO	GSM1426954	Rv3223c	25232098	RNA	PRJNA254351	GPL14824	GSE59086	Mycobacterium tuberculosis H37Rv	2014-07-04
TFOE_3116_3223c	Tiling Array	TFOE_3116_3223c	TFOE_Rv3223c	ftp://ftp.ncbi.nlm.nih.gov/geo/samples/GSM1426nnn/GSM1426955/suppl	GEO	GSM1426955	Rv3223c	25232098	RNA	PRJNA254351	GPL14824	GSE59086	Mycobacterium tuberculosis H37Rv	2014-07-04
TFOE_9004_3223c	Tiling Array	TFOE_9004_3223c	TFOE_Rv3223c	ftp://ftp.ncbi.nlm.nih.gov/geo/samples/GSM1426nnn/GSM1426956/suppl	GEO	GSM1426956	Rv3223c	25232098	RNA	PRJNA254351	GPL14824	GSE59086	Mycobacterium tuberculosis H37Rv	2014-07-04
TFOE_3369_3246c	Tiling Array	TFOE_3369_3246c	TFOE_Rv3246c	ftp://ftp.ncbi.nlm.nih.gov/geo/samples/GSM1426nnn/GSM1426957/suppl	GEO	GSM1426957	Rv3246c	25232098	RNA	PRJNA254351	GPL14824	GSE59086	Mycobacterium tuberculosis H37Rv	2014-07-04
TFOE_5371_3246c	Tiling Array	TFOE_5371_3246c	TFOE_Rv3246c	ftp://ftp.ncbi.nlm.nih.gov/geo/samples/GSM1426nnn/GSM1426958/suppl	GEO	GSM1426958	Rv3246c	25232098	RNA	PRJNA254351	GPL14824	GSE59086	Mycobacterium tuberculosis H37Rv	2014-07-04
TFOE_6905_3246c	Tiling Array	TFOE_6905_3246c	TFOE_Rv3246c	ftp://ftp.ncbi.nlm.nih.gov/geo/samples/GSM1426nnn/GSM1426959/suppl	GEO	GSM1426959	Rv3246c	25232098	RNA	PRJNA254351	GPL14824	GSE59086	Mycobacterium tuberculosis H37Rv	2014-07-04
TFOE_5586_3249c	Tiling Array	TFOE_5586_3249c	TFOE_Rv3249c	ftp://ftp.ncbi.nlm.nih.gov/geo/samples/GSM1426nnn/GSM1426960/suppl	GEO	GSM1426960	Rv3249c	25232098	RNA	PRJNA254351	GPL14824	GSE59086	Mycobacterium tuberculosis H37Rv	2014-07-04
TFOE_7589_3249c	Tiling Array	TFOE_7589_3249c	TFOE_Rv3249c	ftp://ftp.ncbi.nlm.nih.gov/geo/samples/GSM1426nnn/GSM1426961/suppl	GEO	GSM1426961	Rv3249c	25232098	RNA	PRJNA254351	GPL14824	GSE59086	Mycobacterium tuberculosis H37Rv	2014-07-04
TFOE_8008_3249c	Tiling Array	TFOE_8008_3249c	TFOE_Rv3249c	ftp://ftp.ncbi.nlm.nih.gov/geo/samples/GSM1426nnn/GSM1426962/suppl	GEO	GSM1426962	Rv3249c	25232098	RNA	PRJNA254351	GPL14824	GSE59086	Mycobacterium tuberculosis H37Rv	2014-07-04
TFOE_8518_3249c	Tiling Array	TFOE_8518_3249c	TFOE_Rv3249c	ftp://ftp.ncbi.nlm.nih.gov/geo/samples/GSM1426nnn/GSM1426963/suppl	GEO	GSM1426963	Rv3249c	25232098	RNA	PRJNA254351	GPL14824	GSE59086	Mycobacterium tuberculosis H37Rv	2014-07-04
TFOE_9237_3249c_B	Tiling Array	TFOE_9237_3249c_B	TFOE_Rv3249c	ftp://ftp.ncbi.nlm.nih.gov/geo/samples/GSM1426nnn/GSM1426964/suppl	GEO	GSM1426964	Rv3249c	25232098	RNA	PRJNA254351	GPL14824	GSE59086	Mycobacterium tuberculosis H37Rv	2014-07-04
TFOE_2104_3260c	Tiling Array	TFOE_2104_3260c	TFOE_Rv3260c	ftp://ftp.ncbi.nlm.nih.gov/geo/samples/GSM1426nnn/GSM1426965/suppl	GEO	GSM1426965	Rv3260c	25232098	RNA	PRJNA254351	GPL14824	GSE59086	Mycobacterium tuberculosis H37Rv	2014-07-04
TFOE_3822_3260c	Tiling Array	TFOE_3822_3260c	TFOE_Rv3260c	ftp://ftp.ncbi.nlm.nih.gov/geo/samples/GSM1426nnn/GSM1426966/suppl	GEO	GSM1426966	Rv3260c	25232098	RNA	PRJNA254351	GPL14824	GSE59086	Mycobacterium tuberculosis H37Rv	2014-07-04
TFOE_7368_3260c	Tiling Array	TFOE_7368_3260c	TFOE_Rv3260c	ftp://ftp.ncbi.nlm.nih.gov/geo/samples/GSM1426nnn/GSM1426967/suppl	GEO	GSM1426967	Rv3260c	25232098	RNA	PRJNA254351	GPL14824	GSE59086	Mycobacterium tuberculosis H37Rv	2014-07-04
TFOE_1382_3286c	Tiling Array	TFOE_1382_3286c	TFOE_Rv3286c	ftp://ftp.ncbi.nlm.nih.gov/geo/samples/GSM1426nnn/GSM1426968/suppl	GEO	GSM1426968	Rv3286c	25232098	RNA	PRJNA254351	GPL14824	GSE59086	Mycobacterium tuberculosis H37Rv	2014-07-04
TFOE_6181_3286c	Tiling Array	TFOE_6181_3286c	TFOE_Rv3286c	ftp://ftp.ncbi.nlm.nih.gov/geo/samples/GSM1426nnn/GSM1426969/suppl	GEO	GSM1426969	Rv3286c	25232098	RNA	PRJNA254351	GPL14824	GSE59086	Mycobacterium tuberculosis H37Rv	2014-07-04
TFOE_9544_3286c	Tiling Array	TFOE_9544_3286c	TFOE_Rv3286c	ftp://ftp.ncbi.nlm.nih.gov/geo/samples/GSM1426nnn/GSM1426970/suppl	GEO	GSM1426970	Rv3286c	25232098	RNA	PRJNA254351	GPL14824	GSE59086	Mycobacterium tuberculosis H37Rv	2014-07-04
TFOE_5261_3291c	Tiling Array	TFOE_5261_3291c	TFOE_Rv3291c	ftp://ftp.ncbi.nlm.nih.gov/geo/samples/GSM1426nnn/GSM1426971/suppl	GEO	GSM1426971	Rv3291c	25232098	RNA	PRJNA254351	GPL14824	GSE59086	Mycobacterium tuberculosis H37Rv	2014-07-04
TFOE_5324_3291c	Tiling Array	TFOE_5324_3291c	TFOE_Rv3291c	ftp://ftp.ncbi.nlm.nih.gov/geo/samples/GSM1426nnn/GSM1426972/suppl	GEO	GSM1426972	Rv3291c	25232098	RNA	PRJNA254351	GPL14824	GSE59086	Mycobacterium tuberculosis H37Rv	2014-07-04
TFOE_6107_3291c	Tiling Array	TFOE_6107_3291c	TFOE_Rv3291c	ftp://ftp.ncbi.nlm.nih.gov/geo/samples/GSM1426nnn/GSM1426973/suppl	GEO	GSM1426973	Rv3291c	25232098	RNA	PRJNA254351	GPL14824	GSE59086	Mycobacterium tuberculosis H37Rv	2014-07-04
TFOE_3123_3295_B	Tiling Array	TFOE_3123_3295_B	TFOE_Rv3295	ftp://ftp.ncbi.nlm.nih.gov/geo/samples/GSM1426nnn/GSM1426974/suppl	GEO	GSM1426974	Rv3295	25232098	RNA	PRJNA254351	GPL14824	GSE59086	Mycobacterium tuberculosis H37Rv	2014-07-04
TFOE_3625_3295	Tiling Array	TFOE_3625_3295	TFOE_Rv3295	ftp://ftp.ncbi.nlm.nih.gov/geo/samples/GSM1426nnn/GSM1426975/suppl	GEO	GSM1426975	Rv3295	25232098	RNA	PRJNA254351	GPL14824	GSE59086	Mycobacterium tuberculosis H37Rv	2014-07-04
TFOE_3866_3295	Tiling Array	TFOE_3866_3295	TFOE_Rv3295	ftp://ftp.ncbi.nlm.nih.gov/geo/samples/GSM1426nnn/GSM1426976/suppl	GEO	GSM1426976	Rv3295	25232098	RNA	PRJNA254351	GPL14824	GSE59086	Mycobacterium tuberculosis H37Rv	2014-07-04
TFOE_5343_3295	Tiling Array	TFOE_5343_3295	TFOE_Rv3295	ftp://ftp.ncbi.nlm.nih.gov/geo/samples/GSM1426nnn/GSM1426977/suppl	GEO	GSM1426977	Rv3295	25232098	RNA	PRJNA254351	GPL14824	GSE59086	Mycobacterium tuberculosis H37Rv	2014-07-04
TFOE_9882_3295_C	Tiling Array	TFOE_9882_3295_C	TFOE_Rv3295	ftp://ftp.ncbi.nlm.nih.gov/geo/samples/GSM1426nnn/GSM1426978/suppl	GEO	GSM1426978	Rv3295	25232098	RNA	PRJNA254351	GPL14824	GSE59086	Mycobacterium tuberculosis H37Rv	2014-07-04
TFOE_4398_3301c	Tiling Array	TFOE_4398_3301c	TFOE_Rv3301c	ftp://ftp.ncbi.nlm.nih.gov/geo/samples/GSM1426nnn/GSM1426979/suppl	GEO	GSM1426979	Rv3301c	25232098	RNA	PRJNA254351	GPL14824	GSE59086	Mycobacterium tuberculosis H37Rv	2014-07-04
TFOE_6616_3301c	Tiling Array	TFOE_6616_3301c	TFOE_Rv3301c	ftp://ftp.ncbi.nlm.nih.gov/geo/samples/GSM1426nnn/GSM1426980/suppl	GEO	GSM1426980	Rv3301c	25232098	RNA	PRJNA254351	GPL14824	GSE59086	Mycobacterium tuberculosis H37Rv	2014-07-04
TFOE_9162_3301c	Tiling Array	TFOE_9162_3301c	TFOE_Rv3301c	ftp://ftp.ncbi.nlm.nih.gov/geo/samples/GSM1426nnn/GSM1426981/suppl	GEO	GSM1426981	Rv3301c	25232098	RNA	PRJNA254351	GPL14824	GSE59086	Mycobacterium tuberculosis H37Rv	2014-07-04
TFOE_1113_3328c	Tiling Array	TFOE_1113_3328c	TFOE_Rv3328c	ftp://ftp.ncbi.nlm.nih.gov/geo/samples/GSM1426nnn/GSM1426982/suppl	GEO	GSM1426982	Rv3328c	25232098	RNA	PRJNA254351	GPL14824	GSE59086	Mycobacterium tuberculosis H37Rv	2014-07-04
TFOE_2203_3328c	Tiling Array	TFOE_2203_3328c	TFOE_Rv3328c	ftp://ftp.ncbi.nlm.nih.gov/geo/samples/GSM1426nnn/GSM1426983/suppl	GEO	GSM1426983	Rv3328c	25232098	RNA	PRJNA254351	GPL14824	GSE59086	Mycobacterium tuberculosis H37Rv	2014-07-04
TFOE_4667_3328c	Tiling Array	TFOE_4667_3328c	TFOE_Rv3328c	ftp://ftp.ncbi.nlm.nih.gov/geo/samples/GSM1426nnn/GSM1426984/suppl	GEO	GSM1426984	Rv3328c	25232098	RNA	PRJNA254351	GPL14824	GSE59086	Mycobacterium tuberculosis H37Rv	2014-07-04
TFOE_3290_3334	Tiling Array	TFOE_3290_3334	TFOE_Rv3334	ftp://ftp.ncbi.nlm.nih.gov/geo/samples/GSM1426nnn/GSM1426985/suppl	GEO	GSM1426985	Rv3334	25232098	RNA	PRJNA254351	GPL14824	GSE59086	Mycobacterium tuberculosis H37Rv	2014-07-04
TFOE_3349_3334	Tiling Array	TFOE_3349_3334	TFOE_Rv3334	ftp://ftp.ncbi.nlm.nih.gov/geo/samples/GSM1426nnn/GSM1426986/suppl	GEO	GSM1426986	Rv3334	25232098	RNA	PRJNA254351	GPL14824	GSE59086	Mycobacterium tuberculosis H37Rv	2014-07-04
TFOE_5242_3334_C	Tiling Array	TFOE_5242_3334_C	TFOE_Rv3334	ftp://ftp.ncbi.nlm.nih.gov/geo/samples/GSM1426nnn/GSM1426987/suppl	GEO	GSM1426987	Rv3334	25232098	RNA	PRJNA254351	GPL14824	GSE59086	Mycobacterium tuberculosis H37Rv	2014-07-04
TFOE_6629_3334_B	Tiling Array	TFOE_6629_3334_B	TFOE_Rv3334	ftp://ftp.ncbi.nlm.nih.gov/geo/samples/GSM1426nnn/GSM1426988/suppl	GEO	GSM1426988	Rv3334	25232098	RNA	PRJNA254351	GPL14824	GSE59086	Mycobacterium tuberculosis H37Rv	2014-07-04
TFOE_9642_3334	Tiling Array	TFOE_9642_3334	TFOE_Rv3334	ftp://ftp.ncbi.nlm.nih.gov/geo/samples/GSM1426nnn/GSM1426989/suppl	GEO	GSM1426989	Rv3334	25232098	RNA	PRJNA254351	GPL14824	GSE59086	Mycobacterium tuberculosis H37Rv	2014-07-04
TFOE_1949_3405c	Tiling Array	TFOE_1949_3405c	TFOE_Rv3405c	ftp://ftp.ncbi.nlm.nih.gov/geo/samples/GSM1426nnn/GSM1426990/suppl	GEO	GSM1426990	Rv3405c	25232098	RNA	PRJNA254351	GPL14824	GSE59086	Mycobacterium tuberculosis H37Rv	2014-07-04
TFOE_6644_3405c	Tiling Array	TFOE_6644_3405c	TFOE_Rv3405c	ftp://ftp.ncbi.nlm.nih.gov/geo/samples/GSM1426nnn/GSM1426991/suppl	GEO	GSM1426991	Rv3405c	25232098	RNA	PRJNA254351	GPL14824	GSE59086	Mycobacterium tuberculosis H37Rv	2014-07-04
TFOE_9539_3405c	Tiling Array	TFOE_9539_3405c	TFOE_Rv3405c	ftp://ftp.ncbi.nlm.nih.gov/geo/samples/GSM1426nnn/GSM1426992/suppl	GEO	GSM1426992	Rv3405c	25232098	RNA	PRJNA254351	GPL14824	GSE59086	Mycobacterium tuberculosis H37Rv	2014-07-04
TFOE_1352_3414c	Tiling Array	TFOE_1352_3414c	TFOE_Rv3414c	ftp://ftp.ncbi.nlm.nih.gov/geo/samples/GSM1426nnn/GSM1426993/suppl	GEO	GSM1426993	Rv3414c	25232098	RNA	PRJNA254351	GPL14824	GSE59086	Mycobacterium tuberculosis H37Rv	2014-07-04
TFOE_1523_3414c	Tiling Array	TFOE_1523_3414c	TFOE_Rv3414c	ftp://ftp.ncbi.nlm.nih.gov/geo/samples/GSM1426nnn/GSM1426994/suppl	GEO	GSM1426994	Rv3414c	25232098	RNA	PRJNA254351	GPL14824	GSE59086	Mycobacterium tuberculosis H37Rv	2014-07-04
TFOE_7743_3414c	Tiling Array	TFOE_7743_3414c	TFOE_Rv3414c	ftp://ftp.ncbi.nlm.nih.gov/geo/samples/GSM1426nnn/GSM1426995/suppl	GEO	GSM1426995	Rv3414c	25232098	RNA	PRJNA254351	GPL14824	GSE59086	Mycobacterium tuberculosis H37Rv	2014-07-04
TFOE_2558_3416	Tiling Array	TFOE_2558_3416	TFOE_Rv3416	ftp://ftp.ncbi.nlm.nih.gov/geo/samples/GSM1426nnn/GSM1426996/suppl	GEO	GSM1426996	Rv3416	25232098	RNA	PRJNA254351	GPL14824	GSE59086	Mycobacterium tuberculosis H37Rv	2014-07-04
TFOE_6695_3416	Tiling Array	TFOE_6695_3416	TFOE_Rv3416	ftp://ftp.ncbi.nlm.nih.gov/geo/samples/GSM1426nnn/GSM1426997/suppl	GEO	GSM1426997	Rv3416	25232098	RNA	PRJNA254351	GPL14824	GSE59086	Mycobacterium tuberculosis H37Rv	2014-07-04
TFOE_8067_3416	Tiling Array	TFOE_8067_3416	TFOE_Rv3416	ftp://ftp.ncbi.nlm.nih.gov/geo/samples/GSM1426nnn/GSM1426998/suppl	GEO	GSM1426998	Rv3416	25232098	RNA	PRJNA254351	GPL14824	GSE59086	Mycobacterium tuberculosis H37Rv	2014-07-04
TFOE_2895_3417c	Tiling Array	TFOE_2895_3417c	TFOE_Rv3417c	ftp://ftp.ncbi.nlm.nih.gov/geo/samples/GSM1426nnn/GSM1426999/suppl	GEO	GSM1426999	Rv3417c	25232098	RNA	PRJNA254351	GPL14824	GSE59086	Mycobacterium tuberculosis H37Rv	2014-07-04
TFOE_6435_3417c	Tiling Array	TFOE_6435_3417c	TFOE_Rv3417c	ftp://ftp.ncbi.nlm.nih.gov/geo/samples/GSM1427nnn/GSM1427000/suppl	GEO	GSM1427000	Rv3417c	25232098	RNA	PRJNA254351	GPL14824	GSE59086	Mycobacterium tuberculosis H37Rv	2014-07-04
TFOE_8280_3417c	Tiling Array	TFOE_8280_3417c	TFOE_Rv3417c	ftp://ftp.ncbi.nlm.nih.gov/geo/samples/GSM1427nnn/GSM1427001/suppl	GEO	GSM1427001	Rv3417c	25232098	RNA	PRJNA254351	GPL14824	GSE59086	Mycobacterium tuberculosis H37Rv	2014-07-04
TFOE_3630_3488	Tiling Array	TFOE_3630_3488	TFOE_Rv3488	ftp://ftp.ncbi.nlm.nih.gov/geo/samples/GSM1427nnn/GSM1427002/suppl	GEO	GSM1427002	Rv3488	25232098	RNA	PRJNA254351	GPL14824	GSE59086	Mycobacterium tuberculosis H37Rv	2014-07-04
TFOE_4902_3488	Tiling Array	TFOE_4902_3488	TFOE_Rv3488	ftp://ftp.ncbi.nlm.nih.gov/geo/samples/GSM1427nnn/GSM1427003/suppl	GEO	GSM1427003	Rv3488	25232098	RNA	PRJNA254351	GPL14824	GSE59086	Mycobacterium tuberculosis H37Rv	2014-07-04
TFOE_9515_3488	Tiling Array	TFOE_9515_3488	TFOE_Rv3488	ftp://ftp.ncbi.nlm.nih.gov/geo/samples/GSM1427nnn/GSM1427004/suppl	GEO	GSM1427004	Rv3488	25232098	RNA	PRJNA254351	GPL14824	GSE59086	Mycobacterium tuberculosis H37Rv	2014-07-04
TFOE_4076_3557c	Tiling Array	TFOE_4076_3557c	TFOE_Rv3557c	ftp://ftp.ncbi.nlm.nih.gov/geo/samples/GSM1427nnn/GSM1427005/suppl	GEO	GSM1427005	Rv3557c	25232098	RNA	PRJNA254351	GPL14824	GSE59086	Mycobacterium tuberculosis H37Rv	2014-07-04
TFOE_8709_3557c	Tiling Array	TFOE_8709_3557c	TFOE_Rv3557c	ftp://ftp.ncbi.nlm.nih.gov/geo/samples/GSM1427nnn/GSM1427006/suppl	GEO	GSM1427006	Rv3557c	25232098	RNA	PRJNA254351	GPL14824	GSE59086	Mycobacterium tuberculosis H37Rv	2014-07-04
TFOE_9860_3557c	Tiling Array	TFOE_9860_3557c	TFOE_Rv3557c	ftp://ftp.ncbi.nlm.nih.gov/geo/samples/GSM1427nnn/GSM1427007/suppl	GEO	GSM1427007	Rv3557c	25232098	RNA	PRJNA254351	GPL14824	GSE59086	Mycobacterium tuberculosis H37Rv	2014-07-04
TFOE_3005_3574_A	Tiling Array	TFOE_3005_3574_A	TFOE_Rv3574	ftp://ftp.ncbi.nlm.nih.gov/geo/samples/GSM1427nnn/GSM1427008/suppl	GEO	GSM1427008	Rv3574	25232098	RNA	PRJNA254351	GPL14824	GSE59086	Mycobacterium tuberculosis H37Rv	2014-07-04
TFOE_3677_3574	Tiling Array	TFOE_3677_3574	TFOE_Rv3574	ftp://ftp.ncbi.nlm.nih.gov/geo/samples/GSM1427nnn/GSM1427009/suppl	GEO	GSM1427009	Rv3574	25232098	RNA	PRJNA254351	GPL14824	GSE59086	Mycobacterium tuberculosis H37Rv	2014-07-04
TFOE_4186_3574_B	Tiling Array	TFOE_4186_3574_B	TFOE_Rv3574	ftp://ftp.ncbi.nlm.nih.gov/geo/samples/GSM1427nnn/GSM1427010/suppl	GEO	GSM1427010	Rv3574	25232098	RNA	PRJNA254351	GPL14824	GSE59086	Mycobacterium tuberculosis H37Rv	2014-07-04
TFOE_7355_3574	Tiling Array	TFOE_7355_3574	TFOE_Rv3574	ftp://ftp.ncbi.nlm.nih.gov/geo/samples/GSM1427nnn/GSM1427011/suppl	GEO	GSM1427011	Rv3574	25232098	RNA	PRJNA254351	GPL14824	GSE59086	Mycobacterium tuberculosis H37Rv	2014-07-04
TFOE_8131_3574_C_3000ng	Tiling Array	TFOE_8131_3574_C_3000ng	TFOE_Rv3574	ftp://ftp.ncbi.nlm.nih.gov/geo/samples/GSM1427nnn/GSM1427012/suppl	GEO	GSM1427012	Rv3574	25232098	RNA	PRJNA254351	GPL14824	GSE59086	Mycobacterium tuberculosis H37Rv	2014-07-04
TFOE_2077_3583c	Tiling Array	TFOE_2077_3583c	TFOE_Rv3583c	ftp://ftp.ncbi.nlm.nih.gov/geo/samples/GSM1427nnn/GSM1427013/suppl	GEO	GSM1427013	Rv3583c	25232098	RNA	PRJNA254351	GPL14824	GSE59086	Mycobacterium tuberculosis H37Rv	2014-07-04
TFOE_3529_3583c	Tiling Array	TFOE_3529_3583c	TFOE_Rv3583c	ftp://ftp.ncbi.nlm.nih.gov/geo/samples/GSM1427nnn/GSM1427014/suppl	GEO	GSM1427014	Rv3583c	25232098	RNA	PRJNA254351	GPL14824	GSE59086	Mycobacterium tuberculosis H37Rv	2014-07-04
TFOE_4577_3583c	Tiling Array	TFOE_4577_3583c	TFOE_Rv3583c	ftp://ftp.ncbi.nlm.nih.gov/geo/samples/GSM1427nnn/GSM1427015/suppl	GEO	GSM1427015	Rv3583c	25232098	RNA	PRJNA254351	GPL14824	GSE59086	Mycobacterium tuberculosis H37Rv	2014-07-04
TFOE_3373_3597c	Tiling Array	TFOE_3373_3597c	TFOE_Rv3597c	ftp://ftp.ncbi.nlm.nih.gov/geo/samples/GSM1427nnn/GSM1427016/suppl	GEO	GSM1427016	Rv3597c	25232098	RNA	PRJNA254351	GPL14824	GSE59086	Mycobacterium tuberculosis H37Rv	2014-07-04
TFOE_4909_3597c	Tiling Array	TFOE_4909_3597c	TFOE_Rv3597c	ftp://ftp.ncbi.nlm.nih.gov/geo/samples/GSM1427nnn/GSM1427017/suppl	GEO	GSM1427017	Rv3597c	25232098	RNA	PRJNA254351	GPL14824	GSE59086	Mycobacterium tuberculosis H37Rv	2014-07-04
TFOE_5338_3597c	Tiling Array	TFOE_5338_3597c	TFOE_Rv3597c	ftp://ftp.ncbi.nlm.nih.gov/geo/samples/GSM1427nnn/GSM1427018/suppl	GEO	GSM1427018	Rv3597c	25232098	RNA	PRJNA254351	GPL14824	GSE59086	Mycobacterium tuberculosis H37Rv	2014-07-04
TFOE_7750_3597c	Tiling Array	TFOE_7750_3597c	TFOE_Rv3597c	ftp://ftp.ncbi.nlm.nih.gov/geo/samples/GSM1427nnn/GSM1427019/suppl	GEO	GSM1427019	Rv3597c	25232098	RNA	PRJNA254351	GPL14824	GSE59086	Mycobacterium tuberculosis H37Rv	2014-07-04
TFOE_3847_3676	Tiling Array	TFOE_3847_3676	TFOE_Rv3676	ftp://ftp.ncbi.nlm.nih.gov/geo/samples/GSM1427nnn/GSM1427020/suppl	GEO	GSM1427020	Rv3676	25232098	RNA	PRJNA254351	GPL14824	GSE59086	Mycobacterium tuberculosis H37Rv	2014-07-04
TFOE_4445_3676	Tiling Array	TFOE_4445_3676	TFOE_Rv3676	ftp://ftp.ncbi.nlm.nih.gov/geo/samples/GSM1427nnn/GSM1427021/suppl	GEO	GSM1427021	Rv3676	25232098	RNA	PRJNA254351	GPL14824	GSE59086	Mycobacterium tuberculosis H37Rv	2014-07-04
TFOE_6346_3676	Tiling Array	TFOE_6346_3676	TFOE_Rv3676	ftp://ftp.ncbi.nlm.nih.gov/geo/samples/GSM1427nnn/GSM1427022/suppl	GEO	GSM1427022	Rv3676	25232098	RNA	PRJNA254351	GPL14824	GSE59086	Mycobacterium tuberculosis H37Rv	2014-07-04
TFOE_2092_3681c	Tiling Array	TFOE_2092_3681c	TFOE_Rv3681c	ftp://ftp.ncbi.nlm.nih.gov/geo/samples/GSM1427nnn/GSM1427023/suppl	GEO	GSM1427023	Rv3681c	25232098	RNA	PRJNA254351	GPL14824	GSE59086	Mycobacterium tuberculosis H37Rv	2014-07-04
TFOE_9192_3681c	Tiling Array	TFOE_9192_3681c	TFOE_Rv3681c	ftp://ftp.ncbi.nlm.nih.gov/geo/samples/GSM1427nnn/GSM1427024/suppl	GEO	GSM1427024	Rv3681c	25232098	RNA	PRJNA254351	GPL14824	GSE59086	Mycobacterium tuberculosis H37Rv	2014-07-04
TFOE_9798_3681c	Tiling Array	TFOE_9798_3681c	TFOE_Rv3681c	ftp://ftp.ncbi.nlm.nih.gov/geo/samples/GSM1427nnn/GSM1427025/suppl	GEO	GSM1427025	Rv3681c	25232098	RNA	PRJNA254351	GPL14824	GSE59086	Mycobacterium tuberculosis H37Rv	2014-07-04
TFOE_2107_3692	Tiling Array	TFOE_2107_3692	TFOE_Rv3692	ftp://ftp.ncbi.nlm.nih.gov/geo/samples/GSM1427nnn/GSM1427026/suppl	GEO	GSM1427026	Rv3692	25232098	RNA	PRJNA254351	GPL14824	GSE59086	Mycobacterium tuberculosis H37Rv	2014-07-04
TFOE_4182_3692	Tiling Array	TFOE_4182_3692	TFOE_Rv3692	ftp://ftp.ncbi.nlm.nih.gov/geo/samples/GSM1427nnn/GSM1427027/suppl	GEO	GSM1427027	Rv3692	25232098	RNA	PRJNA254351	GPL14824	GSE59086	Mycobacterium tuberculosis H37Rv	2014-07-04
TFOE_5851_3692	Tiling Array	TFOE_5851_3692	TFOE_Rv3692	ftp://ftp.ncbi.nlm.nih.gov/geo/samples/GSM1427nnn/GSM1427028/suppl	GEO	GSM1427028	Rv3692	25232098	RNA	PRJNA254351	GPL14824	GSE59086	Mycobacterium tuberculosis H37Rv	2014-07-04
TFOE_1910_3736	Tiling Array	TFOE_1910_3736	TFOE_Rv3736	ftp://ftp.ncbi.nlm.nih.gov/geo/samples/GSM1427nnn/GSM1427029/suppl	GEO	GSM1427029	Rv3736	25232098	RNA	PRJNA254351	GPL14824	GSE59086	Mycobacterium tuberculosis H37Rv	2014-07-04
TFOE_4357_3736	Tiling Array	TFOE_4357_3736	TFOE_Rv3736	ftp://ftp.ncbi.nlm.nih.gov/geo/samples/GSM1427nnn/GSM1427030/suppl	GEO	GSM1427030	Rv3736	25232098	RNA	PRJNA254351	GPL14824	GSE59086	Mycobacterium tuberculosis H37Rv	2014-07-04
TFOE_8016_3736	Tiling Array	TFOE_8016_3736	TFOE_Rv3736	ftp://ftp.ncbi.nlm.nih.gov/geo/samples/GSM1427nnn/GSM1427031/suppl	GEO	GSM1427031	Rv3736	25232098	RNA	PRJNA254351	GPL14824	GSE59086	Mycobacterium tuberculosis H37Rv	2014-07-04
TFOE_1935_3744	Tiling Array	TFOE_1935_3744	TFOE_Rv3744	ftp://ftp.ncbi.nlm.nih.gov/geo/samples/GSM1427nnn/GSM1427032/suppl	GEO	GSM1427032	Rv3744	25232098	RNA	PRJNA254351	GPL14824	GSE59086	Mycobacterium tuberculosis H37Rv	2014-07-04
TFOE_5037_3744	Tiling Array	TFOE_5037_3744	TFOE_Rv3744	ftp://ftp.ncbi.nlm.nih.gov/geo/samples/GSM1427nnn/GSM1427033/suppl	GEO	GSM1427033	Rv3744	25232098	RNA	PRJNA254351	GPL14824	GSE59086	Mycobacterium tuberculosis H37Rv	2014-07-04
TFOE_8731_3744	Tiling Array	TFOE_8731_3744	TFOE_Rv3744	ftp://ftp.ncbi.nlm.nih.gov/geo/samples/GSM1427nnn/GSM1427034/suppl	GEO	GSM1427034	Rv3744	25232098	RNA	PRJNA254351	GPL14824	GSE59086	Mycobacterium tuberculosis H37Rv	2014-07-04
TFOE_1156_3765c	Tiling Array	TFOE_1156_3765c	TFOE_Rv3765c	ftp://ftp.ncbi.nlm.nih.gov/geo/samples/GSM1427nnn/GSM1427035/suppl	GEO	GSM1427035	Rv3765c	25232098	RNA	PRJNA254351	GPL14824	GSE59086	Mycobacterium tuberculosis H37Rv	2014-07-04
TFOE_1447_3765c	Tiling Array	TFOE_1447_3765c	TFOE_Rv3765c	ftp://ftp.ncbi.nlm.nih.gov/geo/samples/GSM1427nnn/GSM1427036/suppl	GEO	GSM1427036	Rv3765c	25232098	RNA	PRJNA254351	GPL14824	GSE59086	Mycobacterium tuberculosis H37Rv	2014-07-04
TFOE_9040_3765c	Tiling Array	TFOE_9040_3765c	TFOE_Rv3765c	ftp://ftp.ncbi.nlm.nih.gov/geo/samples/GSM1427nnn/GSM1427037/suppl	GEO	GSM1427037	Rv3765c	25232098	RNA	PRJNA254351	GPL14824	GSE59086	Mycobacterium tuberculosis H37Rv	2014-07-04
TFOE_1864_3830c	Tiling Array	TFOE_1864_3830c	TFOE_Rv3830c	ftp://ftp.ncbi.nlm.nih.gov/geo/samples/GSM1427nnn/GSM1427038/suppl	GEO	GSM1427038	Rv3830c	25232098	RNA	PRJNA254351	GPL14824	GSE59086	Mycobacterium tuberculosis H37Rv	2014-07-04
TFOE_8264_3830c	Tiling Array	TFOE_8264_3830c	TFOE_Rv3830c	ftp://ftp.ncbi.nlm.nih.gov/geo/samples/GSM1427nnn/GSM1427039/suppl	GEO	GSM1427039	Rv3830c	25232098	RNA	PRJNA254351	GPL14824	GSE59086	Mycobacterium tuberculosis H37Rv	2014-07-04
TFOE_9939_3830c	Tiling Array	TFOE_9939_3830c	TFOE_Rv3830c	ftp://ftp.ncbi.nlm.nih.gov/geo/samples/GSM1427nnn/GSM1427040/suppl	GEO	GSM1427040	Rv3830c	25232098	RNA	PRJNA254351	GPL14824	GSE59086	Mycobacterium tuberculosis H37Rv	2014-07-04
TFOE_2975_3833	Tiling Array	TFOE_2975_3833	TFOE_Rv3833	ftp://ftp.ncbi.nlm.nih.gov/geo/samples/GSM1427nnn/GSM1427041/suppl	GEO	GSM1427041	Rv3833	25232098	RNA	PRJNA254351	GPL14824	GSE59086	Mycobacterium tuberculosis H37Rv	2014-07-04
TFOE_4103_3833	Tiling Array	TFOE_4103_3833	TFOE_Rv3833	ftp://ftp.ncbi.nlm.nih.gov/geo/samples/GSM1427nnn/GSM1427042/suppl	GEO	GSM1427042	Rv3833	25232098	RNA	PRJNA254351	GPL14824	GSE59086	Mycobacterium tuberculosis H37Rv	2014-07-04
TFOE_4939_3833	Tiling Array	TFOE_4939_3833	TFOE_Rv3833	ftp://ftp.ncbi.nlm.nih.gov/geo/samples/GSM1427nnn/GSM1427043/suppl	GEO	GSM1427043	Rv3833	25232098	RNA	PRJNA254351	GPL14824	GSE59086	Mycobacterium tuberculosis H37Rv	2014-07-04
TFOE_1539_3840	Tiling Array	TFOE_1539_3840	TFOE_Rv3840	ftp://ftp.ncbi.nlm.nih.gov/geo/samples/GSM1427nnn/GSM1427044/suppl	GEO	GSM1427044	Rv3840	25232098	RNA	PRJNA254351	GPL14824	GSE59086	Mycobacterium tuberculosis H37Rv	2014-07-04
TFOE_4551_3840	Tiling Array	TFOE_4551_3840	TFOE_Rv3840	ftp://ftp.ncbi.nlm.nih.gov/geo/samples/GSM1427nnn/GSM1427045/suppl	GEO	GSM1427045	Rv3840	25232098	RNA	PRJNA254351	GPL14824	GSE59086	Mycobacterium tuberculosis H37Rv	2014-07-04
TFOE_7414_3840	Tiling Array	TFOE_7414_3840	TFOE_Rv3840	ftp://ftp.ncbi.nlm.nih.gov/geo/samples/GSM1427nnn/GSM1427046/suppl	GEO	GSM1427046	Rv3840	25232098	RNA	PRJNA254351	GPL14824	GSE59086	Mycobacterium tuberculosis H37Rv	2014-07-04
TFOE_3695_3849	Tiling Array	TFOE_3695_3849	TFOE_Rv3849	ftp://ftp.ncbi.nlm.nih.gov/geo/samples/GSM1427nnn/GSM1427047/suppl	GEO	GSM1427047	Rv3849	25232098	RNA	PRJNA254351	GPL14824	GSE59086	Mycobacterium tuberculosis H37Rv	2014-07-04
TFOE_4936_3849	Tiling Array	TFOE_4936_3849	TFOE_Rv3849	ftp://ftp.ncbi.nlm.nih.gov/geo/samples/GSM1427nnn/GSM1427048/suppl	GEO	GSM1427048	Rv3849	25232098	RNA	PRJNA254351	GPL14824	GSE59086	Mycobacterium tuberculosis H37Rv	2014-07-04
TFOE_8192_3849	Tiling Array	TFOE_8192_3849	TFOE_Rv3849	ftp://ftp.ncbi.nlm.nih.gov/geo/samples/GSM1427nnn/GSM1427049/suppl	GEO	GSM1427049	Rv3849	25232098	RNA	PRJNA254351	GPL14824	GSE59086	Mycobacterium tuberculosis H37Rv	2014-07-04
TFOE_2894_3852	Tiling Array	TFOE_2894_3852	TFOE_Rv3852	ftp://ftp.ncbi.nlm.nih.gov/geo/samples/GSM1427nnn/GSM1427050/suppl	GEO	GSM1427050	Rv3852	25232098	RNA	PRJNA254351	GPL14824	GSE59086	Mycobacterium tuberculosis H37Rv	2014-07-04
TFOE_6704_3852	Tiling Array	TFOE_6704_3852	TFOE_Rv3852	ftp://ftp.ncbi.nlm.nih.gov/geo/samples/GSM1427nnn/GSM1427051/suppl	GEO	GSM1427051	Rv3852	25232098	RNA	PRJNA254351	GPL14824	GSE59086	Mycobacterium tuberculosis H37Rv	2014-07-04
TFOE_8311_3852	Tiling Array	TFOE_8311_3852	TFOE_Rv3852	ftp://ftp.ncbi.nlm.nih.gov/geo/samples/GSM1427nnn/GSM1427052/suppl	GEO	GSM1427052	Rv3852	25232098	RNA	PRJNA254351	GPL14824	GSE59086	Mycobacterium tuberculosis H37Rv	2014-07-04
TFOE_1176_3855	Tiling Array	TFOE_1176_3855	TFOE_Rv3855	ftp://ftp.ncbi.nlm.nih.gov/geo/samples/GSM1427nnn/GSM1427053/suppl	GEO	GSM1427053	Rv3855	25232098	RNA	PRJNA254351	GPL14824	GSE59086	Mycobacterium tuberculosis H37Rv	2014-07-04
TFOE_3194_3855	Tiling Array	TFOE_3194_3855	TFOE_Rv3855	ftp://ftp.ncbi.nlm.nih.gov/geo/samples/GSM1427nnn/GSM1427054/suppl	GEO	GSM1427054	Rv3855	25232098	RNA	PRJNA254351	GPL14824	GSE59086	Mycobacterium tuberculosis H37Rv	2014-07-04
TFOE_9032_3855	Tiling Array	TFOE_9032_3855	TFOE_Rv3855	ftp://ftp.ncbi.nlm.nih.gov/geo/samples/GSM1427nnn/GSM1427055/suppl	GEO	GSM1427055	Rv3855	25232098	RNA	PRJNA254351	GPL14824	GSE59086	Mycobacterium tuberculosis H37Rv	2014-07-04
TFOE_2656_3862c	Tiling Array	TFOE_2656_3862c	TFOE_Rv3862c	ftp://ftp.ncbi.nlm.nih.gov/geo/samples/GSM1427nnn/GSM1427056/suppl	GEO	GSM1427056	Rv3862c	25232098	RNA	PRJNA254351	GPL14824	GSE59086	Mycobacterium tuberculosis H37Rv	2014-07-04
TFOE_4985_3862c_A	Tiling Array	TFOE_4985_3862c_A	TFOE_Rv3862c	ftp://ftp.ncbi.nlm.nih.gov/geo/samples/GSM1427nnn/GSM1427057/suppl	GEO	GSM1427057	Rv3862c	25232098	RNA	PRJNA254351	GPL14824	GSE59086	Mycobacterium tuberculosis H37Rv	2014-07-04
TFOE_6830_3862c	Tiling Array	TFOE_6830_3862c	TFOE_Rv3862c	ftp://ftp.ncbi.nlm.nih.gov/geo/samples/GSM1427nnn/GSM1427058/suppl	GEO	GSM1427058	Rv3862c	25232098	RNA	PRJNA254351	GPL14824	GSE59086	Mycobacterium tuberculosis H37Rv	2014-07-04
TFOE_7945_3862c_B	Tiling Array	TFOE_7945_3862c_B	TFOE_Rv3862c	ftp://ftp.ncbi.nlm.nih.gov/geo/samples/GSM1427nnn/GSM1427059/suppl	GEO	GSM1427059	Rv3862c	25232098	RNA	PRJNA254351	GPL14824	GSE59086	Mycobacterium tuberculosis H37Rv	2014-07-04
TFOE_2756_3911	Tiling Array	TFOE_2756_3911	TFOE_Rv3911	ftp://ftp.ncbi.nlm.nih.gov/geo/samples/GSM1427nnn/GSM1427060/suppl	GEO	GSM1427060	Rv3911	25232098	RNA	PRJNA254351	GPL14824	GSE59086	Mycobacterium tuberculosis H37Rv	2014-07-04
TFOE_8127_3911	Tiling Array	TFOE_8127_3911	TFOE_Rv3911	ftp://ftp.ncbi.nlm.nih.gov/geo/samples/GSM1427nnn/GSM1427061/suppl	GEO	GSM1427061	Rv3911	25232098	RNA	PRJNA254351	GPL14824	GSE59086	Mycobacterium tuberculosis H37Rv	2014-07-04
TFOE_8468_3911	Tiling Array	TFOE_8468_3911	TFOE_Rv3911	ftp://ftp.ncbi.nlm.nih.gov/geo/samples/GSM1427nnn/GSM1427062/suppl	GEO	GSM1427062	Rv3911	25232098	RNA	PRJNA254351	GPL14824	GSE59086	Mycobacterium tuberculosis H37Rv	2014-07-04
