# Supplementary material for: A comprehensive map of genome-wide gene regulation in Mycobacterium tuberculosis
Source: Sci Data. 2015 Mar 31;2:150010. doi: 10.1038/sdata.2015.10 (PMC4413241; doi:10.1038/sdata.2015.10)
Supplement: Supplementary Table 3 [file sdata201510-s4.xls]

## Sheet: Data Table 3
Transcription Factor	Target Gene	Chip Center	Distance	Strand	Genomic Position	Type	Expression	Expression p-value	Operon	Differential Expression	Bicluster	q.Bicluster	q.ChIPSeq	q.ChIPSeq.genes	q.DE	q.DE.genes
Rv0022c	Rv2943	3287973	5	+	3287968	Primary.TSS	-0.53	0.0100542	1919	no	99:157:218:244:305:360	15:17:14:17:16:17	2:4:2:3:5:16	Rv0029 Rv0030:Rv0309 Rv1904 Rv2080 Rv2822c:Rv0069c Rv0070c:Rv2409c Rv2410c Rv2411c:Rv2796c Rv2797c Rv2798c Rv2799 Rv2800:Rv3361c Rv3362c Rv3363c Rv3365c Rv3492c Rv3493c Rv3494c Rv3495c Rv3496c Rv3497c Rv3498c Rv3499c Rv3500c Rv3501c Rv3631 Rv3632	7:10:5:6:8:9	Rv0025 Rv0026 Rv0029 Rv0030 Rv0535 Rv1054 Rv1055:Rv0040c Rv0041 Rv0309 Rv0312 Rv0690c Rv0888 Rv1018c Rv1269c Rv1270c Rv2080:Rv0069c Rv0070c Rv0500 Rv0739 Rv3787c:Rv2409c Rv2410c Rv2411c Rv3767c Rv3822 Rv3824c:Rv0534c Rv2580c Rv2581c Rv2796c Rv2797c Rv2798c Rv2799 Rv2800:Rv3492c Rv3494c Rv3495c Rv3496c Rv3497c Rv3498c Rv3499c Rv3500c Rv3501c
Rv0022c	Rv0219	262266	12	+	262254	CDS	-0.45	0.0942454	152	no
Rv0022c	Rv0461	552258	53	+	552205	Antisense.TSS	-0.62	0.0138199	309	no
Rv0022c	Rv0421c	507668	-93	-	507761	CDS	0.35	0.14891	285	no
Rv0022c	Rv2935	3267439	17	+	3267422	Primary.TSS	0.35	0.166198	1915	no
Rv0022c	Rv1512	1703996	-97	+	1704093	CDS	-0.14	0.413425	1007	no
Rv0022c	Rv0579	676049	-6	+	676055	Primary.TSS	-0.14	0.519964	391	no
Rv0022c	Rv0350	419762	-17	+	419779	Primary.TSS	-0.11	0.844547	241	no
Rv0022c	Rv1469	1656844	-80	+	1656924	Primary.TSS	-1.82	1.68646e-12	979	REP
Rv0022c	Rv1640c	1849792	-83	-	1849875	Internal.TSS	-0.18	0.441191	1078	no
Rv0022c	Rv0122	148487	-4	+	148491	CDS	-0.33	0.442318	83	no
Rv0022c	Rv0378	455490	-147	+	455637	CDS	-0.35	0.671448	256	no
Rv0022c	Rv2934	3267439	17	+	3267422	Internal.TSS	0.31	0.439968	1915	no
Rv0022c	Rv3060c	3423084	-129	-	3423213	CDS	0.04	0.940653	2004	no
Rv0022c	Rv1308	1463256	28	+	1463228	CDS	0.22	0.266652	888	no
Rv0022c	Rv1646	1855692	-15	+	1855707	Primary.TSS	-0.01	0.986476	1083	no
Rv0022c	Rv0578c	676049	17	-	676032	Primary.TSS	-0.5	0.0696111	390	no
Rv0022c	Rv1286	1440046	-27	+	1440073	Antisense.TSS	0.89	0.0894659	873	no
Rv0022c	Rv3140	3506809	19	+	3506790	CDS	0.05	0.938847	2052	no
Rv0022c	Rv0095c	105173	-42	-	105215	CDS	-0.01	0.994074	63	no
Rv0022c	Rv0167	196612	-123	+	196735	Primary.TSS	-0.56	0.0268591	122	no
Rv0022c	Rv0309	377896	-35	+	377931	Primary.TSS	0.81	0.000679322	211	IND
Rv0022c	Rv1329c	1498826	-63	-	1498889	Internal.TSS	0.05	0.884122	902	no
Rv0022c	Rv1290c	1445325	-92	-	1445417	Primary.TSS	-0.32	0.34726	878	no
Rv0022c	Rv2077A	2334593	-1	-	2334594	CDS	5.27	6.95913e-48	1359	IND
Rv0022c	Rv0461	552258	-63	+	552321	Internal.TSS	-0.62	0.0138199	309	no
Rv0022c	Rv2658c	2979705	17	-	2979688	CDS	1.13	0.0190778	1744	no
Rv0022c	Rv2409c	2707391	58	-	2707333	CDS	0.68	0.000928097	1590	IND
Rv0022c	Rv3105c	3472976	-86	-	3473062	Internal.TSS	-0.38	0.0155131	2029	no
Rv0022c	Rv3492c	3910431	-87	-	3910518	CDS	0.59	0.00136248	2285	IND
Rv0022c	Rv3632	4071106	-130	+	4071236	CDS	0.36	0.249719	2362	no
Rv0022c	Rv2798c	3107674	10	-	3107664	Primary.TSS	1.81	4.14974e-20	1837	IND
Rv0022c	Rv0738	829970	-92	+	830062	CDS	-0.29	0.465249	487	no
Rv0022c	Rv0030	33245	18	+	33227	Primary.TSS	2.58	1.26184e-32	19	IND
Rv0022c	Rv2026c	2272751	4	-	2272747	CDS	-0.21	0.683055	1331	no
Rv0022c	Rv2174	2435961	52	+	2435909	CDS	-0.26	0.102695	1422	no
Rv0022c	Rv2078	2335055	15	+	2335040	Primary.TSS	4.58	1.45313e-31	1361	IND
Rv0022c	Rv3104c	3472976	-86	-	3473062	Primary.TSS	-0.25	0.0411302	2029	no
Rv0022c	Rv3468c	3886134	65	-	3886069	CDS	0.6	0.00350286	2266	IND
Rv0022c	Rv3577	4019122	-140	+	4019262	CDS	-0.38	0.0828315	2331	no
Rv0022c	Rv2240c	2512537	50	-	2512487	CDS	0.02	0.968866	1470	no
Rv0022c	Rv3511	3939542	-16	+	3939558	Primary.TSS	-0.52	0.215762	2292	no
Rv0022c	Rv3361c	3773589	22	-	3773567	CDS	-0.16	0.663146	2198	no
Rv0022c	Rv3451	3872523	-94	+	3872617	CDS	1.39	1.1636e-11	2255	IND
Rv0022c	Rv0029	31964	-93	+	32057	Primary.TSS	1.1	5.37347e-11	18	IND
Rv0022c	Rv0070c	79205	-109	-	79314	Primary.TSS	0.98	0.000722688	47	IND
Rv0022c	Rv2109c	2369335	33	-	2369302	Internal.TSS	0.07	0.699436	1381	no
Rv0022c	Rv1795	2032011	-50	+	2032061	Primary.TSS	0.25	0.00295681	1176	no
Rv0022c	Rv1904	2150810	-18	+	2150828	Primary.TSS	0.06	0.816528	1249	no
Rv0022c	Rv2109c	2369335	14	-	2369321	Antisense.TSS	0.07	0.699436	1381	no
Rv0022c	Rv3216	3593481	-39	+	3593520	CDS	0.15	0.574857	2102	no
Rv0022c	Rv2824c	3132593	-121	-	3132714	CDS	0.82	0.00442692	1852	IND
Rv0022c	Rv3450c	3872523	27	-	3872496	CDS	4.19	1.0322e-101	2254	IND
Rv0022c	Rv2631	2957373	33	+	2957340	Primary.TSS	1.43	2.03714e-08	1727	IND
Rv0022c	Rv3160c	3530345	11	-	3530334	Primary.TSS	-0.7	0.0408141	2060	no
Rv0022c	Rv2799	3107674	-94	+	3107768	CDS	0.88	4.76185e-10	1838	IND
Rv0022c	Rv2799	3107674	-109	+	3107783	Internal.TSS	0.88	4.76185e-10	1838	IND
Transcription Factor	Target Gene	Chip Center	Distance	Strand	Genomic Position	Type	Expression	Expression p-value	Operon	Differential Expression	Bicluster	q.Bicluster	q.ChIPSeq	q.ChIPSeq.genes	q.DE	q.DE.genes
Rv0023	Rv0692	791733	20	+	791713	Primary.TSS	0.49	0.0624558	464	no	188:392:513	1899-12-31 16:15:16	1899-12-31 04:10:10	Rv3492c Rv3493c Rv3498c Rv3500c:Rv0167 Rv0168 Rv0169 Rv0170 Rv0171 Rv0172 Rv0174 Rv3145 Rv3146 Rv3148:Rv2930 Rv2931 Rv2932 Rv2933 Rv2934 Rv2935 Rv2936 Rv2937 Rv2938 Rv2950c	1899-12-31 13:11:12	Rv0199 Rv2062c Rv2228c Rv2230c Rv2231c Rv3262 Rv3362c Rv3363c Rv3365c Rv3492c Rv3493c Rv3498c Rv3500c:Rv0167 Rv0168 Rv0169 Rv0170 Rv0171 Rv0172 Rv0174 Rv3148 Rv3154 Rv3157 Rv3158:Rv0282 Rv0283 Rv2178c Rv2931 Rv2932 Rv2933 Rv2934 Rv2935 Rv2936 Rv2937 Rv2938 Rv2939
Rv0023	Rv0363c	442259	-66	-	442325	Primary.TSS	0.61	0.000120869	249	IND
Rv0023	Rv0724	815443	-64	+	815507	Primary.TSS	-0.25	0.0328179	476	no
Rv0023	Rv3350c	3761850	-139	-	3761989	Antisense.TSS	-0.51	0.015791	2189	no
Rv0023	Rv0328	394122	11	+	394111	Primary.TSS	0.06	0.829863	227	no
Rv0023	Rv1847	2096667	-93	+	2096760	Primary.TSS	0.15	0.641828	1212	no
Rv0023	Rv1033c	1158782	44	-	1158738	Primary.TSS	0.05	0.903844	691	no
Rv0023	Rv0475	565755	-42	+	565797	CDS	0.46	0.00437794	321	no
Rv0023	Rv1503c	1694346	12	-	1694334	Internal.TSS	-1.4	0.000741646	999	REP
Rv0023	Rv0691c	791733	67	-	791666	CDS	0.85	0.000384364	463	IND
Rv0023	Rv3277	3660036	14	+	3660022	Internal.TSS	-0.28	0.0888188	2143	no
Rv0023	Rv0268c	323272	-29	-	323301	Primary.TSS	0.84	0.000875846	184	IND
Rv0023	Rv0413	499678	-35	+	499713	CDS	0.25	0.13752	279	no
Rv0023	Rv1534	1735151	-138	+	1735289	Antisense.TSS	-0.95	8.59728e-07	1020	REP
Rv0023	Rv1534	1735151	55	+	1735096	Internal.TSS	-0.95	8.59728e-07	1020	REP
Rv0023	Rv0244c	295742	30	-	295712	Primary.TSS	1.37	0.0019303	170	IND
Rv0023	Rv3532	3969100	-8	+	3969108	Primary.TSS	0.41	0.00256419	2307	no
Rv0023	Rv0685	784754	6	+	784748	Primary.TSS	-0.05	0.869091	459	no
Rv0023	Rv3323c	3709558	-147	-	3709705	Internal.TSS	-0.17	0.618759	2169	no
Rv0023	Rv1827	2072061	-131	+	2072192	Primary.TSS	0.3	0.0263752	1199	no
Rv0023	Rv0364	442259	-135	+	442394	Primary.TSS	-0.2	0.200324	250	no
Rv0023	Rv0323c	391311	60	-	391251	CDS	-0.1	0.750055	224	no
Rv0023	Rv3573c	4016276	64	-	4016212	CDS	0.09	0.619383	2327	no
Rv0023	Rv3230c	3608306	17	-	3608289	Primary.TSS	0.51	0.390922	2115	no
Rv0023	Rv1075c	1200428	46	-	1200382	Primary.TSS	-0.45	0.124437	723	no
Rv0023	Rv0413	499678	-68	+	499746	Internal.TSS	0.25	0.13752	279	no
Rv0023	Rv3645	4082784	-83	+	4082867	Internal.TSS	0.23	0.184032	2373	no
Rv0023	Rv1795	2032025	-36	+	2032061	Primary.TSS	0.41	7.28699e-08	1176	no
Rv0023	Rv1019	1138220	-29	+	1138249	Primary.TSS	0.21	0.198458	683	no
Rv0023	Rv1638A	1846880	-93	-	1846973	CDS	-2.18	2.6189e-17	1076	REP
Rv0023	Rv0057	60206	-140	+	60346	Internal.TSS	1.04	1.21265e-07	37	IND
Rv0023	Rv0245	295742	55	+	295687	Primary.TSS	0.67	0.00242469	171	IND
Rv0023	Rv1044	1167067	14	+	1167053	CDS	0.21	0.633486	699	no
Rv0023	Rv1846c	2096667	45	-	2096622	Primary.TSS	0.3	0.12745	1211	no
Rv0023	Rv2779c	3086760	48	-	3086712	Internal.TSS	-1.82	1.02593e-10	1827	REP
Rv0023	Rv0426c	515880	-50	-	515930	Primary.TSS	0.43	0.00077106	288	no
Rv0023	Rv0723	815443	-64	+	815507	Internal.TSS	-0.17	0.4892	476	no
Rv0023	Rv2723	3034770	40	+	3034730	Primary.TSS	-0.94	3.67111e-05	1791	REP
Rv0023	Rv0324	391311	-41	+	391352	CDS	-0.06	0.882301	225	no
Rv0023	Rv0258c	310652	-97	-	310749	Primary.TSS	0.8	0.0294351	179	no
Rv0023	Rv1497	1687919	-22	+	1687941	Primary.TSS	-0.75	0.000228795	993	REP
Rv0023	Rv0002	1803	-132	+	1935	Primary.TSS	0.63	0.000700791	2	IND
Rv0023	Rv2722	3034770	59	+	3034711	Antisense.TSS	-1	4.42993e-05	1791	REP
Rv0023	Rv0057	60206	-80	+	60286	Internal.TSS	1.04	1.21265e-07	37	IND
Rv0023	Rv3219	3595530	-73	+	3595603	Primary.TSS	0.21	0.595109	2105	no
Rv0023	Rv2722	3034770	40	+	3034730	Internal.TSS	-1	4.42993e-05	1791	REP
Rv0023	Rv1204c	1348728	1	-	1348727	Primary.TSS	-0.28	0.214094	821	no
Rv0023	Rv3089	3456948	5	+	3456943	Internal.TSS	-0.41	0.358315	2021	no
Rv0023	Rv3238c	3614343	-55	-	3614398	Primary.TSS	0.09	0.710494	2119	no
Rv0023	Rv3574	4016276	-12	+	4016288	Primary.TSS	0.17	0.61049	2328	no
Rv0023	Rv0791c	885774	-66	-	885840	CDS	0.09	0.790477	522	no
Rv0023	Rv2463	2765539	34	+	2765505	Primary.TSS	-0.71	3.06857e-09	1624	REP
Rv0023	Rv3645	4082784	-23	+	4082807	CDS	0.23	0.184032	2373	no
Rv0023	Rv2452c	2752979	11	-	2752968	Internal.TSS	-1.1	0.00203342	1618	REP
Rv0023	Rv1169c	1300226	7	-	1300219	Primary.TSS	2.95	4.18742e-09	792	IND
Rv0023	Rv0057	60206	70	+	60136	Internal.TSS	1.04	1.21265e-07	37	IND
Rv0023	Rv2500c	2814794	-117	-	2814911	CDS	-0.71	5.5476e-05	1645	REP
Rv0023	Rv1044	1167067	-25	+	1167092	Internal.TSS	0.21	0.633486	699	no
Rv0023	Rv1938	2190982	-45	+	2191027	CDS	-0.44	0.0829726	1272	no
Rv0023	Rv2500c	2814794	-111	-	2814905	Internal.TSS	-0.71	5.5476e-05	1645	REP
Rv0023	Rv2474c	2776964	-5	-	2776969	CDS	-1.32	4.54424e-11	1632	REP
Rv0023	Rv1087A	1214291	59	+	1214232	Antisense.TSS	0.27	0.0659319	733	no
Rv0023	Rv0469	559877	16	+	559861	Primary.TSS	0.36	0.105456	315	no
Rv0023	Rv2452c	2752979	-15	-	2752994	CDS	-1.1	0.00203342	1618	REP
Rv0023	Rv0229c	274910	6	-	274904	Internal.TSS	0.1	0.627225	159	no
Rv0023	Rv0147	173167	-64	+	173231	Primary.TSS	0.25	0.0727037	106	no
Rv0023	Rv0229c	274910	-76	-	274986	CDS	0.1	0.627225	159	no
Rv0023	Rv1339	1505909	-59	+	1505968	Internal.TSS	-0.61	2.29163e-05	903	REP
Rv0023	Rv0916c	1021724	39	-	1021685	Primary.TSS	0.74	0.0125839	612	no
Rv0023	Rv3177	3545401	-13	+	3545414	Primary.TSS	-0.02	0.858856	2070	no
Rv0023	Rv3179	3547542	-76	+	3547618	CDS	0	0.989393	2072	no
Rv0023	Rv3150	3516560	36	+	3516524	Internal.TSS	-1.5	2.34211e-14	2057	REP
Rv0023	Rv3151	3516560	36	+	3516524	Primary.TSS	-1.5	2.30232e-16	2057	REP
Rv0023	Rv2881c	3191670	49	-	3191621	CDS	-0.54	1.027e-06	1883	no
Rv0023	Rv3890c	4374055	42	-	4374013	CDS	0.59	0.060691	2542	no
Rv0023	Rv3236c	3613055	-61	-	3613116	CDS	0.04	0.883614	2118	no
Rv0023	Rv2000	2245261	52	+	2245209	CDS	-1.26	0.00161016	1312	REP
Rv0023	Rv2323c	2596245	36	-	2596209	Internal.TSS	-1.29	1.1996e-05	1529	REP
Rv0023	Rv1052	1175533	-129	+	1175662	Primary.TSS	1.41	4.66541e-11	706	IND
Rv0023	Rv2323c	2596245	-24	-	2596269	CDS	-1.29	1.1996e-05	1529	REP
Rv0023	Rv1130	1254560	5	+	1254555	CDS	1.86	0.000238684	764	IND
Rv0023	Rv1742	1968074	-99	+	1968173	CDS	0.35	0.0928832	1130	no
Rv0023	Rv3738c	4189820	-39	-	4189859	Antisense.TSS	-0.17	0.572974	2441	no
Rv0023	Rv3770c	4215761	-14	-	4215775	CDS	-0.09	0.739078	2468	no
Rv0023	Rv2641	2965893	-46	+	2965939	CDS	0.64	0.0159686	1736	no
Rv0023	Rv1221	1364442	29	+	1364413	Primary.TSS	0.88	0.00101763	831	IND
Rv0023	Rv1805c	2047917	-117	-	2048034	CDS	1.62	1.17632e-10	1183	IND
Rv0023	Rv3017c	3376878	26	-	3376852	CDS	0.06	0.867901	1973	no
Rv0023	Rv2779c	3086760	6	-	3086754	CDS	-1.82	1.02593e-10	1827	REP
Rv0023	Rv3508	3930900	-48	+	3930948	Primary.TSS	-0.55	0.0596779	2290	no
Rv0023	Rv3525c	3962369	45	-	3962324	CDS	-0.14	0.596652	2303	no
Rv0023	Rv1645c	1855119	8	-	1855111	Internal.TSS	0.32	0.197407	1082	no
Rv0023	Rv1326c	1490395	-15	-	1490410	Internal.TSS	-0.62	0.000234941	900	REP
Rv0023	Rv1339	1505909	-8	+	1505917	CDS	-0.61	2.29163e-05	903	REP
Rv0023	Rv3597c	4041400	35	-	4041365	Primary.TSS	0.35	0.114939	2345	no
Rv0023	Rv1158c	1284949	59	-	1284890	Primary.TSS	-0.57	0.0503775	784	no
Rv0023	Rv1170	1300226	-78	+	1300304	CDS	0.33	0.132611	793	no
Rv0023	Rv2967c	3323008	-38	-	3323046	CDS	-1.35	3.82658e-25	1937	REP
Rv0023	Rv2700	3015075	-128	+	3015203	Primary.TSS	0.57	0.0217407	1771	no
Rv0023	Rv2780	3086760	-39	+	3086799	Primary.TSS	0.6	0.0629124	1828	no
Rv0023	Rv3862c	4338493	-28	-	4338521	CDS	-0.51	0.427657	2527	no
Rv0023	Rv1981c	2225380	58	-	2225322	Primary.TSS	0.48	0.118484	1293	no
Rv0023	Rv1089A	1215085	-114	+	1215199	Primary.TSS	0.26	0.425531	735	no
Rv0023	Rv3124	3490084	-88	+	3490172	Internal.TSS	0.22	0.39331	2040	no
Rv0023	Rv1872c	2123180	28	-	2123152	Primary.TSS	-0.22	0.618138	1226	no
Rv0023	Rv1918c	2170746	63	-	2170683	Primary.TSS	-1.83	4.0209e-17	1259	REP
Rv0023	Rv1056	1178130	9	+	1178121	Antisense.TSS	1.22	2.01941e-07	709	IND
Rv0023	Rv0145	171150	-64	+	171214	Primary.TSS	0.14	0.31854	104	no
Rv0023	Rv3176c	3545401	33	-	3545368	Primary.TSS	-0.15	0.592039	2069	no
Rv0023	Rv1901	2148415	17	+	2148398	Antisense.TSS	-0.27	0.0143551	1246	no
Rv0023	Rv1954A	2201227	-21	+	2201248	Primary.TSS	NA	NA	NA	NA
Rv0023	Rv2460c	2763206	31	-	2763175	CDS	-0.18	0.365212	1622	no
Rv0023	Rv1936	2187280	-44	+	2187324	Primary.TSS	0.63	0.0281444	1272	no
Rv0023	Rv3440c	3859937	-39	-	3859976	CDS	0.65	0.000391214	2249	IND
Rv0023	Rv3216	3593423	-97	+	3593520	CDS	-0.77	2.35167e-05	2102	REP
Rv0023	Rv2016	2263377	-13	+	2263390	Primary.TSS	0.15	0.70846	1324	no
Rv0023	Rv2905	3214500	6	+	3214494	Primary.TSS	-0.62	1.15429e-06	1898	REP
Rv0023	Rv1392	1566807	13	+	1566794	Primary.TSS	-0.2	0.0899812	933	no
Rv0023	Rv3142c	3509536	-10	-	3509546	Primary.TSS	-0.48	0.0223072	2054	no
Rv0023	Rv3143	3509536	-118	+	3509654	CDS	-0.38	0.392573	2055	no
Rv0023	Rv0097	106929	-25	+	106954	Internal.TSS	0.02	0.966411	64	no
Rv0023	Rv1886c	2135959	54	-	2135905	Primary.TSS	0.58	0.00796686	1234	no
Rv0023	Rv2990c	3347885	11	-	3347874	Primary.TSS	-1.44	0.000330266	1952	REP
Rv0023	Rv1129c	1254560	26	-	1254534	CDS	0.13	0.790868	763	no
Rv0023	Rv2633c	2959835	-16	-	2959851	Primary.TSS	1.01	0.0111759	1729	no
Rv0023	Rv2462c	2765539	-22	-	2765561	Primary.TSS	0.36	0.0080808	1623	no
Rv0023	Rv2412	2710007	-37	+	2710044	Primary.TSS	0.4	0.231095	1591	no
Rv0023	Rv1953	2201227	-21	+	2201248	Internal.TSS	0.32	0.215302	1278	no
Rv0023	Rv1875	2124314	-67	+	2124381	CDS	1.07	1.10551e-05	1228	IND
Rv0023	Rv1954c	2201227	-21	-	2201248	Antisense.TSS	1.35	1.55378e-06	1279	IND
Rv0023	Rv2936	3271810	46	+	3271764	Primary.TSS	-0.8	0.000104463	1915	REP
Rv0023	Rv1159	1284949	-43	+	1284992	CDS	-1.18	1.11843e-16	785	REP
Rv0023	Rv1873	2123180	6	+	2123174	CDS	-0.19	0.309173	1227	no
Rv0023	Rv1230c	1374239	-32	-	1374271	Primary.TSS	-1.83	3.34017e-19	837	REP
Rv0023	Rv1706c	1933932	54	-	1933878	CDS	0.33	0.0751129	1112	no
Rv0023	Rv1159	1284949	-100	+	1285049	Internal.TSS	-1.18	1.11843e-16	785	REP
Rv0023	Rv3868	4343148	-145	+	4343293	Primary.TSS	-0.98	9.50929e-10	2530	REP
Rv0023	Rv1116	1241018	15	+	1241003	CDS	-0.35	0.177343	754	no
Rv0023	Rv2293c	2565177	65	-	2565112	Primary.TSS	0.17	0.530206	1506	no
Rv0023	Rv2294	2565177	-150	+	2565327	CDS	0.38	0.286306	1507	no
Rv0023	Rv3290c	3671854	60	-	3671794	Primary.TSS	1.92	6.55393e-11	2150	IND
Rv0023	Rv3526	3962369	-41	+	3962410	Primary.TSS	2.23	6.99417e-20	2304	IND
Rv0023	Rv3065	3430362	1	+	3430361	Primary.TSS	0.75	0.0136544	2009	no
Rv0023	Rv3096	3464490	-57	+	3464547	CDS	-0.25	0.23684	2025	no
Rv0023	Rv1986	2229980	-8	+	2229988	Primary.TSS	2.89	7.9359e-22	1298	IND
Rv0023	Rv1435c	1612997	-48	-	1613045	Primary.TSS	-0.04	0.897037	958	no
Rv0023	Rv1205	1348728	1	+	1348727	Antisense.TSS	-0.35	0.0995841	822	no
Rv0023	Rv1702c	1928580	5	-	1928575	CDS	-0.68	0.0100294	1107	no
Rv0023	Rv1184c	1325662	-26	-	1325688	Primary.TSS	-1.08	2.65976e-05	805	REP
Rv0023	Rv1115	1240185	-2	+	1240187	CDS	-0.5	0.155936	753	no
Rv0023	Rv3631	4070519	5	+	4070514	CDS	-1.38	2.43171e-12	2362	REP
Rv0023	Rv2948c	3299423	20	-	3299403	Antisense.TSS	-1.15	2.08267e-05	1921	REP
Rv0023	Rv2243	2516720	-67	+	2516787	Primary.TSS	-0.41	0.26014	1473	no
Rv0023	Rv3269	3650192	4	+	3650188	Primary.TSS	1.32	0.00078588	2139	IND
Rv0023	Rv0354c	424714	20	-	424694	CDS	-1.06	0.000842809	242	REP
Rv0023	Rv0424c	510626	-26	-	510652	CDS	-1.18	8.20587e-09	286	REP
Rv0023	Rv1963c	2207093	46	-	2207047	Primary.TSS	0.96	0.000990388	1286	IND
Rv0023	Rv3499c	3919085	-143	-	3919228	Primary.TSS	-1.12	1.03309e-09	2285	REP
Rv0023	Rv1091	1216405	-64	+	1216469	CDS	-0.1	0.741516	736	no
Rv0023	Rv2023A	2268582	-144	-	2268726	CDS	-0.49	0.419013	NA	no
Rv0023	Rv3876	4352939	-71	+	4353010	CDS	-0.72	1.61359e-09	2534	REP
Rv0023	Rv0058	60206	-80	+	60286	Primary.TSS	-0.26	0.123638	37	no
Rv0023	Rv3500c	3919085	-143	-	3919228	Internal.TSS	-0.83	0.002055	2285	REP
Rv0023	Rv1995	2237995	-146	+	2238141	CDS	1.35	2.48765e-24	1307	IND
Rv0023	Rv2948c	3299423	-75	-	3299498	Internal.TSS	-1.15	2.08267e-05	1921	REP
Rv0023	Rv2162c	2424935	31	-	2424904	Primary.TSS	-0.42	0.0305841	1415	no
Rv0023	Rv3252c	3632020	-2	-	3632022	Primary.TSS	1.22	8.70541e-06	2128	IND
Rv0023	Rv0174	205266	42	+	205224	Primary.TSS	-1.12	3.30404e-10	122	REP
Rv0023	Rv2034	2281267	-27	+	2281294	CDS	2.78	3.17351e-13	1335	IND
Rv0023	Rv0424c	510626	58	-	510568	Internal.TSS	-1.18	8.20587e-09	286	REP
Rv0023	Rv0412c	499678	15	-	499663	Primary.TSS	-1.01	1.20002e-06	278	REP
Rv0023	Rv1205	1348728	9	+	1348719	CDS	-0.35	0.0995841	822	no
Rv0023	Rv0961	1074025	-49	+	1074074	CDS	-1.72	5.33217e-18	641	REP
Rv0023	Rv2107	2366914	-33	+	2366947	Primary.TSS	1.85	0.000303623	1379	IND
Rv0023	Rv1325c	1490395	-15	-	1490410	Primary.TSS	-0.06	0.872052	899	no
Rv0023	Rv0456A	547529	48	-	547481	Primary.TSS	-1.41	1.20154e-06	305	REP
Rv0023	Rv0173	205266	42	+	205224	Internal.TSS	-1.91	1.01728e-16	122	REP
Rv0023	Rv0456B	547529	48	-	547481	Internal.TSS	NA	NA	NA	NA
Rv0023	Rv2254c	2528826	-149	-	2528975	CDS	2.4	1.45574e-16	1481	IND
Rv0023	Rv2991	3347885	-97	+	3347982	Primary.TSS	0.75	0.00181184	1953	IND
Rv0023	Rv0961	1074025	-55	+	1074080	Internal.TSS	-1.72	5.33217e-18	641	REP
Rv0023	Rv3744	4195406	-34	+	4195440	Primary.TSS	1.54	1.59776e-11	2445	IND
Rv0023	Rv0379	455976	2	+	455974	Primary.TSS	-1.17	0.00016832	257	REP
Rv0023	Rv0404	483782	28	+	483754	Primary.TSS	-2.26	2.58167e-13	275	REP
Rv0023	Rv2640c	2965893	56	-	2965837	Primary.TSS	1.81	6.63225e-11	1735	IND
Rv0023	Rv2110c	2370627	-144	-	2370771	Primary.TSS	-0.5	0.000636584	1381	no
Rv0023	Rv0186A	218601	-9	-	218610	Primary.TSS	NA	NA	NA	NA
Rv0023	Rv1994c	2237995	11	-	2237984	Primary.TSS	1.12	0.00015683	1306	IND
Rv0023	Rv3500c	3920109	47	-	3920062	CDS	-0.83	0.002055	2285	REP
Rv0023	Rv2081c	2338479	-127	-	2338606	Primary.TSS	0.01	0.986118	1362	no
Rv0023	Rv0115	138637	32	+	138605	Antisense.TSS	-1.26	9.40837e-07	76	REP
Rv0023	Rv0006	8825	-58	+	8883	Internal.TSS	-1.07	1.81018e-19	3	REP
Rv0023	Rv0668	763335	-35	+	763370	CDS	-0.89	1.79807e-06	449	REP
Rv0023	Rv0657c	753656	13	-	753643	Primary.TSS	-1.12	0.00141562	443	REP
Rv0023	Rv2108	2368383	-24	+	2368407	Internal.TSS	0.3	0.569949	1380	no
Rv0023	Rv0167	196666	-69	+	196735	Primary.TSS	-0.96	1.33865e-05	122	REP
Rv0023	Rv3743c	4195406	33	-	4195373	CDS	2.39	4.10849e-48	2444	IND
Rv0042c	Rv0112	136084	-58	+	136142	Primary.TSS	-0.15	0.893668	75	no
Rv0042c	Rv0830	921939	6	+	921933	Primary.TSS	-0.43	0.519251	552	no
Rv0042c	Rv3477	3893935	-18	+	3893953	Primary.TSS	0.01	0.990747	2272	no
Rv0042c	Rv3738c	4190275	43	-	4190232	CDS	-0.57	0.433942	2441	no
Rv0043c	Rv3759c	4205433	60	-	4205373	Primary.TSS	-0.55	0.00536884	2455	no
Rv0043c	Rv3760	4205433	-54	+	4205487	Primary.TSS	0.09	0.95309	2456	no
Transcription Factor	Target Gene	Chip Center	Distance	Strand	Genomic Position	Type	Expression	Expression p-value	Operon	Differential Expression	Bicluster	q.Bicluster	q.ChIPSeq	q.ChIPSeq.genes	q.DE	q.DE.genes
Rv0047c	Rv2777c	3085915	-115	-	3086030	Primary.TSS	0.18	0.609138	1826	no	115:293:435:452:553	18:16:11:15:16	7:7:6:9:5	Rv0097 Rv0098 Rv0099 Rv0100 Rv0101 Rv0152c Rv2786c:Rv0097 Rv0098 Rv0099 Rv0100 Rv0101 Rv0507 Rv0508:Rv1965 Rv1967 Rv1968 Rv1970 Rv1972 Rv1973:Rv1964 Rv1965 Rv1966 Rv1967 Rv1968 Rv1969 Rv1970 Rv1971 Rv1973:Rv1964 Rv1966 Rv1969 Rv1972 Rv3659c	2:3:6:9:4	Rv0098 Rv0101:Rv0098 Rv0101 Rv0106:Rv1965 Rv1967 Rv1968 Rv1970 Rv1972 Rv1973:Rv1964 Rv1965 Rv1966 Rv1967 Rv1968 Rv1969 Rv1970 Rv1971 Rv1973:Rv1964 Rv1966 Rv1969 Rv1972
Rv0047c	Rv2787	3095372	69	+	3095303	Antisense.TSS	0.36	0.527116	1833	no
Rv0047c	Rv3407	3826309	57	+	3826252	CDS	-0.35	0.432803	2229	no
Rv0047c	Rv2758c	3070842	-7	-	3070849	CDS	-0.16	0.83856	1814	no
Rv0047c	Rv2809	3115287	2	+	3115285	Primary.TSS	0.39	0.238318	1846	no
Rv0047c	Rv2971	3325961	-14	+	3325975	Primary.TSS	0	0.999555	1940	no
Rv0047c	Rv1810	2052939	6	+	2052933	CDS	0.03	0.969908	1187	no
Rv0047c	Rv2889c	3199127	20	-	3199107	CDS	0.27	0.234989	1888	no
Rv0047c	Rv3273	3656084	18	+	3656066	Antisense.TSS	-0.04	0.884534	2141	no
Rv0047c	Rv1106c	1233952	8	-	1233944	Internal.TSS	0.02	0.961202	748	no
Rv0047c	Rv2786c	3095372	69	-	3095303	Primary.TSS	0.16	0.46457	1832	no
Rv0047c	Rv1113	1239390	8	+	1239382	Primary.TSS	0.06	0.952813	752	no
Rv0047c	Rv2243	2516721	-66	+	2516787	Primary.TSS	0.03	0.975287	1473	no
Rv0047c	Rv1164	1293748	64	+	1293684	Internal.TSS	0.13	0.654939	789	no
Rv0047c	Rv1795	2032019	-42	+	2032061	Primary.TSS	0.01	0.983984	1176	no
Rv0047c	Rv1799	2039129	-30	+	2039159	CDS	0.05	0.963759	1177	no
Rv0047c	Rv2747	3059254	-8	+	3059262	Primary.TSS	-0.18	0.689537	1808	no
Rv0047c	Rv1082	1206444	-36	+	1206480	Primary.TSS	0.22	0.308128	729	no
Rv0047c	Rv2952	3304411	-17	+	3304428	Primary.TSS	-0.26	0.509046	1923	no
Rv0047c	Rv3343c	3736898	-37	-	3736935	CDS	0.5	0.298899	2183	no
Rv0047c	Rv0464c	555008	-109	-	555117	Primary.TSS	-0.09	0.790794	311	no
Rv0047c	Rv0470A	562197	-97	-	562294	CDS	0.17	0.82686	316	no
Rv0047c	Rv3250c	3630550	-16	-	3630566	CDS	0.25	0.702059	2128	no
Rv0047c	Rv0047c	51791	7	-	51784	Primary.TSS	2.56	4.75238e-25	31	IND
Rv0047c	Rv3269	3650179	-9	+	3650188	Primary.TSS	-0.17	0.86588	2139	no
Rv0047c	Rv0461	552237	-84	+	552321	Internal.TSS	-0.14	0.784911	309	no
Rv0047c	Rv3057c	3418962	-4	-	3418966	Primary.TSS	0.27	0.464309	2001	no
Rv0047c	Rv0475	565779	-18	+	565797	CDS	-0.06	0.881229	321	no
Rv0047c	Rv0101	110069	-137	+	110206	Internal.TSS	1.14	0.00948805	64	IND
Rv0047c	Rv2746c	3059254	23	-	3059231	CDS	-0.06	0.905501	1807	no
Rv0047c	Rv1205	1348716	-3	+	1348719	CDS	0.09	0.86588	822	no
Rv0047c	Rv1205	1348716	-11	+	1348727	Antisense.TSS	0.09	0.86588	822	no
Rv0047c	Rv1106c	1233952	-4	-	1233956	CDS	0.02	0.961202	748	no
Rv0047c	Rv1222	1365298	-11	+	1365309	Primary.TSS	-0.11	0.694828	832	no
Rv0047c	Rv1162	1292418	-37	+	1292455	Internal.TSS	-0.01	0.974136	788	no
Rv0047c	Rv0470c	561769	-18	-	561787	Primary.TSS	-0.04	0.922433	317	no
Rv0047c	Rv3013	3371798	-17	+	3371815	CDS	-0.19	0.767739	1970	no
Rv0047c	Rv3028c	3388044	13	-	3388031	CDS	-0.07	0.817141	1982	no
Rv0047c	Rv3053c	3415019	-149	-	3415168	Primary.TSS	-0.12	0.848119	1998	no
Rv0047c	Rv0101	110069	68	+	110001	CDS	1.14	0.00948805	64	IND
Rv0047c	Rv1164	1293748	-55	+	1293803	Internal.TSS	0.13	0.654939	789	no
Rv0047c	Rv2958c	3311671	-105	-	3311776	Internal.TSS	0.73	0.263291	1928	no
Rv0047c	Rv2999	3357554	-48	+	3357602	CDS	0.33	0.689356	1960	no
Rv0047c	Rv2742c	3056355	7	-	3056348	CDS	0.02	0.973004	1804	no
Rv0047c	Rv1081c	1206444	-10	-	1206454	Primary.TSS	-0.06	0.938431	728	no
Rv0047c	Rv3250c	3630550	40	-	3630510	Internal.TSS	0.25	0.702059	2128	no
Rv0047c	Rv2729c	3042549	31	-	3042518	Primary.TSS	-0.38	0.400338	1794	no
Rv0047c	Rv1704c	1931445	-74	-	1931519	Primary.TSS	0.23	0.590855	1109	no
Rv0047c	Rv1163	1292418	-37	+	1292455	Primary.TSS	-0.04	0.941105	789	no
Rv0047c	Rv0345	414980	-64	+	415044	Primary.TSS	-0.16	0.678627	238	no
Rv0047c	Rv0456A	547507	26	-	547481	Primary.TSS	0.06	0.946564	305	no
Rv0047c	Rv0457c	549162	52	-	549110	Antisense.TSS	0.46	0.568989	307	no
Rv0047c	Rv1277	1426084	-150	+	1426234	Internal.TSS	0.52	0.132935	870	no
Rv0047c	Rv1964	2207509	-105	+	2207614	Primary.TSS	2.62	3.28467e-18	1287	IND
Rv0047c	Rv0492c	583427	49	-	583378	CDS	0.04	0.957023	335	no
Rv0047c	Rv0499	589170	-13	+	589183	CDS	0.11	0.769934	338	no
Rv0047c	Rv2963	3315165	-66	+	3315231	Primary.TSS	0.05	0.950534	1933	no
Rv0047c	Rv2962c	3315165	43	-	3315122	CDS	0.22	0.815025	1932	no
Rv0047c	Rv2723	3034778	48	+	3034730	Primary.TSS	0.37	0.366476	1791	no
Rv0047c	Rv3782	4228227	-120	+	4228347	CDS	0.08	0.739183	2476	no
Rv0047c	Rv2730	3042549	7	+	3042542	CDS	0.15	0.723014	1795	no
Rv0047c	Rv1729c	1954987	-24	-	1955011	Antisense.TSS	0.49	0.132935	1120	no
Rv0047c	Rv3811	4274704	-52	+	4274756	Primary.TSS	0.1	0.779845	2493	no
Rv0047c	Rv1244	1386704	-106	+	1386810	Primary.TSS	-0.17	0.505535	845	no
Rv0047c	Rv1248c	1393356	-61	-	1393417	Primary.TSS	0.03	0.945956	848	no
Rv0047c	Rv0245	295744	57	+	295687	Primary.TSS	-0.08	0.887365	171	no
Rv0047c	Rv1277	1426084	-80	+	1426164	CDS	0.52	0.132935	870	no
Rv0047c	Rv1165	1293748	-55	+	1293803	Primary.TSS	0.17	0.592057	789	no
Rv0047c	Rv2890c	3199127	-5	-	3199132	Antisense.TSS	0.24	0.475959	1888	no
Rv0047c	Rv1180	1313584	-34	+	1313618	Primary.TSS	-0.24	0.456617	801	no
Rv0047c	Rv0300	363855	29	+	363826	Primary.TSS	0.05	0.935687	204	no
Rv0047c	Rv0505c	596679	37	-	596642	Primary.TSS	-0.07	0.803631	343	no
Rv0047c	Rv3249c	3630550	40	-	3630510	Primary.TSS	-0.08	0.903841	2128	no
Rv0047c	Rv1835c	2082509	-78	-	2082587	CDS	-0.03	0.966219	1206	no
Rv0047c	Rv1666c	1893534	-28	-	1893562	CDS	0.02	0.9818	1092	no
Rv0047c	Rv3181c	3549955	4	-	3549951	Internal.TSS	0.12	0.840913	2073	no
Rv0047c	Rv2163c	2425726	26	-	2425700	Internal.TSS	-0.06	0.894716	1416	no
Rv0047c	Rv2163c	2425726	7	-	2425719	Antisense.TSS	-0.06	0.894716	1416	no
Rv0047c	Rv2163c	2425726	-92	-	2425818	Internal.TSS	-0.06	0.894716	1416	no
Rv0047c	Rv2196	2460957	4	+	2460953	Antisense.TSS	-0.2	0.492822	1440	no
Rv0047c	Rv3407	3826309	36	+	3826273	Internal.TSS	-0.35	0.432803	2229	no
Rv0047c	Rv1810	2052939	-28	+	2052967	Internal.TSS	0.03	0.969908	1187	no
Rv0047c	Rv1811	2052939	-28	+	2052967	Primary.TSS	0.19	0.577049	1188	no
Rv0047c	Rv1817	2059652	57	+	2059595	CDS	-0.01	0.995532	1194	no
Rv0047c	Rv1077	1201731	14	+	1201717	Primary.TSS	-0.21	0.376444	725	no
Rv0047c	Rv1204c	1348716	-11	-	1348727	Primary.TSS	-0.21	0.609376	821	no
Rv0047c	Rv1561	1764764	-6	+	1764770	Primary.TSS	0.06	0.929679	1035	no
Rv0047c	Rv3012c	3371798	68	-	3371730	Primary.TSS	0.55	0.435536	1969	no
Rv0047c	Rv0344c	414980	39	-	414941	CDS	0	0.998476	237	no
Rv0047c	Rv1835c	2082509	4	-	2082505	Internal.TSS	-0.03	0.966219	1206	no
Rv0047c	Rv3007c	3366421	-29	-	3366450	CDS	-0.17	0.6345	1966	no
Rv0047c	Rv1243c	1386704	27	-	1386677	CDS	0.22	0.744032	844	no
Rv0047c	Rv1838c	2087563	-89	-	2087652	CDS	-0.12	0.807245	1208	no
Rv0047c	Rv2199c	2463655	-138	-	2463793	Primary.TSS	-0.02	0.970706	1442	no
Rv0047c	Rv2242	2516413	5	+	2516408	Antisense.TSS	-0.24	0.520159	1472	no
Rv0047c	Rv3740c	4192060	-119	-	4192179	CDS	0.44	0.140439	2443	no
Rv0047c	Rv2256c	2529949	-4	-	2529953	Primary.TSS	-0.15	0.663	1482	no
Rv0047c	Rv1184c	1325675	-13	-	1325688	Primary.TSS	-0.13	0.834474	805	no
Rv0047c	Rv3239c	3617644	41	-	3617603	CDS	0.03	0.941842	2120	no
Rv0047c	Rv1833c	2079683	-123	-	2079806	Primary.TSS	0.64	0.0172309	1204	no
Rv0047c	Rv1636	1842404	16	+	1842388	Primary.TSS	-0.19	0.694828	1073	no
Rv0047c	Rv1834	2079683	-147	+	2079830	CDS	0.18	0.720244	1205	no
Rv0047c	Rv0229c	274918	-68	-	274986	CDS	-0.36	0.176883	159	no
Rv0047c	Rv0239	289097	10	+	289087	Primary.TSS	-0.02	0.982419	167	no
Rv0047c	Rv0240	289097	-18	+	289115	Primary.TSS	0.09	0.918362	167	no
Rv0047c	Rv0244c	295744	32	-	295712	Primary.TSS	-0.44	0.618727	170	no
Rv0047c	Rv1842c	2092117	-105	-	2092222	Primary.TSS	0.11	0.693025	1210	no
Rv0047c	Rv3064c	3429974	-2	-	3429976	Antisense.TSS	-0.07	0.916421	2008	no
Rv0047c	Rv3110	3478818	39	+	3478779	CDS	-0.07	0.927163	2034	no
Rv0047c	Rv0268c	323254	-47	-	323301	Primary.TSS	0.34	0.482473	184	no
Rv0047c	Rv1044	1167013	-79	+	1167092	Internal.TSS	0.76	0.171329	699	no
Rv0047c	Rv3766	4212192	65	+	4212127	Primary.TSS	0.27	0.688144	2462	no
Rv0047c	Rv0306	375899	-15	+	375914	CDS	0.32	0.560246	208	no
Rv0047c	Rv3810	4273622	-36	+	4273658	Primary.TSS	-0.44	0.13256	2492	no
Rv0047c	Rv3180c	3549955	4	-	3549951	Primary.TSS	-0.19	0.771098	2073	no
Rv0047c	Rv2722	3034778	48	+	3034730	Internal.TSS	0.03	0.966558	1791	no
Rv0047c	Rv2323c	2596254	-15	-	2596269	CDS	0.56	0.268711	1529	no
Rv0047c	Rv3624c	4063296	-20	-	4063316	Antisense.TSS	0.1	0.766175	2358	no
Rv0047c	Rv3656c	4095537	7	-	4095530	CDS	-0.14	0.837712	2381	no
Rv0047c	Rv3656c	4095537	19	-	4095518	Internal.TSS	-0.14	0.837712	2381	no
Rv0047c	Rv0461	552237	32	+	552205	Antisense.TSS	-0.14	0.784911	309	no
Rv0047c	Rv3738c	4189866	7	-	4189859	Antisense.TSS	0.38	0.406257	2441	no
Rv0047c	Rv0456B	547507	26	-	547481	Internal.TSS	NA	NA	NA	NA
Rv0047c	Rv3762c	4207698	25	-	4207673	Antisense.TSS	0.46	0.333395	2458	no
Rv0047c	Rv3238c	3614363	-35	-	3614398	Primary.TSS	0.01	0.984143	2119	no
Rv0047c	Rv0503c	594666	-114	-	594780	Primary.TSS	0.16	0.744032	342	no
Rv0047c	Rv0327c	393939	-106	-	394045	CDS	0.04	0.94916	226	no
Rv0047c	Rv2722	3034778	67	+	3034711	Antisense.TSS	0.03	0.966558	1791	no
Rv0047c	Rv2323c	2596254	45	-	2596209	Internal.TSS	0.56	0.268711	1529	no
Rv0047c	Rv1442	1619727	-64	+	1619791	CDS	-0.07	0.76901	963	no
Rv0047c	Rv0082	89552	16	+	89536	Primary.TSS	0.31	0.680718	56	no
Rv0047c	Rv1836c	2084543	-93	-	2084636	CDS	-0.08	0.590855	1206	no
Rv0047c	Rv3828c	4303460	63	-	4303397	CDS	0.52	0.0392427	2504	no
Rv0047c	Rv3832c	4306858	47	-	4306811	CDS	0.2	0.715789	2507	no
Rv0047c	Rv1314c	1470196	-56	-	1470252	Primary.TSS	0.56	0.10134	890	no
Rv0047c	Rv1315	1470196	-125	+	1470321	Primary.TSS	0.33	0.0905786	891	no
Rv0047c	Rv1982A	2226169	68	-	2226101	Primary.TSS	NA	NA	NA	NA
Rv0047c	Rv1176c	1308683	-109	-	1308792	Primary.TSS	0.4	0.512059	798	no
Rv0047c	Rv2137c	2397154	-56	-	2397210	Internal.TSS	-0.41	0.396337	1400	no
Rv0047c	Rv2307A	2579476	57	-	2579419	CDS	0.66	0.314249	1517	no
Rv0047c	Rv0057	59842	-54	+	59896	CDS	0.22	0.584191	37	no
Rv0047c	Rv0229c	274918	14	-	274904	Internal.TSS	-0.36	0.176883	159	no
Rv0047c	Rv1560	1764764	9	+	1764755	CDS	-0.01	0.991765	1035	no
Rv0047c	Rv1475c	1665968	-78	-	1666046	CDS	0.25	0.41286	982	no
Rv0047c	Rv3198A	3571350	15	+	3571335	Primary.TSS	0.12	0.880861	2087	no
Rv0047c	Rv3206c	3583766	56	-	3583710	CDS	0.12	0.633876	2093	no
Rv0047c	Rv2098c	2358257	51	-	2358206	CDS	0.42	0.556377	1373	no
Rv0047c	Rv0248c	301160	-141	-	301301	Primary.TSS	-0.02	0.960834	173	no
Rv0047c	Rv0264c	316342	-73	-	316415	CDS	0.55	0.372593	181	no
Rv0047c	Rv2100	2358257	-132	+	2358389	CDS	0.39	0.164629	1374	no
Rv0047c	Rv0282	341984	8	+	341976	Primary.TSS	0.36	0.114797	196	no
Rv0047c	Rv0006	7350	48	+	7302	CDS	0.09	0.729306	3	no
Rv0047c	Rv2713	3025336	-96	+	3025432	Primary.TSS	0.14	0.719369	1782	no
Rv0047c	Rv3143	3509549	-105	+	3509654	CDS	-0.01	0.996642	2055	no
Rv0047c	Rv1560	1764764	-6	+	1764770	Internal.TSS	-0.01	0.991765	1035	no
Rv0047c	Rv0059	63844	-28	+	63872	Internal.TSS	0.28	0.535839	38	no
Rv0047c	Rv0060	63844	-28	+	63872	Primary.TSS	0.22	0.487799	38	no
Rv0047c	Rv2336	2610773	-10	+	2610783	Primary.TSS	0	0.999703	1540	no
Rv0047c	Rv3824c	4292877	-21	-	4292898	Internal.TSS	0.04	0.961368	2501	no
Rv0047c	Rv0097	106823	-131	+	106954	Internal.TSS	1.24	0.0319232	64	no
Rv0047c	Rv3660c	4099490	10	-	4099480	Primary.TSS	0.38	0.744736	2382	no
Rv0047c	Rv2196	2460957	-125	+	2461082	Internal.TSS	-0.2	0.492822	1440	no
Rv0047c	Rv3740c	4192060	-10	-	4192070	Antisense.TSS	0.44	0.140439	2443	no
Rv0047c	Rv3706c	4149918	16	-	4149902	Internal.TSS	-0.32	0.519302	2415	no
Rv0047c	Rv2136c	2397154	-56	-	2397210	Primary.TSS	0.03	0.952206	1399	no
Rv0047c	Rv1830	2074761	-45	+	2074806	Primary.TSS	0.02	0.950901	1201	no
Rv0047c	Rv1533	1733585	-24	+	1733609	Primary.TSS	-0.13	0.687699	1020	no
Rv0047c	Rv1391	1565323	-118	+	1565441	CDS	-0.06	0.847749	932	no
Rv0047c	Rv1441c	1619727	43	-	1619684	CDS	-0.21	0.725645	962	no
Rv0047c	Rv1983	2226169	-42	+	2226211	Primary.TSS	0.16	0.63929	1295	no
Rv0047c	Rv1985c	2229131	54	-	2229077	Internal.TSS	0.49	0.23915	1297	no
Rv0047c	Rv1989c	2233271	-28	-	2233299	CDS	0.24	0.637683	1301	no
Rv0047c	Rv2016	2263383	-7	+	2263390	Primary.TSS	0.82	0.0826966	1324	no
Rv0047c	Rv0143c	169379	36	-	169343	Internal.TSS	0.13	0.599638	102	no
Rv0047c	Rv0147	173172	-59	+	173231	Primary.TSS	0	0.994879	106	no
Rv0047c	Rv1861	2109122	-43	+	2109165	CDS	-0.02	0.9818	1218	no
Rv0047c	Rv1336	1504100	61	+	1504039	Internal.TSS	-0.06	0.882076	903	no
Rv0047c	Rv0003	3051	17	+	3034	Primary.TSS	0.34	0.142382	2	no
Rv0047c	Rv2712c	3025336	8	-	3025328	CDS	0.19	0.649821	1781	no
Rv0047c	Rv3409c	3828728	-32	-	3828760	Primary.TSS	-0.45	0.467703	2230	no
Rv0047c	Rv3611	4052773	-94	+	4052867	Primary.TSS	-0.1	0.916234	2349	no
Rv0047c	Rv2137c	2397154	-91	-	2397245	Antisense.TSS	-0.41	0.396337	1400	no
Rv0047c	Rv2138	2397154	-91	+	2397245	Primary.TSS	0.29	0.369646	1401	no
Rv0047c	Rv3414c	3833627	24	-	3833603	Internal.TSS	-0.09	0.840848	2233	no
Rv0047c	Rv0075	83995	-1	+	83996	CDS	0.11	0.796662	50	no
Rv0047c	Rv3422c	3840231	34	-	3840197	CDS	0.37	0.274274	2237	no
Rv0047c	Rv2077c	2334011	11	-	2334000	Internal.TSS	0.03	0.948306	1360	no
Rv0047c	Rv3594	4035713	-144	+	4035857	CDS	0.19	0.727491	2342	no
Rv0047c	Rv2099c	2358257	51	-	2358206	CDS	0.04	0.967188	1373	no
Rv0047c	Rv0835	930541	-3	+	930544	Primary.TSS	0.16	0.733592	556	no
Rv0047c	Rv2108	2367747	36	+	2367711	CDS	0.34	0.710347	1380	no
Rv0047c	Rv3747	4196644	-80	+	4196724	Primary.TSS	0.07	0.931212	2448	no
Rv0047c	Rv3142c	3509549	3	-	3509546	Primary.TSS	-0.06	0.905501	2054	no
Rv0047c	Rv3136	3502473	-98	+	3502571	Internal.TSS	0.22	0.723055	2050	no
Rv0047c	Rv1339	1505927	-41	+	1505968	Internal.TSS	0.03	0.941609	903	no
Rv0047c	Rv1339	1505927	10	+	1505917	CDS	0.03	0.941609	903	no
Rv0047c	Rv0205	243266	-118	+	243384	Primary.TSS	0.11	0.700019	142	no
Rv0047c	Rv3510c	3939219	-41	-	3939260	Primary.TSS	0.38	0.27993	2291	no
Rv0047c	Rv3525c	3962367	43	-	3962324	CDS	0.21	0.650523	2303	no
Rv0047c	Rv2347c	2626557	5	-	2626552	Primary.TSS	-0.06	0.957023	1550	no
Rv0047c	Rv2409c	2706614	-125	-	2706739	Antisense.TSS	0.07	0.882093	1590	no
Rv0047c	Rv2416c	2715371	37	-	2715334	Primary.TSS	0.26	0.718304	1593	no
Rv0047c	Rv3706c	4149918	7	-	4149911	CDS	-0.32	0.519302	2415	no
Rv0047c	Rv3668c	4110505	-15	-	4110520	Primary.TSS	-0.03	0.967188	2387	no
Rv0047c	Rv3237c	3613547	-58	-	3613605	Primary.TSS	-0.03	0.950534	2118	no
Rv0047c	Rv1532c	1733585	35	-	1733550	Primary.TSS	0.29	0.626872	1019	no
Rv0047c	Rv3606c	4048640	-107	-	4048747	CDS	0.2	0.529906	2348	no
Rv0047c	Rv0961	1073971	-109	+	1074080	Internal.TSS	0.55	0.0563658	641	no
Rv0047c	Rv0961	1073971	-103	+	1074074	CDS	0.55	0.0563658	641	no
Rv0047c	Rv0204c	243266	52	-	243214	Primary.TSS	-0.54	0.00023893	141	no
Rv0047c	Rv1952	2200690	-23	+	2200713	Primary.TSS	-0.32	0.439935	1278	no
Rv0047c	Rv3770c	4215756	-19	-	4215775	CDS	0.15	0.744032	2468	no
Rv0047c	Rv3526	3962367	-43	+	3962410	Primary.TSS	0.45	0.283859	2304	no
Rv0047c	Rv1478	1668402	-17	+	1668419	CDS	-0.03	0.952016	984	no
Rv0047c	Rv3206c	3583737	27	-	3583710	CDS	0.12	0.633876	2093	no
Rv0047c	Rv2428	2726119	-33	+	2726152	Primary.TSS	-0.35	0.859185	1601	no
Rv0047c	Rv1878	2128189	-21	+	2128210	Antisense.TSS	0.36	0.391832	1231	no
Rv0047c	Rv3746c	4196644	59	-	4196585	Primary.TSS	0.32	0.535839	2447	no
Rv0047c	Rv3408	3826309	36	+	3826273	Primary.TSS	0.11	0.781959	2229	no
Rv0047c	Rv3124	3490152	-20	+	3490172	Internal.TSS	0.48	0.182279	2040	no
Rv0047c	Rv2472	2775235	-37	+	2775272	CDS	0.06	0.917292	1631	no
Rv0047c	Rv0198c	236694	13	-	236681	Primary.TSS	0.17	0.521225	137	no
Rv0047c	Rv2692	3009937	-87	+	3010024	CDS	0.1	0.769289	1764	no
Rv0047c	Rv1884c	2134168	-41	-	2134209	Antisense.TSS	-0.09	0.884673	1234	no
Rv0047c	Rv1963c	2207077	30	-	2207047	Primary.TSS	0.03	0.971816	1286	no
Rv0047c	Rv3416	3834697	-94	+	3834791	Primary.TSS	0.6	0.0303773	2234	no
Rv0047c	Rv3500c	3920112	50	-	3920062	CDS	-0.07	0.924664	2285	no
Rv0047c	Rv3425	3842234	-5	+	3842239	CDS	1.59	0.0419362	2239	no
Rv0047c	Rv3588c	4030531	37	-	4030494	Primary.TSS	-0.16	0.537826	2337	no
Rv0047c	Rv1507c	1697675	-131	-	1697806	Primary.TSS	0.47	0.519797	1002	no
Rv0047c	Rv3221c	3597822	-9	-	3597831	Primary.TSS	0.14	0.768755	2108	no
Rv0047c	Rv3606c	4048640	60	-	4048580	Antisense.TSS	0.2	0.529906	2348	no
Rv0047c	Rv3232c	3609877	-92	-	3609969	Primary.TSS	0.19	0.57131	2116	no
Rv0047c	Rv1044	1167013	-40	+	1167053	CDS	0.76	0.171329	699	no
Rv0047c	Rv0986	1101809	6	+	1101803	CDS	0.74	0.390037	658	no
Rv0047c	Rv1884c	2134168	-93	-	2134261	CDS	-0.09	0.884673	1234	no
Rv0047c	Rv0947c	1057411	-119	-	1057530	CDS	0.25	0.752267	632	no
Rv0047c	Rv0176	208312	-12	+	208324	Internal.TSS	0.17	0.487934	122	no
Rv0047c	Rv3508	3930857	-91	+	3930948	Primary.TSS	-0.19	0.764065	2290	no
Rv0047c	Rv3492c	3910466	-52	-	3910518	CDS	0.05	0.910598	2285	no
Rv0047c	Rv3528c	3965125	-125	-	3965250	Primary.TSS	0.17	0.881475	2305	no
Rv0047c	Rv3426	3843024	-12	+	3843036	CDS	1.4	0.0109525	2240	no
Rv0047c	Rv3429	3847182	17	+	3847165	CDS	0.65	0.229849	2243	no
Rv0047c	Rv0148	174803	-30	+	174833	CDS	-0.09	0.729306	107	no
Rv0047c	Rv0151c	179265	-44	-	179309	CDS	0.13	0.829514	109	no
Rv0047c	Rv2452c	2752990	22	-	2752968	Internal.TSS	0.25	0.752879	1618	no
Rv0047c	Rv1883c	2134168	15	-	2134153	Primary.TSS	-0.4	0.228052	1234	no
Rv0047c	Rv1884c	2134168	5	-	2134163	Antisense.TSS	-0.09	0.884673	1234	no
Rv0047c	Rv1521	1713752	22	+	1713730	Antisense.TSS	0.3	0.141847	1011	no
Rv0047c	Rv1884c	2134168	15	-	2134153	Internal.TSS	-0.09	0.884673	1234	no
Rv0047c	Rv0170	200171	-104	+	200275	Antisense.TSS	-0.09	0.899765	122	no
Rv0047c	Rv3414c	3833627	-49	-	3833676	CDS	-0.09	0.840848	2233	no
Rv0047c	Rv2525c	2850627	51	-	2850576	Primary.TSS	-0.51	0.0742759	1663	no
Rv0047c	Rv2550c	2870359	19	-	2870340	Internal.TSS	-0.12	0.882076	1675	no
Rv0047c	Rv3534c	3973567	-25	-	3973592	CDS	0.14	0.809969	2309	no
Rv0047c	Rv2598	2927016	30	+	2926986	CDS	0.14	0.812709	1705	no
Rv0047c	Rv0801	894609	-22	+	894631	Primary.TSS	-0.04	0.941769	528	no
Rv0047c	Rv0824c	918778	-3	-	918781	Primary.TSS	-0.11	0.896637	546	no
Rv0047c	Rv0770	863294	38	+	863256	CDS	0.41	0.495207	509	no
Rv0047c	Rv2675c	2991891	-45	-	2991936	CDS	-0.03	0.925365	1755	no
Rv0047c	Rv3233c	3609877	-92	-	3609969	Internal.TSS	0.36	0.274274	2116	no
Rv0047c	Rv2456c	2758096	-96	-	2758192	CDS	0.16	0.714446	1619	no
Rv0047c	Rv2684	3000164	-2	+	3000166	Primary.TSS	0.25	0.248732	1759	no
Rv0047c	Rv2472	2775235	-48	+	2775283	Internal.TSS	0.06	0.917292	1631	no
Rv0047c	Rv0177	208312	-12	+	208324	Primary.TSS	0.16	0.513815	122	no
Rv0047c	Rv3441c	3861406	36	-	3861370	Primary.TSS	-0.07	0.791575	2250	no
Rv0047c	Rv2549c	2870359	19	-	2870340	Primary.TSS	-0.53	0.202552	1675	no
Rv0047c	Rv2550c	2870359	-5	-	2870364	CDS	-0.12	0.882076	1675	no
Rv0047c	Rv2562	2881937	-146	+	2882083	Internal.TSS	0.12	0.838606	1683	no
Rv0047c	Rv0506	596679	24	+	596655	Primary.TSS	-0.2	0.644318	344	no
Rv0047c	Rv0523c	614690	-124	-	614814	Primary.TSS	0.15	0.809668	354	no
Rv0047c	Rv2563	2881937	-146	+	2882083	Primary.TSS	0.5	0.384839	1684	no
Rv0047c	Rv0686	786158	38	+	786120	Primary.TSS	0.23	0.386929	460	no
Rv0047c	Rv2452c	2752990	-4	-	2752994	CDS	0.25	0.752879	1618	no
Rv0047c	Rv1520	1711540	-27	+	1711567	Internal.TSS	0.74	0.0753038	1010	no
Rv0047c	Rv0152c	180825	-71	-	180896	CDS	0.14	0.793769	109	no
Rv0047c	Rv3833	4306858	-9	+	4306867	CDS	0.58	0.248547	2508	no
Rv0047c	Rv2491	2806539	-126	+	2806665	CDS	0.02	0.967188	1642	no
Rv0047c	Rv0169	199533	28	+	199505	Antisense.TSS	-0.1	0.880196	122	no
Rv0047c	Rv3477	3893930	-23	+	3893953	Primary.TSS	-0.32	0.554628	2272	no
Rv0047c	Rv3916c	4405239	0	-	4405239	Primary.TSS	0.11	0.814765	2554	no
Rv0047c	Rv3922c	4410323	-92	-	4410415	CDS	0.24	0.570893	2557	no
Rv0047c	Rv1496	1686756	-128	+	1686884	CDS	0.17	0.671258	992	no
Rv0047c	Rv0781	874203	-30	+	874233	CDS	0.43	0.362056	516	no
Rv0047c	Rv3655c	4095537	19	-	4095518	Primary.TSS	-1.28	1.80116e-07	2381	REP
Rv0047c	Rv0722	814999	6	+	814993	CDS	-2.28	1.35129e-28	476	REP
Rv0047c	Rv1509	1700131	-81	+	1700212	CDS	0.69	0.110694	1005	no
Rv0047c	Rv3873	4351036	-39	+	4351075	CDS	0.01	0.988963	2532	no
Rv0047c	Rv0834c	930541	56	-	930485	CDS	-0.22	0.685891	555	no
Rv0047c	Rv3478	3894265	-99	+	3894364	Primary.TSS	-0.26	0.698876	2272	no
Rv0047c	Rv2473	2775235	-48	+	2775283	Primary.TSS	0.1	0.78859	1631	no
Rv0047c	Rv0046c	51275	-99	-	51374	Primary.TSS	-1.17	0.00013167	30	REP
Rv0047c	Rv0611c	706175	-68	-	706243	Internal.TSS	-0.01	0.989856	410	no
Rv0047c	Rv3881c	4361938	13	-	4361925	CDS	0	0.991765	2537	no
Rv0047c	Rv0645c	740101	-86	-	740187	CDS	0.47	0.18897	436	no
Rv0047c	Rv0161	190579	-28	+	190607	CDS	0.09	0.89648	116	no
Rv0047c	Rv2584c	2910947	23	-	2910924	Primary.TSS	-0.11	0.633289	1697	no
Rv0047c	Rv0682	781446	70	+	781376	Primary.TSS	0.02	0.97201	457	no
Rv0047c	Rv0685	784771	23	+	784748	Primary.TSS	0.05	0.936977	459	no
Rv0047c	Rv3911	4400114	19	+	4400095	Primary.TSS	-0.12	0.772489	2551	no
Rv0047c	Rv0657c	753651	8	-	753643	Primary.TSS	-0.01	0.995976	443	no
Rv0047c	Rv3435c	3854743	-80	-	3854823	Primary.TSS	0.03	0.945916	2246	no
Rv0047c	Rv3908	4393191	1	+	4393190	Primary.TSS	-0.05	0.875838	2551	no
Rv0047c	Rv3429	3847182	2	+	3847180	Antisense.TSS	0.65	0.229849	2243	no
Rv0047c	Rv3429	3847182	-106	+	3847288	Internal.TSS	0.65	0.229849	2243	no
Rv0047c	Rv0610c	706175	-68	-	706243	Primary.TSS	0.2	0.683031	409	no
Rv0047c	Rv0524	614690	-145	+	614835	Primary.TSS	-0.03	0.93391	355	no
Rv0047c	Rv0572c	665824	7	-	665817	Primary.TSS	0.72	0.43733	386	no
Rv0047c	Rv0645c	740101	-76	-	740177	Antisense.TSS	0.47	0.18897	436	no
Transcription Factor	Target Gene	Chip Center	Distance	Strand	Genomic Position	Type	Expression	Expression p-value	Operon	Differential Expression	Bicluster	q.Bicluster	q.ChIPSeq	q.ChIPSeq.genes	q.DE	q.DE.genes
Rv0054	Rv1870c	2121791	-61	-	2121852	Primary.TSS	0.32	0.985283	1225	no
Rv0054	Rv3462c	3880767	-44	-	3880811	Primary.TSS	0.16	0.987861	2262	no
Rv0054	Rv3463	3880767	-140	+	3880907	CDS	-0.01	0.999165	2263	no
Rv0054	Rv3582c	4024934	-132	-	4025066	Primary.TSS	0	0.999214	2333	no
Transcription Factor	Target Gene	Chip Center	Distance	Strand	Genomic Position	Type	Expression	Expression p-value	Operon	Differential Expression	Bicluster	q.Bicluster	q.ChIPSeq	q.ChIPSeq.genes	q.DE	q.DE.genes
Rv0067c	Rv2107	2366954	7	+	2366947	Primary.TSS	-0.65	0.876941	1379	no	18	18	2	Rv0067c Rv0068	2	Rv0067c Rv0068
Rv0067c	Rv0068	75241	-14	+	75255	Primary.TSS	-1.3	0.000485517	46	REP
Rv0067c	Rv0067c	75241	43	-	75198	CDS	4.05	3.2681e-51	45	IND
Rv0078	Rv0078	86505	-23	+	86528	CDS	3.52	1.20595e-23	53	IND
Rv0078	Rv0077c	86505	39	-	86466	CDS	-1.44	0.000293462	52	REP
Transcription Factor	Target Gene	Chip Center	Distance	Strand	Genomic Position	Type	Expression	Expression p-value	Operon	Differential Expression	Bicluster	q.Bicluster	q.ChIPSeq	q.ChIPSeq.genes	q.DE	q.DE.genes
Rv0081	Rv1482c	1673205	-94	-	1673299	CDS	0.1	0.419005	986	no	75:120:143:250:391:392:420:435:446:452:475:503:539	11:15:16:7:13:15:13:11:11:15:19:14:11	5:8:7:3:9:10:11:9:6:9:7:8:10	Rv2100 Rv2292c Rv2549c Rv2550c Rv3180c:Rv2034 Rv2035 Rv2036 Rv2516c Rv2517c Rv3180c Rv3425 Rv3429:Rv0081 Rv0082 Rv0083 Rv0084 Rv0085 Rv0086 Rv1159:Rv2592c Rv2593c Rv2594c:Rv0081 Rv0082 Rv0083 Rv0085 Rv0086 Rv0087 Rv0293c Rv0294 Rv2617c:Rv0167 Rv0168 Rv0169 Rv0170 Rv0171 Rv0172 Rv0174 Rv3145 Rv3146 Rv3148:Rv0331 Rv1936 Rv1937 Rv1938 Rv1939 Rv1940 Rv2319c Rv2320c Rv2321c Rv2322c Rv2323c:Rv0413 Rv19…	5:8:8:6:9:12:7:8:6:10:12:7:5	Rv1378c Rv2100 Rv2549c Rv2550c Rv3180c:Rv2034 Rv2035 Rv2036 Rv2516c Rv2517c Rv3180c Rv3189 Rv3334:Rv0081 Rv0082 Rv0083 Rv0084 Rv0085 Rv0086 Rv0776c Rv1922:Rv2592c Rv2593c Rv2594c Rv3585 Rv3586 Rv3776:Rv0081 Rv0082 Rv0083 Rv0085 Rv0086 Rv0087 Rv0293c Rv3741c Rv3742c:Rv0168 Rv0169 Rv0170 Rv0171 Rv0172 Rv0174 Rv3145 Rv3146 Rv3148 Rv3154 Rv3157 Rv3158:Rv0331 Rv1936 Rv1937 Rv1938 Rv1939 Rv2319c Rv2323…
Rv0081	Rv1652	1865564	-12	+	1865576	CDS	0.4	0.11771	1087	no
Rv0081	Rv1507c	1697681	-125	-	1697806	Primary.TSS	0.71	0.0109971	1002	no
Rv0081	Rv1471	1659406	36	+	1659370	CDS	0.57	0.0398673	980	no
Rv0081	Rv2890c	3199880	-102	-	3199982	CDS	0.01	0.952393	1888	no
Rv0081	Rv1491c	1681961	-7	-	1681968	Primary.TSS	-0.43	0.000386929	991	no
Rv0081	Rv1588c	1789880	44	-	1789836	Primary.TSS	0.07	0.694157	1047	no
Rv0081	Rv2808	3114810	28	+	3114782	Primary.TSS	-0.43	0.198306	1845	no
Rv0081	Rv2790c	3100190	21	-	3100169	CDS	-0.32	0.0162918	1835	no
Rv0081	Rv2044c	2289596	-3	-	2289599	CDS	-0.03	0.911879	1337	no
Rv0081	Rv2807	3114810	28	+	3114782	Internal.TSS	0.03	0.674467	1844	no
Rv0081	Rv1566c	1774657	-65	-	1774722	Primary.TSS	-0.34	0.00917006	1037	no
Rv0081	Rv2878c	3189403	6	-	3189397	CDS	0.32	0.139474	1882	no
Rv0081	Rv2058c	2315109	48	-	2315061	CDS	0.42	0.258154	1346	no
Rv0081	Rv2779c	3086769	15	-	3086754	CDS	0.4	0.0740106	1827	no
Rv0081	Rv2780	3086769	-30	+	3086799	Primary.TSS	0.17	0.521097	1828	no
Rv0081	Rv1590	1791338	4	+	1791334	CDS	-0.37	0.0673978	1048	no
Rv0081	Rv1645c	1855085	-26	-	1855111	Internal.TSS	0.18	0.348366	1082	no
Rv0081	Rv1780	2014713	16	+	2014697	Primary.TSS	-0.44	0.00056563	1164	no
Rv0081	Rv1509	1700245	33	+	1700212	CDS	-0.24	0.328851	1005	no
Rv0081	Rv2055c	2314258	-95	-	2314353	CDS	-0.36	0.13228	1346	no
Rv0081	Rv2058c	2315124	63	-	2315061	CDS	0.42	0.258154	1346	no
Rv0081	Rv1532c	1733582	32	-	1733550	Primary.TSS	0.28	0.236845	1019	no
Rv0081	Rv0145	171200	-14	+	171214	Primary.TSS	0.3	0.00103423	104	no
Rv0081	Rv0479c	568996	29	-	568967	Primary.TSS	0.07	0.623806	323	no
Rv0081	Rv3889c	4372746	-90	-	4372836	Antisense.TSS	0.23	0.280476	2541	no
Rv0081	Rv1590	1791319	-15	+	1791334	CDS	-0.37	0.0673978	1048	no
Rv0081	Rv3007c	3366420	-30	-	3366450	CDS	0.31	0.0171915	1966	no
Rv0081	Rv1665	1891143	-49	+	1891192	Primary.TSS	0.06	0.753287	1091	no
Rv0081	Rv2023A	2268645	-81	-	2268726	CDS	0.6	0.144647	NA	no
Rv0081	Rv0057	60192	56	+	60136	Internal.TSS	0.55	0.000112543	37	no
Rv0081	Rv0057	60192	-94	+	60286	Internal.TSS	0.55	0.000112543	37	no
Rv0081	Rv2059	2315109	-46	+	2315155	Primary.TSS	-0.16	0.335609	1347	no
Rv0081	Rv2059	2315124	-31	+	2315155	Primary.TSS	-0.16	0.335609	1347	no
Rv0081	Rv1524	1718702	-24	+	1718726	CDS	-0.25	0.108295	1013	no
Rv0081	Rv0099	108168	12	+	108156	CDS	0.26	0.421623	64	no
Rv0081	Rv3140	3506793	3	+	3506790	CDS	1.09	5.34747e-07	2052	IND
Rv0081	Rv0099	108168	-129	+	108297	Internal.TSS	0.26	0.421623	64	no
Rv0081	Rv1535	1735469	-38	+	1735507	Primary.TSS	-0.05	0.874983	1021	no
Rv0081	Rv0166	194963	46	+	194917	Primary.TSS	0.4	0.184206	121	no
Rv0081	Rv0167	196648	-87	+	196735	Primary.TSS	-0.57	0.000400664	122	no
Rv0081	Rv2012	2259383	57	+	2259326	CDS	0.57	0.0628241	1321	no
Rv0081	Rv3008	3366695	51	+	3366644	CDS	-0.14	0.394079	1967	no
Rv0081	Rv2713	3025384	-48	+	3025432	Primary.TSS	1.01	8.01832e-16	1782	IND
Rv0081	Rv0744c	834963	17	-	834946	Primary.TSS	1.38	8.11286e-19	492	IND
Rv0081	Rv0058	60192	-94	+	60286	Primary.TSS	0.58	1.30638e-07	37	no
Rv0081	Rv0075	84013	17	+	83996	CDS	-0.23	0.104976	50	no
Rv0081	Rv0097	106886	-68	+	106954	Internal.TSS	0.11	0.78858	64	no
Rv0081	Rv0456A	547515	34	-	547481	Primary.TSS	-0.32	0.172136	305	no
Rv0081	Rv0475	565806	9	+	565797	CDS	0.54	1.07134e-06	321	no
Rv0081	Rv1793	2030669	-7	+	2030676	Primary.TSS	0.04	0.899122	1174	no
Rv0081	Rv3124	3489517	11	+	3489506	CDS	0.91	1.08282e-08	2040	IND
Rv0081	Rv3887c	4371585	-99	-	4371684	CDS	-0.15	0.125585	2540	no
Rv0081	Rv3888c	4372746	40	-	4372706	Primary.TSS	0.24	0.169635	2540	no
Rv0081	Rv0167	196659	-76	+	196735	Primary.TSS	-0.57	0.000400664	122	no
Rv0081	Rv2712c	3025384	56	-	3025328	CDS	1.17	4.36173e-17	1781	IND
Rv0081	Rv0178	208636	-123	+	208759	Primary.TSS	-0.32	6.61369e-06	122	no
Rv0081	Rv0404	483680	-74	+	483754	Primary.TSS	-0.4	0.109665	275	no
Rv0081	Rv0219	262263	9	+	262254	CDS	0.1	0.635979	152	no
Rv0081	Rv1785c	2024210	-46	-	2024256	Internal.TSS	0.44	0.0103307	1168	no
Rv0081	Rv1791	2029808	37	+	2029771	Primary.TSS	0.37	0.0458531	1173	no
Rv0081	Rv0967	1077864	-90	+	1077954	Primary.TSS	1.43	4.64186e-10	646	IND
Rv0081	Rv1792	2030341	-6	+	2030347	CDS	0.18	0.573528	1173	no
Rv0081	Rv0293c	358119	45	-	358074	Primary.TSS	0.7	1.43018e-10	199	IND
Rv0081	Rv1802	2044183	20	+	2044163	Internal.TSS	-0.15	0.364853	1180	no
Rv0081	Rv2939	3275016	67	+	3274949	CDS	0.45	0.0177927	1916	no
Rv0081	Rv2947c	3297806	-34	-	3297840	CDS	0.37	0.0562369	1921	no
Rv0081	Rv1117	1241573	-30	+	1241603	Primary.TSS	0.4	0.0395381	756	no
Rv0081	Rv3900c	4386364	56	-	4386308	CDS	-0.01	0.972268	2547	no
Rv0081	Rv0043c	48083	-17	-	48100	CDS	0.1	0.578812	28	no
Rv0081	Rv1652	1865564	-27	+	1865591	Internal.TSS	0.4	0.11771	1087	no
Rv0081	Rv0412c	499682	19	-	499663	Primary.TSS	0.05	0.822942	278	no
Rv0081	Rv0424c	510666	14	-	510652	CDS	-0.19	0.26005	286	no
Rv0081	Rv0426c	515858	-72	-	515930	Primary.TSS	0.35	0.000126178	288	no
Rv0081	Rv0196	231622	-25	+	231647	CDS	0.81	0.00893832	136	IND
Rv0081	Rv0208c	248101	-14	-	248115	Internal.TSS	1.24	1.11429e-31	144	IND
Rv0081	Rv1013	1131449	-34	+	1131483	Primary.TSS	1.79	1.86267e-14	679	IND
Rv0081	Rv0476	566524	40	+	566484	Primary.TSS	0.35	0.00385103	322	no
Rv0081	Rv1113	1239394	12	+	1239382	Primary.TSS	0.89	0.000867137	752	IND
Rv0081	Rv1129c	1254568	34	-	1254534	CDS	3.78	8.43869e-45	763	IND
Rv0081	Rv0165c	194963	32	-	194931	Primary.TSS	0.18	0.700787	120	no
Rv0081	Rv2779c	3086769	57	-	3086712	Internal.TSS	0.4	0.0740106	1827	no
Rv0081	Rv2971	3325982	7	+	3325975	Primary.TSS	-0.03	0.868858	1940	no
Rv0081	Rv0045c	50013	3	-	50010	Primary.TSS	0.52	0.000921846	29	no
Rv0081	Rv0214	256044	-20	+	256064	CDS	-0.32	0.245818	148	no
Rv0081	Rv0218	261484	63	+	261421	Antisense.TSS	0.08	0.685088	152	no
Rv0081	Rv0837c	934064	33	-	934031	CDS	1.83	1.71314e-42	558	IND
Rv0081	Rv0730	822892	26	+	822866	CDS	0.83	1.62575e-10	481	IND
Rv0081	Rv0229c	274896	-8	-	274904	Internal.TSS	0.13	0.359724	159	no
Rv0081	Rv1690	1915459	-25	+	1915484	Primary.TSS	0.79	0.000284899	1104	IND
Rv0081	Rv1048c	1172075	-78	-	1172153	CDS	1.33	2.35447e-14	702	IND
Rv0081	Rv0331	396163	-5	+	396168	Primary.TSS	1.03	1.27713e-07	229	IND
Rv0081	Rv1875	2124376	-5	+	2124381	CDS	0.75	1.90704e-05	1228	IND
Rv0081	Rv2094c	2353178	-139	-	2353317	Primary.TSS	0.19	0.243643	1371	no
Rv0081	Rv2948c	3299416	-82	-	3299498	Internal.TSS	0.39	0.0633768	1921	no
Rv0081	Rv2010	2258029	-16	+	2258045	Primary.TSS	0.29	0.154285	1319	no
Rv0081	Rv3908	4393222	32	+	4393190	Primary.TSS	-0.31	0.000129	2551	no
Rv0081	Rv0047c	51815	31	-	51784	Primary.TSS	0.58	0.00108518	31	no
Rv0081	Rv1405c	1582028	-55	-	1582083	Primary.TSS	0.49	0.0518909	943	no
Rv0081	Rv1442	1619733	-58	+	1619791	CDS	0.5	4.20021e-11	963	no
Rv0081	Rv1687c	1912899	-21	-	1912920	CDS	2.74	1.95166e-24	1102	IND
Rv0081	Rv1688	1912899	-80	+	1912979	CDS	1.46	7.6537e-15	1103	IND
Rv0081	Rv3150	3516574	50	+	3516524	Internal.TSS	-1.12	1.55574e-15	2057	REP
Rv0081	Rv1811	2052904	-63	+	2052967	Primary.TSS	0.65	3.26431e-08	1188	IND
Rv0081	Rv0229c	274896	-90	-	274986	CDS	0.13	0.359724	159	no
Rv0081	Rv0239	289101	14	+	289087	Primary.TSS	0.18	0.326665	167	no
Rv0081	Rv0240	289101	-14	+	289115	Primary.TSS	0.01	0.975799	167	no
Rv0081	Rv0480c	568996	29	-	568967	Internal.TSS	0.03	0.893641	323	no
Rv0081	Rv0494	584708	13	+	584695	CDS	0.5	0.0155666	336	no
Rv0081	Rv1425	1599590	-68	+	1599658	Primary.TSS	1.09	5.28197e-18	952	IND
Rv0081	Rv0179c	210851	34	-	210817	Primary.TSS	0.01	0.961148	123	no
Rv0081	Rv3921c	4410040	-121	-	4410161	Primary.TSS	0.17	0.361704	2557	no
Rv0081	Rv0695	794655	-84	+	794739	Internal.TSS	0.84	6.24958e-06	465	IND
Rv0081	Rv0657c	753646	3	-	753643	Primary.TSS	-0.36	0.198538	443	no
Rv0081	Rv3146	3511942	-135	+	3512077	CDS	-1.05	2.97026e-15	2057	REP
Rv0081	Rv1880c	2131906	49	-	2131857	CDS	-0.07	0.604643	1232	no
Rv0081	Rv0229c	274896	57	-	274839	Internal.TSS	0.13	0.359724	159	no
Rv0081	Rv2549c	2870343	3	-	2870340	Primary.TSS	0.79	1.17278e-05	1675	IND
Rv0081	Rv2550c	2870343	-21	-	2870364	CDS	1.47	4.70783e-11	1675	IND
Rv0081	Rv0830	921934	1	+	921933	Primary.TSS	0.32	0.0451494	552	no
Rv0081	Rv2550c	2870343	3	-	2870340	Internal.TSS	1.47	4.70783e-11	1675	IND
Rv0081	Rv2009	2258029	-1	+	2258030	CDS	0.37	0.0835178	1319	no
Rv0081	Rv0500A	590990	-51	+	591041	Primary.TSS	-0.06	0.757543	339	no
Rv0081	Rv1463	1650696	-20	+	1650716	CDS	0.9	4.52717e-07	976	IND
Rv0081	Rv1533	1733582	-27	+	1733609	Primary.TSS	0.59	2.28931e-08	1020	IND
Rv0081	Rv1674c	1899942	26	-	1899916	CDS	0.79	2.10487e-09	1095	IND
Rv0081	Rv1878	2128215	5	+	2128210	Antisense.TSS	0.28	0.131357	1231	no
Rv0081	Rv0318c	387130	47	-	387083	Antisense.TSS	0.29	0.106617	220	no
Rv0081	Rv3017c	3376897	45	-	3376852	CDS	0.77	0.00021051	1973	IND
Rv0081	Rv3055	3416002	-79	+	3416081	Primary.TSS	0.72	0.000121822	2000	IND
Rv0081	Rv3065	3430397	36	+	3430361	Primary.TSS	1.64	1.51982e-15	2009	IND
Rv0081	Rv1814	2056541	62	+	2056479	Primary.TSS	0.63	3.36835e-05	1191	IND
Rv0081	Rv3112	3479601	-99	+	3479700	CDS	2.87	7.64881e-39	2034	IND
Rv0081	Rv1047	1169399	-30	+	1169429	Antisense.TSS	-0.07	0.851599	701	no
Rv0081	Rv1089A	1215119	-80	+	1215199	Primary.TSS	0.15	0.567871	735	no
Rv0081	Rv2633c	2959826	-25	-	2959851	Primary.TSS	1.5	2.58555e-08	1729	IND
Rv0081	Rv2990c	3347863	-11	-	3347874	Primary.TSS	-0.23	0.50556	1952	no
Rv0081	Rv2991	3347863	-119	+	3347982	Primary.TSS	0.32	0.0818045	1953	no
Rv0081	Rv0654	749973	6	+	749967	Primary.TSS	2.49	1.35952e-32	441	IND
Rv0081	Rv2724c	3037245	-75	-	3037320	Primary.TSS	0.83	1.50155e-08	1792	IND
Rv0081	Rv2827c	3135537	39	-	3135498	Primary.TSS	1.1	2.25799e-10	1854	IND
Rv0081	Rv2555c	2876475	-10	-	2876485	CDS	-0.03	0.803851	1676	no
Rv0081	Rv2560	2880019	-1	+	2880020	Primary.TSS	-0.31	0.341769	1681	no
Rv0081	Rv0730	822892	-16	+	822908	Internal.TSS	0.83	1.62575e-10	481	IND
Rv0081	Rv3020c	3379329	0	-	3379329	CDS	0.26	0.422384	1976	no
Rv0081	Rv3023c	3382642	26	-	3382616	Antisense.TSS	-0.13	0.709042	1979	no
Rv0081	Rv3023c	3382642	20	-	3382622	CDS	-0.13	0.709042	1979	no
Rv0081	Rv1804c	2047383	-22	-	2047405	Primary.TSS	0.08	0.799195	1182	no
Rv0081	Rv1116	1240951	-52	+	1241003	CDS	0.38	0.0322105	754	no
Rv0081	Rv0932c	1041170	5	-	1041165	Primary.TSS	-0.43	5.29751e-05	621	no
Rv0081	Rv0933	1041170	-94	+	1041264	Primary.TSS	0.32	0.00122513	622	no
Rv0081	Rv0934	1042106	-9	+	1042115	CDS	0.31	0.0509693	622	no
Rv0081	Rv3919c	4408249	47	-	4408202	CDS	0.12	0.667139	2555	no
Rv0081	Rv2536	2860332	-117	+	2860449	Primary.TSS	0.35	9.00602e-05	1669	no
Rv0081	Rv2516c	2833785	30	-	2833755	Primary.TSS	1.31	6.41695e-15	1656	IND
Rv0081	Rv2517c	2833785	30	-	2833755	Internal.TSS	1.28	4.41514e-08	1656	IND
Rv0081	Rv2517c	2833785	24	-	2833761	CDS	1.28	4.41514e-08	1656	IND
Rv0081	Rv2526	2851084	-7	+	2851091	CDS	1.26	7.4724e-07	1664	IND
Rv0081	Rv0821c	914212	13	-	914199	Primary.TSS	0.42	3.6082e-06	543	no
Rv0081	Rv2343c	2622319	-133	-	2622452	Primary.TSS	0.03	0.783496	1547	no
Rv0081	Rv2346c	2626188	-7	-	2626195	Primary.TSS	0.12	0.678312	1549	no
Rv0081	Rv2590	2917791	-1	+	2917792	Primary.TSS	0.72	0.00148133	1701	IND
Rv0081	Rv2506	2821654	-15	+	2821669	Primary.TSS	0.46	0.0114501	1647	no
Rv0081	Rv2525c	2850613	37	-	2850576	Primary.TSS	-0.47	0.00107196	1663	no
Rv0081	Rv2530A	2854800	-107	-	2854907	Primary.TSS	0.03	0.884961	1667	no
Rv0081	Rv0076c	85249	59	-	85190	Antisense.TSS	0.84	1.85042e-07	51	IND
Rv0081	Rv0318c	387130	31	-	387099	CDS	0.29	0.106617	220	no
Rv0081	Rv0115	138625	20	+	138605	Antisense.TSS	1.14	3.26013e-10	76	IND
Rv0081	Rv0188	219492	6	+	219486	CDS	0.88	9.27372e-09	129	IND
Rv0081	Rv2148c	2407466	-150	-	2407616	CDS	-0.98	3.73559e-11	1410	REP
Rv0081	Rv2150c	2409608	-17	-	2409625	Primary.TSS	-1.47	1.07715e-31	1410	REP
Rv0081	Rv2162c	2424934	30	-	2424904	Primary.TSS	-1.23	1.49566e-21	1415	REP
Rv0081	Rv2172c	2434684	29	-	2434655	Primary.TSS	-0.59	3.86059e-07	1421	REP
Rv0081	Rv2196	2460912	-41	+	2460953	Antisense.TSS	-0.62	8.8508e-09	1440	REP
Rv0081	Rv2463	2765526	21	+	2765505	Primary.TSS	-0.82	1.49566e-21	1624	REP
Rv0081	Rv2009	2258029	-16	+	2258045	Internal.TSS	0.37	0.0835178	1319	no
Rv0081	Rv2744c	3058058	-56	-	3058114	Primary.TSS	0.16	0.108765	1805	no
Rv0081	Rv0032	33914	-26	+	33940	Primary.TSS	0.82	0.000316512	20	IND
Rv0081	Rv3075c	3438998	-13	-	3439011	Primary.TSS	-1.06	3.75589e-20	2015	REP
Rv0081	Rv0113	137256	-63	+	137319	CDS	1.02	1.65791e-08	76	IND
Rv0081	Rv3096	3464467	-80	+	3464547	CDS	-0.61	3.76765e-06	2025	REP
Rv0081	Rv3144c	3511420	-7	-	3511427	Primary.TSS	-1.42	1.29021e-38	2056	REP
Rv0081	Rv0653c	749973	44	-	749929	CDS	0.27	0.283457	440	no
Rv0081	Rv0695	794655	-60	+	794715	CDS	0.84	6.24958e-06	465	IND
Rv0081	Rv3151	3516574	50	+	3516524	Primary.TSS	-1.07	1.42856e-16	2057	REP
Rv0081	Rv3219	3595543	-60	+	3595603	Primary.TSS	-0.61	0.00946718	2105	REP
Rv0081	Rv3260c	3640276	67	-	3640209	Primary.TSS	-1.23	2.72231e-10	2134	REP
Rv0081	Rv0268c	323276	-25	-	323301	Primary.TSS	-0.41	0.0334311	184	no
Rv0081	Rv2594c	2925456	42	-	2925414	Primary.TSS	-0.61	4.60802e-06	1703	REP
Rv0081	Rv2809	3115187	-98	+	3115285	Primary.TSS	-0.63	9.59368e-06	1846	REP
Rv0081	Rv3005c	3364547	14	-	3364533	Primary.TSS	-0.72	2.16397e-11	1964	REP
Rv0081	Rv1829	2073817	-24	+	2073841	Primary.TSS	-0.01	0.939821	1200	no
Rv0081	Rv3096	3464445	-102	+	3464547	CDS	-0.61	3.76765e-06	2025	REP
Rv0081	Rv2505c	2821654	4	-	2821650	Primary.TSS	1.16	2.22303e-15	1646	IND
Rv0081	Rv1221	1364451	38	+	1364413	Primary.TSS	0.59	0.00239898	831	IND
Rv0081	Rv1256c	1404613	10	-	1404603	CDS	0.75	1.24076e-07	854	IND
Rv0081	Rv1864c	2111331	-33	-	2111364	Internal.TSS	0.14	0.555219	1220	no
Rv0081	Rv1902c	2150205	-69	-	2150274	CDS	0.28	0.0117875	1247	no
Rv0081	Rv1926c	2179478	-13	-	2179491	Primary.TSS	0.5	0.0854126	1266	no
Rv0081	Rv0348	418876	34	+	418842	Internal.TSS	0.5	0.035518	240	no
Rv0081	Rv0348	418876	-13	+	418889	Antisense.TSS	0.5	0.035518	240	no
Rv0081	Rv0910	1014728	-138	+	1014866	CDS	-0.11	0.452781	608	no
Rv0081	Rv0916c	1021694	9	-	1021685	Primary.TSS	0.3	0.20214	612	no
Rv0081	Rv1406	1582028	-138	+	1582166	Primary.TSS	0.68	2.14311e-05	944	IND
Rv0081	Rv0354c	424708	14	-	424694	CDS	-0.5	0.0381122	242	no
Rv0081	Rv0363c	442210	-115	-	442325	Primary.TSS	-0.16	0.203983	249	no
Rv0081	Rv0388c	468263	18	-	468245	Primary.TSS	-0.37	0.0221832	265	no
Rv0081	Rv0389	468263	-32	+	468295	Primary.TSS	0.28	0.0720676	266	no
Rv0081	Rv0403c	483680	24	-	483656	CDS	-0.1	0.695255	274	no
Rv0081	Rv3370c	3784820	44	-	3784776	CDS	-0.29	0.0542259	2203	no
Rv0081	Rv3376	3790122	-3	+	3790125	Primary.TSS	-0.54	2.73832e-05	2207	no
Rv0081	Rv3382c	3797960	45	-	3797915	Primary.TSS	0.37	0.281423	2211	no
Rv0081	Rv3383c	3797960	45	-	3797915	Internal.TSS	0.37	0.338084	2211	no
Rv0081	Rv3398c	3816142	36	-	3816106	CDS	-0.02	0.920365	2223	no
Rv0081	Rv1920	2171775	27	+	2171748	Antisense.TSS	0.98	2.07388e-07	1261	IND
Rv0081	Rv1936	2187274	-50	+	2187324	Primary.TSS	2.32	2.29882e-32	1272	IND
Rv0081	Rv1963c	2207090	43	-	2207047	Primary.TSS	0.67	0.00147624	1286	IND
Rv0081	Rv1964	2207520	-94	+	2207614	Primary.TSS	4	5.13935e-69	1287	IND
Rv0081	Rv0505c	596631	-11	-	596642	Primary.TSS	0.19	0.058359	343	no
Rv0081	Rv0520	612167	-88	+	612255	CDS	0.22	0.430291	352	no
Rv0081	Rv0545c	637475	-66	-	637541	Primary.TSS	-0.57	5.04826e-09	367	no
Rv0081	Rv0568	659418	-31	+	659449	Primary.TSS	-0.06	0.589296	383	no
Rv0081	Rv3250c	3630563	-3	-	3630566	CDS	0.76	0.000591766	2128	IND
Rv0081	Rv2034	2281274	-20	+	2281294	CDS	1.48	6.50567e-08	1335	IND
Rv0081	Rv0668	763338	-32	+	763370	CDS	-0.41	0.00281362	449	no
Rv0081	Rv0672	771456	-28	+	771484	Primary.TSS	0.5	0.00174075	452	no
Rv0081	Rv0676c	778512	-88	-	778600	Primary.TSS	0.25	0.18488	453	no
Rv0081	Rv3048c	3409441	23	-	3409418	Primary.TSS	-0.29	0.13035	1994	no
Rv0081	Rv0287	351507	-18	+	351525	CDS	-0.09	0.636388	197	no
Rv0081	Rv1805c	2047957	-77	-	2048034	CDS	0.3	0.13563	1183	no
Rv0081	Rv1810	2052904	-63	+	2052967	Internal.TSS	0.39	0.0159492	1187	no
Rv0081	Rv0306	375813	-101	+	375914	CDS	0.19	0.430867	208	no
Rv0081	Rv1863c	2111331	-33	-	2111364	Primary.TSS	-0.03	0.814847	1220	no
Rv0081	Rv1192	1334900	-27	+	1334927	CDS	0.59	2.85174e-07	811	IND
Rv0081	Rv0756c	851592	-147	-	851739	Primary.TSS	0.2	0.0671495	502	no
Rv0081	Rv0757	851592	-15	+	851607	Primary.TSS	0.14	0.344343	503	no
Rv0081	Rv0790c	884854	54	-	884800	CDS	0.48	0.0159952	522	no
Rv0081	Rv0793	886674	-45	+	886719	CDS	0.16	0.196683	523	no
Rv0081	Rv0820	912751	25	+	912726	CDS	-0.08	0.520697	542	no
Rv0081	Rv3706c	4149917	15	-	4149902	Internal.TSS	0.26	0.19827	2415	no
Rv0081	Rv3706c	4149917	6	-	4149911	CDS	0.26	0.19827	2415	no
Rv0081	Rv1986	2229963	-25	+	2229988	Primary.TSS	0	0.998959	1298	no
Rv0081	Rv1995	2238018	-123	+	2238141	CDS	0.35	0.000240964	1307	no
Rv0081	Rv3750c	4198645	-7	-	4198652	Primary.TSS	0.28	0.0231425	2451	no
Rv0081	Rv3760	4205448	-39	+	4205487	Primary.TSS	-0.16	0.590165	2456	no
Rv0081	Rv3770c	4215752	-23	-	4215775	CDS	0.31	0.0603916	2468	no
Rv0081	Rv3798	4252922	-76	+	4252998	Antisense.TSS	0.09	0.545765	2485	no
Rv0081	Rv0951	1061965	69	+	1061896	Primary.TSS	-0.01	0.973521	635	no
Rv0081	Rv0963c	1076133	36	-	1076097	CDS	0.15	0.417138	643	no
Rv0081	Rv0966c	1077864	29	-	1077835	CDS	0.11	0.511655	645	no
Rv0081	Rv0989c	1107410	28	-	1107382	CDS	0.46	0.0266641	659	no
Rv0081	Rv0998	1114788	40	+	1114748	CDS	-0.48	0.00151927	667	no
Rv0081	Rv3076	3438998	-74	+	3439072	CDS	0.82	0.000750997	2016	IND
Rv0081	Rv1047	1169399	-24	+	1169423	CDS	-0.07	0.851599	701	no
Rv0081	Rv3881c	4361962	37	-	4361925	CDS	-0.05	0.663091	2537	no
Rv0081	Rv3883c	4364798	-36	-	4364834	Primary.TSS	-0.34	3.83592e-05	2538	no
Rv0081	Rv2432c	2728398	-95	-	2728493	Internal.TSS	0.18	0.461989	1604	no
Rv0081	Rv2462c	2765526	-35	-	2765561	Primary.TSS	-0.2	0.0534136	1623	no
Rv0081	Rv3142c	3509526	-20	-	3509546	Primary.TSS	0.65	4.66753e-06	2054	IND
Rv0081	Rv3180c	3549970	19	-	3549951	Primary.TSS	1.36	5.08696e-12	2073	IND
Rv0081	Rv3181c	3549970	19	-	3549951	Internal.TSS	1.68	3.07869e-21	2073	IND
Rv0081	Rv3250c	3630563	53	-	3630510	Internal.TSS	0.76	0.000591766	2128	IND
Rv0081	Rv1990c	2233660	23	-	2233637	CDS	1.78	1.9007e-15	1303	IND
Rv0081	Rv3922c	4410040	-121	-	4410161	Internal.TSS	0.29	0.0766282	2557	no
Rv0081	Rv2562	2882034	-49	+	2882083	Internal.TSS	0.28	0.159237	1683	no
Rv0081	Rv2563	2882034	-49	+	2882083	Primary.TSS	-0.12	0.688125	1684	no
Rv0081	Rv2588c	2916182	-92	-	2916274	Primary.TSS	-0.09	0.531757	1699	no
Rv0081	Rv3413c	3833046	1	-	3833045	CDS	-0.75	1.18273e-08	2233	REP
Rv0081	Rv3054c	3416002	13	-	3415989	CDS	0.13	0.527792	1999	no
Rv0081	Rv3115	3481431	-20	+	3481451	CDS	0.01	0.972702	2036	no
Rv0081	Rv1810	2052904	-29	+	2052933	CDS	0.39	0.0159492	1187	no
Rv0081	Rv1190	1332902	-78	+	1332980	CDS	0.81	2.76541e-07	809	IND
Rv0081	Rv0318c	387130	57	-	387073	Internal.TSS	0.29	0.106617	220	no
Rv0081	Rv0305c	375813	67	-	375746	Primary.TSS	-0.16	0.479245	207	no
Rv0081	Rv3143	3509526	-128	+	3509654	CDS	-0.31	0.329846	2055	no
Rv0081	Rv3164c	3533481	4	-	3533477	Internal.TSS	0.36	0.0697839	2061	no
Rv0081	Rv3164c	3533930	25	-	3533905	CDS	0.36	0.0697839	2061	no
Rv0081	Rv1265	1413351	-20	+	1413371	Internal.TSS	1.4	8.82125e-20	860	IND
Rv0081	Rv3191c	3557330	-3	-	3557333	Internal.TSS	0.31	0.00656866	2079	no
Rv0081	Rv1339	1505918	-50	+	1505968	Internal.TSS	0.24	0.0250857	903	no
Rv0081	Rv1339	1505918	1	+	1505917	CDS	0.24	0.0250857	903	no
Rv0081	Rv3738c	4189853	-6	-	4189859	Antisense.TSS	-0.31	0.111128	2441	no
Rv0081	Rv3744	4195401	-39	+	4195440	Primary.TSS	-0.08	0.720415	2445	no
Rv0081	Rv2737A	3051539	-80	+	3051619	CDS	0.17	0.31291	1799	no
Rv0081	Rv0033	36654	47	+	36607	CDS	0.76	0.0318428	20	no
Rv0081	Rv1424c	1599590	-64	-	1599654	CDS	-0.64	3.76103e-07	951	REP
Rv0081	Rv1435c	1612964	-81	-	1613045	Primary.TSS	-0.98	5.90588e-12	958	REP
Rv0081	Rv1441c	1619733	49	-	1619684	CDS	-1.3	1.18268e-11	962	REP
Rv0081	Rv1646	1855690	-17	+	1855707	Primary.TSS	-2.14	9.87485e-64	1083	REP
Rv0081	Rv1672c	1898293	61	-	1898232	Primary.TSS	-1.06	3.43907e-11	1094	REP
Rv0081	Rv3812	4276445	-126	+	4276571	CDS	-0.11	0.490205	2494	no
Rv0081	Rv3849	4323432	-67	+	4323499	CDS	0.47	0.000320385	2519	no
Rv0081	Rv3859c	4336310	42	-	4336268	Primary.TSS	-0.12	0.153324	2525	no
Rv0081	Rv1039c	1162487	15	-	1162472	CDS	-0.07	0.698808	695	no
Rv0081	Rv3876	4354475	1	+	4354474	Antisense.TSS	0	0.983778	2534	no
Rv0081	Rv0341	409354	45	+	409309	Primary.TSS	2.33	6.23551e-25	236	IND
Rv0081	Rv0467	557491	55	+	557436	Primary.TSS	1.89	5.09686e-16	313	IND
Rv0081	Rv2948c	3299416	13	-	3299403	Antisense.TSS	0.39	0.0633768	1921	no
Rv0081	Rv0503c	594683	-97	-	594780	Primary.TSS	0.71	5.12832e-06	342	IND
Rv0081	Rv0576	669785	-52	+	669837	Primary.TSS	0.61	3.78422e-07	389	IND
Rv0081	Rv0579	676053	-2	+	676055	Primary.TSS	0.9	1.7378e-17	391	IND
Rv0081	Rv0608	703249	5	+	703244	CDS	0.81	1.681e-05	408	IND
Rv0081	Rv1159	1284942	-50	+	1284992	CDS	0.1	0.428409	785	no
Rv0081	Rv1994c	2238018	34	-	2237984	Primary.TSS	1.08	2.49445e-07	1306	IND
Rv0081	Rv3492c	3910454	-64	-	3910518	CDS	-0.24	0.0662348	2285	no
Rv0081	Rv3018A	3378471	56	-	3378415	CDS	0.67	0.0570691	1974	no
Rv0081	Rv3019c	3378998	-3	-	3379001	CDS	0.33	0.536205	1976	no
Rv0081	Rv2108	2367664	-47	+	2367711	CDS	1.99	3.28742e-11	1380	IND
Rv0081	Rv3514	3945730	-64	+	3945794	CDS	-1.4	1.82173e-11	2294	REP
Rv0081	Rv3613c	4054047	5	-	4054042	CDS	-0.65	0.0026428	2350	REP
Rv0081	Rv3115	3481431	-26	+	3481457	Antisense.TSS	0.01	0.972702	2036	no
Rv0081	Rv3811	4274726	-30	+	4274756	Primary.TSS	-1.15	2.43312e-24	2493	REP
Rv0081	Rv1192	1334900	-38	+	1334938	Internal.TSS	0.59	2.85174e-07	811	IND
Rv0081	Rv2452c	2752959	-9	-	2752968	Internal.TSS	0.79	0.00220195	1618	IND
Rv0081	Rv2452c	2752959	-35	-	2752994	CDS	0.79	0.00220195	1618	IND
Rv0081	Rv3661	4099534	-113	+	4099647	Primary.TSS	0.37	6.14578e-06	2383	no
Rv0081	Rv3674c	4115994	49	-	4115945	Primary.TSS	0.3	0.00175558	2390	no
Rv0081	Rv3676	4115994	-23	+	4116017	Primary.TSS	0.29	0.015869	2392	no
Rv0081	Rv3681c	4121671	-27	-	4121698	Primary.TSS	0.51	3.49889e-07	2397	no
Rv0081	Rv2292c	2564297	44	-	2564253	CDS	0.07	0.810418	1506	no
Rv0081	Rv3239c	3617456	-147	-	3617603	CDS	0.32	0.00171933	2120	no
Rv0081	Rv3244c	3624904	-6	-	3624910	CDS	-0.35	7.30932e-07	2124	no
Rv0081	Rv0348	418246	-47	+	418293	CDS	0.5	0.035518	240	no
Rv0081	Rv0349	418876	34	+	418842	Primary.TSS	0.44	0.0701558	240	no
Rv0081	Rv0350	419800	21	+	419779	Primary.TSS	-0.35	0.185371	241	no
Rv0081	Rv3269	3650180	-8	+	3650188	Primary.TSS	0.46	0.137322	2139	no
Rv0081	Rv3277	3660004	-18	+	3660022	Internal.TSS	0.03	0.85804	2143	no
Rv0081	Rv3323c	3709591	-114	-	3709705	Internal.TSS	0.33	0.138229	2169	no
Rv0081	Rv3323c	3709591	-123	-	3709714	CDS	0.33	0.138229	2169	no
Rv0081	Rv3335c	3722462	-138	-	3722600	CDS	-0.4	0.00995418	2179	no
Rv0081	Rv2377c	2656429	-1	-	2656430	CDS	0.36	0.263437	1570	no
Rv0081	Rv2387	2680297	-37	+	2680334	Primary.TSS	0.16	0.258154	1575	no
Rv0081	Rv2391	2684388	-99	+	2684487	Primary.TSS	0.22	0.129051	1578	no
Rv0081	Rv2412	2709999	-45	+	2710044	Primary.TSS	-0.26	0.283294	1591	no
Rv0081	Rv3875	4352485	-85	+	4352570	Primary.TSS	0.16	0.63893	2533	no
Rv0081	Rv3399	3816142	13	+	3816129	CDS	-0.57	0.00723413	2224	no
Rv0081	Rv3407	3826256	4	+	3826252	CDS	-0.16	0.434187	2229	no
Rv0081	Rv2115c	2376368	39	-	2376329	Primary.TSS	0.04	0.715156	1384	no
Rv0081	Rv2116	2376368	-51	+	2376419	Primary.TSS	0.11	0.640135	1385	no
Rv0081	Rv1975	2218412	-4	+	2218416	Internal.TSS	1.22	2.15038e-35	1287	IND
Rv0081	Rv1985c	2229111	34	-	2229077	Internal.TSS	0.92	2.20908e-07	1297	IND
Rv0081	Rv1985c	2229963	61	-	2229902	CDS	0.92	2.20908e-07	1297	IND
Rv0081	Rv3429	3847585	-48	+	3847633	Antisense.TSS	0.44	0.0847495	2243	no
Rv0081	Rv1159	1284942	-107	+	1285049	Internal.TSS	0.1	0.428409	785	no
Rv0081	Rv1161	1287096	-28	+	1287124	Primary.TSS	-0.52	4.3354e-10	788	no
Rv0081	Rv2100	2359727	-86	+	2359813	Antisense.TSS	0.72	1.57989e-08	1374	IND
Rv0081	Rv2107	2366889	-58	+	2366947	Primary.TSS	2.39	2.06601e-11	1379	IND
Rv0081	Rv1204c	1348727	0	-	1348727	Primary.TSS	-0.39	0.0101535	821	no
Rv0081	Rv0685	784799	51	+	784748	Primary.TSS	-0.27	0.161987	459	no
Rv0081	Rv0688	787954	14	+	787940	CDS	0.44	4.84887e-05	461	no
Rv0081	Rv3728	4174838	-35	+	4174873	CDS	-0.93	1.43929e-05	2433	REP
Rv0081	Rv1248c	1393390	-27	-	1393417	Primary.TSS	0.29	0.00338743	848	no
Rv0081	Rv0294	358119	-52	+	358171	CDS	0.01	0.939821	200	no
Rv0081	Rv0710	805613	-143	+	805756	CDS	0.14	0.520706	471	no
Rv0081	Rv3136	3501777	-17	+	3501794	CDS	0.45	0.0350804	2050	no
Rv0081	Rv0741	832420	-5	+	832425	Primary.TSS	-0.23	0.233033	490	no
Rv0081	Rv2288	2561382	54	+	2561328	CDS	-0.07	0.79167	1503	no
Rv0081	Rv2288	2561382	-94	+	2561476	Internal.TSS	-0.07	0.79167	1503	no
Rv0081	Rv3179	3547602	-16	+	3547618	CDS	0.5	0.000930871	2072	no
Rv0081	Rv1332	1500794	-132	+	1500926	CDS	0.18	0.127218	903	no
Rv0081	Rv2307B	2579816	-119	-	2579935	CDS	0.45	0.0272468	1518	no
Rv0081	Rv2307D	2580322	-6	-	2580328	Primary.TSS	0.18	0.569781	1519	no
Rv0081	Rv2312	2584608	-27	+	2584635	Antisense.TSS	0.42	0.0507786	1526	no
Rv0081	Rv2730	3042558	16	+	3042542	CDS	0.2	0.194384	1795	no
Rv0081	Rv2347c	2626541	-11	-	2626552	Primary.TSS	0.05	0.892503	1550	no
Rv0081	Rv2348c	2627007	-39	-	2627046	Primary.TSS	0.29	0.145943	1551	no
Rv0081	Rv2368c	2650036	0	-	2650036	Primary.TSS	-0.13	0.490353	1564	no
Rv0081	Rv2369c	2650036	0	-	2650036	Internal.TSS	0.17	0.497027	1564	no
Rv0081	Rv3798	4252922	-71	+	4252993	CDS	0.09	0.545765	2485	no
Rv0081	Rv3804c	4266677	-73	-	4266750	Primary.TSS	-0.05	0.868116	2489	no
Rv0081	Rv3848	4322169	-6	+	4322175	Primary.TSS	1	0.000104908	2518	IND
Rv0081	Rv3477	3893922	-31	+	3893953	Primary.TSS	-0.15	0.530825	2272	no
Rv0081	Rv1180	1313592	-26	+	1313618	Primary.TSS	-0.52	2.27781e-05	801	no
Rv0081	Rv1198	1340983	0	+	1340983	Primary.TSS	0.21	0.459378	816	no
Rv0081	Rv3500c	3920114	52	-	3920062	CDS	0.21	0.340947	2285	no
Rv0081	Rv2431c	2728398	-95	-	2728493	Primary.TSS	0.32	0.103733	1603	no
Rv0081	Rv2432c	2728398	-117	-	2728515	Antisense.TSS	0.18	0.461989	1604	no
Rv0081	Rv2430c	2727948	31	-	2727917	Antisense.TSS	0.15	0.454555	1602	no
Rv0081	Rv3407	3826256	-17	+	3826273	Internal.TSS	-0.16	0.434187	2229	no
Rv0081	Rv0474	564913	-74	+	564987	Primary.TSS	0.86	1.93005e-08	320	IND
Rv0081	Rv1130	1254568	13	+	1254555	CDS	-0.2	0.6619	764	no
Rv0081	Rv1141c	1269033	24	-	1269009	Primary.TSS	0.14	0.374199	772	no
Rv0081	Rv2358	2641200	-46	+	2641246	CDS	1.28	4.80584e-10	1560	IND
Rv0081	Rv3441c	3861438	68	-	3861370	Primary.TSS	-0.07	0.453822	2250	no
Rv0081	Rv2283	2555895	-46	+	2555941	CDS	-0.11	0.542512	1501	no
Rv0081	Rv2289	2561382	-94	+	2561476	Primary.TSS	-0.26	0.192259	1503	no
Rv0081	Rv1321	1484263	19	+	1484244	Primary.TSS	0.48	1.09456e-06	895	no
Rv0081	Rv2722	3034770	59	+	3034711	Antisense.TSS	-0.23	0.259528	1791	no
Rv0081	Rv3500c	3919111	-117	-	3919228	Internal.TSS	0.21	0.340947	2285	no
Rv0081	Rv2132	2393382	-29	+	2393411	Primary.TSS	1.47	3.6061e-11	1397	IND
Rv0081	Rv2302	2573824	11	+	2573813	CDS	1.13	3.57401e-08	1514	IND
Rv0081	Rv0688	787954	2	+	787952	Internal.TSS	0.44	4.84887e-05	461	no
Rv0081	Rv0688	787926	-14	+	787940	CDS	0.44	4.84887e-05	461	no
Rv0081	Rv0688	787926	-26	+	787952	Internal.TSS	0.44	4.84887e-05	461	no
Rv0081	Rv0723	815077	-113	+	815190	CDS	-0.14	0.424542	476	no
Rv0081	Rv1403c	1580501	30	-	1580471	Primary.TSS	-0.04	0.78637	941	no
Rv0081	Rv3660c	4099534	54	-	4099480	Primary.TSS	0.4	0.371976	2382	no
Rv0081	Rv2535c	2860332	-87	-	2860419	Primary.TSS	0.12	0.0772975	1668	no
Rv0081	Rv2137c	2397318	3	-	2397315	CDS	-0.02	0.950525	1400	no
Rv0081	Rv2161c	2423153	-17	-	2423170	Primary.TSS	0.09	0.633093	1414	no
Rv0081	Rv3499c	3919111	-117	-	3919228	Primary.TSS	0.11	0.49302	2285	no
Rv0081	Rv2723	3034770	40	+	3034730	Primary.TSS	-0.06	0.770284	1791	no
Rv0081	Rv2729c	3042558	40	-	3042518	Primary.TSS	-0.26	0.211741	1794	no
Rv0081	Rv3248c	3629631	-84	-	3629715	Primary.TSS	0.34	8.84552e-05	2127	no
Rv0081	Rv1361c	1533715	53	-	1533662	Primary.TSS	-0.04	0.899122	915	no
Rv0081	Rv2742c	3056269	-79	-	3056348	CDS	0.19	0.199455	1804	no
Rv0081	Rv1374c	1547088	-41	-	1547129	Antisense.TSS	-0.66	0.0179465	925	no
Rv0081	Rv1386	1561404	-60	+	1561464	CDS	0.47	0.00659179	929	no
Rv0081	Rv3425	3842208	-31	+	3842239	CDS	-0.08	0.890738	2239	no
Rv0081	Rv1404	1580501	-31	+	1580532	Primary.TSS	0.4	0.000426252	942	no
Rv0081	Rv1305	1460938	-107	+	1461045	Primary.TSS	-0.23	0.393469	887	no
Rv0081	Rv1308	1463275	47	+	1463228	CDS	-0.14	0.251963	888	no
Rv0081	Rv1313c	1469931	32	-	1469899	Primary.TSS	0.12	0.39782	889	no
Rv0081	Rv2665	2982559	-6	+	2982565	Primary.TSS	-0.33	0.161823	1748	no
Rv0081	Rv0082	89535	-1	+	89536	Primary.TSS	-2.54	9.17109e-24	56	REP
Rv0081	Rv2430c	2727283	-122	-	2727405	Antisense.TSS	0.15	0.454555	1602	no
Rv0081	Rv2430c	2727948	28	-	2727920	CDS	0.15	0.454555	1602	no
Rv0081	Rv1205	1348727	0	+	1348727	Antisense.TSS	0.1	0.572343	822	no
Rv0081	Rv1206	1349302	-30	+	1349332	CDS	0.03	0.874844	823	no
Rv0081	Rv3408	3826256	-17	+	3826273	Primary.TSS	-0.22	0.115826	2229	no
Rv0081	Rv0493c	584708	18	-	584690	CDS	1.61	1.44181e-14	335	IND
Rv0081	Rv2323c	2596257	48	-	2596209	Internal.TSS	0.77	0.000360084	1529	IND
Rv0081	Rv1298	1454947	-147	+	1455094	Primary.TSS	0.16	0.57343	883	no
Rv0081	Rv3862c	4338507	-14	-	4338521	CDS	2.17	1.89163e-08	2527	IND
Rv0081	Rv2131c	2393382	65	-	2393317	Primary.TSS	-0.27	0.000131723	1396	no
Rv0081	Rv3632	4071236	0	+	4071236	CDS	-0.02	0.942047	2362	no
Rv0081	Rv2146c	2405911	-107	-	2406018	Primary.TSS	-0.12	0.375405	1409	no
Rv0081	Rv2722	3034770	40	+	3034730	Internal.TSS	-0.23	0.259528	1791	no
Rv0081	Rv0319	387130	47	+	387083	Primary.TSS	-0.8	2.79457e-05	221	REP
Rv0081	Rv1205	1348727	8	+	1348719	CDS	0.1	0.572343	822	no
Rv0081	Rv0747	838381	6	+	838375	Primary.TSS	-1.11	5.86989e-06	494	REP
Rv0081	Rv3249c	3630563	53	-	3630510	Primary.TSS	0.47	0.0115598	2128	no
Rv0081	Rv1246c	1388896	-82	-	1388978	CDS	0.52	0.00129148	847	no
Rv0081	Rv1268c	1418400	44	-	1418356	CDS	0.24	0.133852	863	no
Rv0081	Rv1343c	1508779	-144	-	1508923	Primary.TSS	1.02	1.13508e-09	904	IND
Rv0081	Rv0456B	547515	34	-	547481	Internal.TSS	NA	NA	NA	NA
Rv0081	Rv3583c	4025469	-96	-	4025565	Primary.TSS	0	0.995595	2333	no
Rv0081	Rv3620c	4060616	25	-	4060591	CDS	0.13	0.678312	2355	no
Rv0081	Rv2638	2964316	-89	+	2964405	CDS	0.47	0.0525504	1733	no
Rv0081	Rv2282c	2555895	19	-	2555876	CDS	0.04	0.894337	1500	no
Rv0081	Rv3250c	3630577	11	-	3630566	CDS	0.76	0.000591766	2128	IND
Rv0081	Rv0506	596631	-24	+	596655	Primary.TSS	-0.86	1.90991e-09	344	REP
Rv0081	Rv0578c	676053	21	-	676032	Primary.TSS	-1.35	9.48837e-17	390	REP
Rv0081	Rv2202c	2468017	-45	-	2468062	Primary.TSS	0.08	0.44519	1444	no
Rv0081	Rv3513c	3945730	-18	-	3945748	CDS	0.21	0.365434	2293	no
Rv0081	Rv3249c	3630577	67	-	3630510	Primary.TSS	0.47	0.0115598	2128	no
Rv0081	Rv1320c	1484263	43	-	1484220	Primary.TSS	0.82	7.53007e-13	894	IND
Rv0081	Rv3415c	3834550	29	-	3834521	CDS	0.08	0.5475	2233	no
Rv0081	Rv1290A	1444957	-101	+	1445058	CDS	-0.28	0.16724	877	no
Rv0081	Rv1230c	1374255	-16	-	1374271	Primary.TSS	-0.61	3.36835e-05	837	REP
Rv0081	Rv1424c	1599590	5	-	1599585	Internal.TSS	-0.64	3.76103e-07	951	REP
Rv0081	Rv3844	4318723	-52	+	4318775	CDS	0.63	5.74401e-05	2515	IND
Rv0081	Rv2643	2966530	-3	+	2966533	Primary.TSS	0.49	0.0197643	1737	no
Rv0081	Rv0397	475763	-53	+	475816	CDS	-0.6	0.00203212	271	REP
Rv0081	Rv2173	2434684	-92	+	2434776	Primary.TSS	0.24	0.0687965	1422	no
Rv0081	Rv2193	2456920	44	+	2456876	Primary.TSS	-0.3	0.0314982	1439	no
Rv0081	Rv0413	499682	-31	+	499713	CDS	-0.84	1.66742e-15	279	REP
Rv0081	Rv3675	4115994	-23	+	4116017	Internal.TSS	1.67	6.28889e-19	2391	IND
Rv0081	Rv3528c	3965192	-58	-	3965250	Primary.TSS	0.5	0.147005	2305	no
Rv0081	Rv2307A	2579374	-45	-	2579419	CDS	1.71	8.96318e-11	1517	IND
Rv0081	Rv2307c	2578766	70	-	2578696	CDS	0.79	5.82272e-13	1520	IND
Rv0081	Rv3697A	4140508	45	-	4140463	Primary.TSS	NA	NA	NA	NA
Rv0081	Rv2323c	2596257	-12	-	2596269	CDS	0.77	0.000360084	1529	IND
Rv0081	Rv2617c	2946222	-65	-	2946287	CDS	-0.11	0.482056	1717	no
Rv0081	Rv3574	4016283	-5	+	4016288	Primary.TSS	0.41	0.0538045	2328	no
Rv0081	Rv2256c	2529941	-12	-	2529953	Primary.TSS	-0.55	3.25931e-06	1482	no
Rv0081	Rv2645	2969619	-50	+	2969669	Primary.TSS	0.12	0.656864	1739	no
Rv0081	Rv2666	2983051	-20	+	2983071	CDS	-0.14	0.669993	1749	no
Rv0081	Rv2720	3031757	-31	+	3031788	Primary.TSS	0.12	0.319088	1789	no
Rv0081	Rv2666	2983051	-26	+	2983077	Antisense.TSS	-0.14	0.669993	1749	no
Rv0081	Rv3250c	3630577	67	-	3630510	Internal.TSS	0.76	0.000591766	2128	IND
Rv0081	Rv1360	1531229	-99	+	1531328	Primary.TSS	-0.28	0.0458735	914	no
Rv0081	Rv1158c	1284942	52	-	1284890	Primary.TSS	-1.73	1.73588e-19	784	REP
Rv0081	Rv1366	1538852	-93	+	1538945	Internal.TSS	-0.09	0.725625	919	no
Rv0081	Rv2617c	2946222	2	-	2946220	Internal.TSS	-0.11	0.482056	1717	no
Rv0081	Rv1075c	1200436	54	-	1200382	Primary.TSS	-1.22	7.65929e-11	723	REP
Rv0081	Rv0324	391285	-67	+	391352	CDS	-0.74	0.000307649	225	REP
Rv0081	Rv3570c	4012293	-6	-	4012299	Primary.TSS	0.24	0.0678133	2325	no
Rv0081	Rv3348	3753713	-52	+	3753765	CDS	0.6	0.000312359	2187	IND
Rv0081	Rv2269c	2544662	41	-	2544621	CDS	0	0.990171	1490	no
Rv0081	Rv3527	3963460	-145	+	3963605	CDS	0.98	3.81955e-07	2304	IND
Rv0081	Rv0405	485760	29	+	485731	CDS	-0.84	9.71648e-08	275	REP
Rv0081	Rv3545c	3985501	56	-	3985445	CDS	1.43	1.39187e-11	2312	IND
Rv0081	Rv0413	499682	-64	+	499746	Internal.TSS	-0.84	1.66742e-15	279	REP
Rv0081	Rv3252c	3632053	31	-	3632022	Primary.TSS	1.12	8.88903e-09	2128	IND
Rv0081	Rv2589	2916182	-143	+	2916325	Primary.TSS	0.42	1.13096e-08	1700	no
Rv0081	Rv2595	2925456	-36	+	2925492	Primary.TSS	0.6	0.0127074	1704	no
Rv0081	Rv1317c	1479133	15	-	1479118	Primary.TSS	0.69	0.000437537	892	IND
Rv0081	Rv3554	3992658	-27	+	3992685	CDS	0.3	0.259177	2317	no
Rv0081	Rv3830c	4305727	42	-	4305685	CDS	1.18	3.97923e-10	2505	IND
Rv0081	Rv0352	422446	42	+	422404	Primary.TSS	-0.86	3.41497e-08	241	REP
Rv0081	Rv0323c	391285	34	-	391251	CDS	-1.39	4.69693e-16	224	REP
Rv0081	Rv0324	391303	-49	+	391352	CDS	-0.74	0.000307649	225	REP
Rv0081	Rv2269c	2544655	34	-	2544621	CDS	0	0.990171	1490	no
Rv0081	Rv1302	1458271	-42	+	1458313	Internal.TSS	0.65	2.09446e-08	885	IND
Rv0081	Rv3502c	3922049	9	-	3922040	CDS	1	1.83648e-07	2286	IND
Rv0081	Rv3546	3985501	-56	+	3985557	Primary.TSS	0.73	0.000638134	2313	IND
Rv0081	Rv3547	3986883	39	+	3986844	Primary.TSS	0.76	0.000241455	2314	IND
Rv0081	Rv0323c	391303	52	-	391251	CDS	-1.39	4.69693e-16	224	REP
Rv0081	Rv1302	1458271	-24	+	1458295	CDS	0.65	2.09446e-08	885	IND
Rv0081	Rv2203	2468017	-123	+	2468140	Primary.TSS	-0.08	0.781644	1445	no
Rv0081	Rv3831	4305727	-30	+	4305757	Primary.TSS	1.75	1.16419e-17	2506	IND
Rv0081	Rv0351	422446	42	+	422404	Internal.TSS	-0.74	0.000816579	241	REP
Rv0081	Rv2243	2516758	-29	+	2516787	Primary.TSS	0.16	0.591285	1473	no
Rv0081	Rv3371	3784820	-112	+	3784932	CDS	0.89	6.85687e-06	2204	IND
Rv0081	Rv2222c	2493741	-4	-	2493745	Primary.TSS	-0.23	0.00422931	1460	no
Rv0081	Rv0320	387840	-48	+	387888	CDS	-2.04	2.93599e-16	222	REP
Rv0081	Rv3743c	4195401	28	-	4195373	CDS	2.75	2.1114e-99	2444	IND
Rv0081	Rv3734c	4185859	-31	-	4185890	Primary.TSS	1.18	5.72156e-09	2438	IND
Rv0081	Rv1033c	1158781	43	-	1158738	Primary.TSS	-1.77	1.877e-16	691	REP
Rv0081	Rv3571	4012293	24	+	4012269	Primary.TSS	0.87	1.51614e-07	2326	IND
Rv0081	Rv2242	2516409	1	+	2516408	Antisense.TSS	-0.57	1.87402e-05	1472	no
Rv0081	Rv3290c	3671846	52	-	3671794	Primary.TSS	1.06	5.37095e-07	2150	IND
Rv0081	Rv3675	4115994	-8	+	4116002	CDS	1.67	6.28889e-19	2391	IND
Transcription Factor	Target Gene	Chip Center	Distance	Strand	Genomic Position	Type	Expression	Expression p-value	Operon	Differential Expression	Bicluster	q.Bicluster	q.ChIPSeq	q.ChIPSeq.genes	q.DE	q.DE.genes
Rv0117	Rv1795	2031997	-64	+	2032061	Primary.TSS	0.11	0.927661	1176	no
Rv0117	Rv0167	196615	-120	+	196735	Primary.TSS	0.28	0.972539	122	no
Transcription Factor	Target Gene	Chip Center	Distance	Strand	Genomic Position	Type	Expression	Expression p-value	Operon	Differential Expression	Bicluster	q.Bicluster	q.ChIPSeq	q.ChIPSeq.genes	q.DE	q.DE.genes
Rv0135c	Rv2067c	2325800	-81	-	2325881	Primary.TSS	-0.06	0.884507	1352	no	321	12	2	Rv3400 Rv3401	2	Rv3400 Rv3401
Rv0135c	Rv3337	3723700	44	+	3723656	CDS	-0.18	0.826288	2180	no
Rv0135c	Rv3337	3723700	-28	+	3723728	Internal.TSS	-0.18	0.826288	2180	no
Rv0135c	Rv3312A	3701040	24	-	3701016	Primary.TSS	-1.92	2.42553e-18	2163	REP
Rv0135c	Rv3391	3805620	-1	+	3805621	Primary.TSS	-0.35	0.608888	2217	no
Rv0135c	Rv2884	3193360	-33	+	3193393	CDS	-2.64	2.63089e-15	1885	REP
Rv0135c	Rv3197A	3569100	68	-	3569032	Primary.TSS	-0.85	0.159527	2086	no
Rv0135c	Rv1920	2171570	-53	+	2171623	CDS	0.42	0.56965	1261	no
Rv0135c	Rv3400	3817230	10	+	3817220	Primary.TSS	-1.26	4.81702e-26	2225	REP
Rv0135c	Rv2185c	2447590	-10	-	2447600	Primary.TSS	-0.51	0.492349	1431	no
Rv0135c	Rv0492A	583559	-145	-	583704	CDS	-0.25	0.772594	334	no
Rv0135c	Rv3518c	3955410	-111	-	3955521	CDS	-0.29	0.523505	2298	no
Rv0135c	Rv3363c	3774430	-74	-	3774504	CDS	-0.12	0.81111	2198	no
Rv0135c	Rv0506	596622	-33	+	596655	Primary.TSS	-0.01	0.987383	344	no
Rv0135c	Rv1870c	2121770	-82	-	2121852	Primary.TSS	-0.21	0.832534	1225	no
Rv0135c	Rv3519	3955410	-138	+	3955548	Primary.TSS	0.39	0.104142	2299	no
Rv0135c	Rv0448c	537128	-41	-	537169	CDS	-0.28	0.588011	299	no
Rv0135c	Rv0450c	541966	17	-	541949	Primary.TSS	-0.2	0.686507	300	no
Rv0135c	Rv3336c	3723700	66	-	3723634	Primary.TSS	0.13	0.760808	2179	no
Rv0135c	Rv1804c	2047390	-15	-	2047405	Primary.TSS	-0.61	0.448768	1182	no
Rv0135c	Rv3338	3723700	-28	+	3723728	Primary.TSS	-0.15	0.84186	2180	no
Rv0135c	Rv0505c	596622	-20	-	596642	Primary.TSS	0.28	0.348933	343	no
Rv0135c	Rv1556	1760980	-29	+	1761009	Internal.TSS	0.04	0.97077	1034	no
Rv0135c	Rv1920	2171570	-92	+	2171662	Internal.TSS	0.42	0.56965	1261	no
Rv0135c	Rv0598c	697518	-49	-	697567	CDS	-0.03	0.955641	400	no
Rv0135c	Rv3489	3908010	-61	+	3908071	Primary.TSS	0.01	0.995745	2283	no
Rv0135c	Rv3267	3647920	32	+	3647888	Primary.TSS	0.03	0.957587	2138	no
Rv0135c	Rv2339	2614510	-46	+	2614556	Primary.TSS	-1.15	1.34751e-06	1543	REP
Rv0135c	Rv3101c	3470720	41	-	3470679	CDS	0.06	0.914413	2028	no
Rv0135c	Rv0405	485634	-97	+	485731	CDS	-0.15	0.817496	275	no
Rv0135c	Rv0316	384891	19	+	384872	Antisense.TSS	0.11	0.878197	218	no
Rv0135c	Rv0451c	541966	-130	-	542096	Primary.TSS	-0.3	0.677961	300	no
Rv0135c	Rv3615c	4055180	-132	-	4055312	Primary.TSS	0.51	0.56484	2352	no
Rv0135c	Rv1859	2106740	-9	+	2106749	Internal.TSS	-0.37	0.317985	1216	no
Rv0135c	Rv2240c	2512160	-4	-	2512164	Antisense.TSS	0.24	0.67059	1470	no
Rv0135c	Rv1859	2106740	50	+	2106690	Antisense.TSS	-0.37	0.317985	1216	no
Rv0135c	Rv3660c	4099500	20	-	4099480	Primary.TSS	-1.12	0.383625	2382	no
Rv0135c	Rv3661	4099500	-147	+	4099647	Primary.TSS	-0.03	0.938023	2383	no
Rv0135c	Rv3442c	3861810	-140	-	3861950	CDS	0.08	0.888344	2251	no
Rv0135c	Rv3219	3595660	57	+	3595603	Primary.TSS	0.22	0.81111	2105	no
Rv0135c	Rv2204c	2469390	7	-	2469383	Primary.TSS	-1.12	5.1409e-11	1446	REP
Rv0135c	Rv3502c	3922020	-20	-	3922040	CDS	0	0.997825	2286	no
Rv0135c	Rv2205c	2469390	-15	-	2469405	Antisense.TSS	-0.45	0.0752775	1447	no
Rv0135c	Rv2217	2485260	-13	+	2485273	Internal.TSS	0.35	0.277087	1456	no
Rv0135c	Rv1791	2029800	29	+	2029771	Primary.TSS	-0.29	0.680242	1173	no
Rv0135c	Rv0828c	921480	-133	-	921613	CDS	-0.34	0.633535	550	no
Rv0135c	Rv3646c	4087400	20	-	4087380	Primary.TSS	-0.1	0.816016	2374	no
Rv0135c	Rv2218	2485260	-13	+	2485273	Primary.TSS	-0.09	0.758234	1456	no
Rv0135c	Rv3646c	4087360	-20	-	4087380	Primary.TSS	-0.1	0.816016	2374	no
Rv0135c	Rv1518	1709600	61	+	1709539	Primary.TSS	-0.21	0.677952	1009	no
Rv0135c	Rv0942	1052270	-90	+	1052360	CDS	0.52	0.170696	628	no
Rv0135c	Rv3414c	3833710	34	-	3833676	CDS	-0.01	0.99058	2233	no
Rv0135c	Rv3463	3881420	-81	+	3881501	Internal.TSS	-0.09	0.940242	2263	no
Rv0135c	Rv2194	2457390	-53	+	2457443	Primary.TSS	0.15	0.687294	1440	no
Rv0135c	Rv0668	767159	48	+	767111	Internal.TSS	-0.05	0.935957	449	no
Rv0135c	Rv1919c	2171570	1	-	2171569	Primary.TSS	-1.65	4.81702e-26	1260	REP
Rv0135c	Rv3052c	3414960	26	-	3414934	Primary.TSS	-0.05	0.914855	1998	no
Rv0135c	Rv0885	982692	-32	+	982724	Primary.TSS	0.84	0.119407	592	no
Rv0135c	Rv3857c	4329890	-65	-	4329955	Primary.TSS	-0.14	0.845098	2524	no
Rv0135c	Rv3603c	4046170	-9	-	4046179	Primary.TSS	-0.49	0.171511	2346	no
Rv0135c	Rv0018c	23364	-6	-	23370	Primary.TSS	-0.01	0.973696	10	no
Rv0135c	Rv3863	4338610	-104	+	4338714	Primary.TSS	-0.05	0.936702	2528	no
Rv0135c	Rv0910	1014880	14	+	1014866	CDS	0.41	0.278662	608	no
Rv0135c	Rv0062	65474	-78	+	65552	CDS	0.47	0.548625	40	no
Rv0135c	Rv0988	1105140	24	+	1105116	CDS	0.41	0.60564	658	no
Rv0135c	Rv3429	3847560	-73	+	3847633	Antisense.TSS	0.1	0.913564	2243	no
Rv0135c	Rv0749A	841917	0	-	841917	Primary.TSS	-2.33	6.55446e-06	496	REP
Rv0135c	Rv1615	1814730	-35	+	1814765	Primary.TSS	0.23	0.554827	1060	no
Rv0135c	Rv1815	2057460	5	+	2057455	Primary.TSS	-1.9	4.81702e-26	1192	REP
Rv0135c	Rv2201	2466090	-10	+	2466100	Internal.TSS	0.28	0.715217	1443	no
Rv0135c	Rv1707	1934660	-139	+	1934799	Primary.TSS	0.2	0.760808	1113	no
Rv0135c	Rv1706A	1934660	11	-	1934649	CDS	-0.11	0.717274	1111	no
Rv0135c	Rv0016c	18908	-124	-	19032	Internal.TSS	-0.13	0.762306	10	no
Rv0135c	Rv1305	1461000	-45	+	1461045	Primary.TSS	0.17	0.854334	887	no
Rv0135c	Rv0829	921480	-95	+	921575	CDS	0.23	0.834996	551	no
Rv0135c	Rv3889c	4373690	60	-	4373630	CDS	-0.37	0.599212	2541	no
Rv0135c	Rv1517	1709600	61	+	1709539	Internal.TSS	-0.12	0.882583	1009	no
Rv0135c	Rv2307D	2580370	42	-	2580328	Primary.TSS	0	0.997726	1519	no
Rv0135c	Rv0659c	754926	-67	-	754993	CDS	-0.06	0.888618	445	no
Rv0135c	Rv0667	759578	-14	+	759592	Primary.TSS	0.01	0.990218	448	no
Rv0135c	Rv1592c	1793960	68	-	1793892	Primary.TSS	0.38	0.758859	1049	no
Rv0135c	Rv0520	612187	-68	+	612255	CDS	-2.24	5.40036e-11	352	REP
Rv0135c	Rv3049c	3411030	-139	-	3411169	Primary.TSS	-0.29	0.643946	1995	no
Rv0135c	Rv0750	841917	-112	+	842029	Primary.TSS	-0.04	0.948935	497	no
Rv0135c	Rv3040c	3401050	-8	-	3401058	CDS	0.38	0.360182	1989	no
Rv0135c	Rv2948c	3299470	-28	-	3299498	Internal.TSS	-0.05	0.947455	1921	no
Rv0135c	Rv0015c	18908	-124	-	19032	Primary.TSS	-0.06	0.884138	10	no
Rv0135c	Rv1308	1463150	-78	+	1463228	CDS	0.09	0.83746	888	no
Rv0135c	Rv1348	1512740	-10	+	1512750	Primary.TSS	-0.43	0.564892	907	no
Rv0135c	Rv2709	3021780	-77	+	3021857	Internal.TSS	0.54	0.0474212	1778	no
Rv0135c	Rv2921c	3234200	61	-	3234139	CDS	-0.01	0.982244	1908	no
Rv0135c	Rv2380c	2664730	-72	-	2664802	Internal.TSS	-0.33	0.717274	1570	no
Rv0135c	Rv3684	4126090	-22	+	4126112	Antisense.TSS	-0.05	0.84666	2400	no
Rv0135c	Rv3729	4177980	-119	+	4178099	Primary.TSS	-0.22	0.739955	2434	no
Rv0135c	Rv0136	163308	-58	+	163366	CDS	-1.49	0.000171088	96	REP
Rv0135c	Rv1671	1896840	-27	+	1896867	Internal.TSS	-0.14	0.868673	1093	no
Rv0135c	Rv0311	379175	3	+	379172	Primary.TSS	-0.1	0.922608	213	no
Rv0135c	Rv3795	4246380	-134	+	4246514	CDS	0.03	0.946319	2482	no
Rv0135c	Rv0223c	266434	-104	-	266538	Antisense.TSS	0.13	0.815286	154	no
Rv0135c	Rv3843c	4316630	34	-	4316596	Primary.TSS	-0.35	0.19952	2514	no
Rv0135c	Rv1221	1364410	-3	+	1364413	Primary.TSS	-0.35	0.648934	831	no
Rv0135c	Rv2708c	3021780	-7	-	3021787	Internal.TSS	0.16	0.807045	1777	no
Rv0135c	Rv2708c	3021780	-16	-	3021796	CDS	0.16	0.807045	1777	no
Rv0135c	Rv2709	3021780	-59	+	3021839	CDS	0.54	0.0474212	1778	no
Rv0135c	Rv2870c	3182960	-51	-	3183011	Primary.TSS	-0.14	0.69741	1876	no
Rv0135c	Rv1556	1760980	-17	+	1760997	CDS	0.04	0.97077	1034	no
Rv0135c	Rv1557	1761660	-9	+	1761669	Primary.TSS	-0.43	0.263647	1035	no
Rv0135c	Rv1017c	1136540	25	-	1136515	Primary.TSS	-0.31	0.462456	681	no
Rv0135c	Rv3919c	4408120	54	-	4408066	Internal.TSS	-0.16	0.854466	2555	no
Rv0135c	Rv0682	781323	-53	+	781376	Primary.TSS	-0.09	0.883515	457	no
Rv0135c	Rv3919c	4408120	-82	-	4408202	CDS	-0.16	0.854466	2555	no
Rv0135c	Rv0135c	163308	59	-	163249	CDS	2.3	1.13414e-23	95	IND
Rv0135c	Rv2948c	3299470	67	-	3299403	Antisense.TSS	-0.05	0.947455	1921	no
Rv0135c	Rv1226c	1370180	-115	-	1370295	CDS	-0.04	0.959028	835	no
Rv0135c	Rv1170	1300820	-138	+	1300958	Antisense.TSS	0.1	0.8623	793	no
Rv0135c	Rv1112	1238180	-75	+	1238255	CDS	0.51	0.492849	751	no
Rv0135c	Rv2597	2926340	41	+	2926299	Primary.TSS	0.2	0.643946	1705	no
Rv0135c	Rv1058	1180670	-14	+	1180684	CDS	0.89	0.169665	711	no
Rv0135c	Rv2783c	3092840	-45	-	3092885	Primary.TSS	0.08	0.814608	1830	no
Rv0135c	Rv0095c	105197	-18	-	105215	CDS	-0.13	0.887069	63	no
Rv0135c	Rv0096	105197	-127	+	105324	CDS	-0.28	0.7161	64	no
Rv0135c	Rv2645	2969660	-9	+	2969669	Primary.TSS	-0.69	0.286813	1739	no
Rv0135c	Rv0310c	379175	27	-	379148	CDS	0.22	0.765604	212	no
Rv0135c	Rv3784	4230190	-66	+	4230256	CDS	-0.49	0.652851	2477	no
Rv0135c	Rv0170	200223	-52	+	200275	Antisense.TSS	0.2	0.776736	122	no
Rv0135c	Rv2699c	3014970	5	-	3014965	CDS	-0.05	0.97077	1770	no
Rv0135c	Rv0061c	65474	-64	-	65538	Primary.TSS	NA	NA	NA	NA
Rv0135c	Rv1116	1240900	-103	+	1241003	CDS	-0.01	0.992029	754	no
Rv0135c	Rv2524c	2849360	-138	-	2849498	Primary.TSS	0.27	0.693421	1662	no
Rv0135c	Rv2922c	3234200	-136	-	3234336	Antisense.TSS	0.12	0.827941	1910	no
Rv0135c	Rv3896c	4382860	9	-	4382851	CDS	-0.22	0.735659	2545	no
Rv0135c	Rv0238	288443	47	+	288396	Primary.TSS	-0.43	0.54078	166	no
Rv0135c	Rv0097	106937	-17	+	106954	Internal.TSS	-0.26	0.828934	64	no
Rv0135c	Rv3770A	4215970	-93	-	4216063	CDS	-0.18	0.842432	2466	no
Rv0135c	Rv1077	1201770	53	+	1201717	Primary.TSS	0.19	0.608888	725	no
Rv0135c	Rv1111c	1238180	-12	-	1238192	Primary.TSS	-0.27	0.448768	750	no
Rv0135c	Rv2507	2822420	-7	+	2822427	Primary.TSS	-0.12	0.791133	1648	no
Rv0135c	Rv2441c	2739930	-102	-	2740032	CDS	0.16	0.804998	1610	no
Rv0135c	Rv2936	3271700	-64	+	3271764	Primary.TSS	0.05	0.940242	1915	no
Rv0135c	Rv2477c	2784050	-29	-	2784079	Primary.TSS	-0.54	0.0258305	1633	no
Rv0135c	Rv2927c	3241970	-25	-	3241995	Primary.TSS	0.14	0.812714	1913	no
Transcription Factor	Target Gene	Chip Center	Distance	Strand	Genomic Position	Type	Expression	Expression p-value	Operon	Differential Expression	Bicluster	q.Bicluster	q.ChIPSeq	q.ChIPSeq.genes	q.DE	q.DE.genes
Rv0158	Rv0167	196618	-117	+	196735	Primary.TSS	0.4	0.687426	122	no
Rv0158	Rv0405	485634	-97	+	485731	CDS	0.06	0.952124	275	no
Rv0158	Rv1503c	1694461	-83	-	1694544	CDS	-0.81	0.608524	999	no
Rv0158	Rv1795	2031996	-65	+	2032061	Primary.TSS	0.02	0.957695	1176	no
Rv0158	Rv2034	2281327	33	+	2281294	CDS	-0.18	0.912567	1335	no
Rv0158	Rv2307B	2579816	-119	-	2579935	CDS	-0.46	0.701875	1518	no
Transcription Factor	Target Gene	Chip Center	Distance	Strand	Genomic Position	Type	Expression	Expression p-value	Operon	Differential Expression	Bicluster	q.Bicluster	q.ChIPSeq	q.ChIPSeq.genes	q.DE	q.DE.genes
Rv0195	Rv0076c	85593	21	-	85572	CDS	1.03	0.000119458	51	IND
Rv0195	Rv0076c	85593	30	-	85563	Internal.TSS	1.03	0.000119458	51	IND
Rv0195	Rv0194	226738	-140	+	226878	CDS	4.99	1.2538e-118	134	IND
Rv0195	Rv2700	3015159	-44	+	3015203	Primary.TSS	1.58	3.05083e-10	1771	IND
Rv0195	Rv1352	1518728	0	+	1518728	Primary.TSS	-0.61	0.0263049	909	no
Rv0195	Rv3863	4338644	-70	+	4338714	Primary.TSS	-0.53	0.0777197	2528	no
Rv0195	Rv0191	222235	-54	+	222289	CDS	-0.8	0.00789052	132	REP
Transcription Factor	Target Gene	Chip Center	Distance	Strand	Genomic Position	Type	Expression	Expression p-value	Operon	Differential Expression	Bicluster	q.Bicluster	q.ChIPSeq	q.ChIPSeq.genes	q.DE	q.DE.genes
Rv0212c	Rv0485	573721	-116	+	573837	Primary.TSS	0.43	0.0782481	328	no
Rv0212c	Rv2245	2517821	-114	+	2517935	Primary.TSS	0.12	0.923791	1474	no
Rv0212c	Rv3616c	4056376	-67	-	4056443	Primary.TSS	0.41	0.51669	2353	no
Transcription Factor	Target Gene	Chip Center	Distance	Strand	Genomic Position	Type	Expression	Expression p-value	Operon	Differential Expression	Bicluster	q.Bicluster	q.ChIPSeq	q.ChIPSeq.genes	q.DE	q.DE.genes
Rv0232	Rv1572c	1779270	-28	-	1779298	CDS	0.81	0.0930744	1040	no
Rv0232	Rv1573	1779270	-44	+	1779314	CDS	-0.06	0.949829	1041	no
Transcription Factor	Target Gene	Chip Center	Distance	Strand	Genomic Position	Type	Expression	Expression p-value	Operon	Differential Expression	Bicluster	q.Bicluster	q.ChIPSeq	q.ChIPSeq.genes	q.DE	q.DE.genes
Rv0238	Rv0242c	292100	-14	-	292114	Primary.TSS	-1.15	8.01329e-06	168	REP	11:156:410	1899-12-31 07:13:11	1899-12-31 03:02:03	Rv0241c Rv0242c Rv0243:Rv3139 Rv3140:Rv0241c Rv0242c Rv0243	1899-12-31 04:05:09	Rv0241c Rv0242c Rv0243 Rv1216c:Rv0307c Rv1239c Rv2117 Rv3139 Rv3140:Rv0032 Rv0033 Rv0034 Rv0035 Rv0127 Rv0241c Rv0242c Rv0243 Rv3481c
Rv0238	Rv3030	3388958	-139	+	3389097	Primary.TSS	-0.9	7.79997e-05	1983	REP
Rv0238	Rv0243	292100	-34	+	292134	Primary.TSS	-1.07	2.2925e-06	169	REP
Rv0238	Rv3139	3505314	-16	+	3505330	Primary.TSS	-2.04	1.52326e-10	2052	REP
Rv0238	Rv3138	3505314	35	+	3505279	Antisense.TSS	-0.65	0.112464	2051	no
Rv0238	Rv3029c	3388958	13	-	3388945	Primary.TSS	-0.74	4.81624e-08	1982	REP
Transcription Factor	Target Gene	Chip Center	Distance	Strand	Genomic Position	Type	Expression	Expression p-value	Operon	Differential Expression	Bicluster	q.Bicluster	q.ChIPSeq	q.ChIPSeq.genes	q.DE	q.DE.genes
Rv0273c	Rv1037c	1160820	-8	-	1160828	CDS	-0.17	0.858921	694	no	199:413:433	1899-12-31 17:16:17	1899-12-31 03:05:04	Rv0272c Rv0273c Rv0274:Rv3755c Rv3756c Rv3758c Rv3759c Rv3760:Rv3755c Rv3756c Rv3757c Rv3759c	1899-12-31 02:03:03	Rv0273c Rv0274:Rv3756c Rv3758c Rv3759c:Rv3756c Rv3757c Rv3759c
Rv0273c	Rv3403c	3823819	-44	-	3823863	CDS	0.26	0.574859	2227	no
Rv0273c	Rv3102c	3471289	-96	-	3471385	Primary.TSS	0.18	0.848567	2028	no
Rv0273c	Rv0958	1069825	-55	+	1069880	Primary.TSS	-0.04	0.93969	639	no
Rv0273c	Rv2950c	3302626	51	-	3302575	Primary.TSS	0.05	0.952937	1921	no
Rv0273c	Rv3740c	4191920	-150	-	4192070	Antisense.TSS	-0.31	0.503452	2443	no
Rv0273c	Rv1781c	2017537	61	-	2017476	CDS	0.06	0.894063	1165	no
Rv0273c	Rv2243	2516694	-93	+	2516787	Primary.TSS	0.38	0.667496	1473	no
Rv0273c	Rv3416	3834670	-121	+	3834791	Primary.TSS	-0.05	0.947884	2234	no
Rv0273c	Rv3619c	4060260	-8	-	4060268	CDS	-0.28	0.752208	2355	no
Rv0273c	Rv0955	1066092	14	+	1066078	CDS	0.01	0.973731	637	no
Rv0273c	Rv3760	4205395	-92	+	4205487	Primary.TSS	-0.44	0.602596	2456	no
Rv0273c	Rv2519	2835436	50	+	2835386	Primary.TSS	0.2	0.621308	1658	no
Rv0273c	Rv1782	2017537	-112	+	2017649	Primary.TSS	0.03	0.923197	1166	no
Rv0273c	Rv0273c	330366	16	-	330350	Primary.TSS	3.26	1.34179e-31	188	IND
Rv0273c	Rv3426	3842911	-125	+	3843036	CDS	-0.31	0.819662	2240	no
Rv0273c	Rv3504	3922477	6	+	3922471	CDS	-0.16	0.849698	2287	no
Rv0273c	Rv0578c	676041	9	-	676032	Primary.TSS	-0.81	0.0169661	390	no
Rv0273c	Rv0579	676041	-14	+	676055	Primary.TSS	-0.11	0.811984	391	no
Rv0273c	Rv1265	1413335	-36	+	1413371	Internal.TSS	-0.27	0.640619	860	no
Rv0273c	Rv1546	1747233	38	+	1747195	Primary.TSS	-0.08	0.85694	1029	no
Rv0273c	Rv2366c	2648304	-61	-	2648365	Primary.TSS	0	0.999537	1564	no
Rv0273c	Rv0113	137273	-46	+	137319	CDS	-0.36	0.574859	76	no
Rv0273c	Rv0212c	254734	68	-	254666	Primary.TSS	0.55	0.25479	147	no
Rv0273c	Rv0029	31989	-68	+	32057	Primary.TSS	0.9	2.81838e-06	18	IND
Rv0273c	Rv2518c	2835436	57	-	2835379	Primary.TSS	-0.15	0.909596	1657	no
Rv0273c	Rv0107c	130557	16	-	130541	CDS	-0.35	0.388847	70	no
Rv0273c	Rv3759c	4205395	22	-	4205373	Primary.TSS	-1.84	3.16515e-33	2455	REP
Rv0273c	Rv0213c	254734	68	-	254666	Internal.TSS	0.38	0.504153	147	no
Rv0273c	Rv3919c	4408226	24	-	4408202	CDS	-0.02	0.992046	2555	no
Rv0273c	Rv0274	330366	-8	+	330374	Primary.TSS	-2.48	1.00698e-23	189	REP
Rv0273c	Rv3740c	4191920	60	-	4191860	Internal.TSS	-0.31	0.503452	2443	no
Rv0273c	Rv1905c	2152417	22	-	2152395	CDS	-0.24	0.667496	1250	no
Transcription Factor	Target Gene	Chip Center	Distance	Strand	Genomic Position	Type	Expression	Expression p-value	Operon	Differential Expression	Bicluster	q.Bicluster	q.ChIPSeq	q.ChIPSeq.genes	q.DE	q.DE.genes
Rv0275c	Rv0275c	331722	29	-	331693	Primary.TSS	2.33	4.12212e-31	190	IND
Rv0275c	Rv0825c	919581	-54	-	919635	Primary.TSS	-0.16	0.902849	547	no
Rv0275c	Rv0826	919581	6	+	919575	Primary.TSS	-0.27	0.823571	548	no
Rv0275c	Rv2162c	2424936	32	-	2424904	Primary.TSS	-0.58	0.118503	1415	no
Rv0275c	Rv0276	331722	17	+	331705	Primary.TSS	-3.17	5.83754e-39	191	REP
Rv0275c	Rv0520	612188	-67	+	612255	CDS	-1.8	2.95158e-06	352	REP
Transcription Factor	Target Gene	Chip Center	Distance	Strand	Genomic Position	Type	Expression	Expression p-value	Operon	Differential Expression	Bicluster	q.Bicluster	q.ChIPSeq	q.ChIPSeq.genes	q.DE	q.DE.genes
Rv0302	Rv0433	520219	-105	+	520324	CDS	0.21	0.852789	290	no	25:65:153:575	13:16:12:15	6:2:4:2	Rv1511 Rv1512 Rv1513 Rv3100c Rv3101c Rv3102c:Rv3794 Rv3795:Rv1511 Rv1512 Rv1513 Rv3179:Rv3794 Rv3795	3:2:3:2	Rv1511 Rv1512 Rv1513:Rv3794 Rv3795:Rv1511 Rv1512 Rv1513:Rv3794 Rv3795
Rv0302	Rv2132	2393469	58	+	2393411	Primary.TSS	-0.23	0.983518	1397	no
Rv0302	Rv0600c	698314	-96	-	698410	CDS	0.29	0.706137	401	no
Rv0302	Rv3867	4342622	47	+	4342575	Primary.TSS	-0.03	0.99224	2530	no
Rv0302	Rv0807	901600	-35	+	901635	Primary.TSS	-1.03	1.40812e-05	533	REP
Rv0302	Rv1511	1702991	-29	+	1703020	Primary.TSS	-2.26	1.19663e-43	1007	REP
Rv0302	Rv0555	646161	-137	+	646298	Primary.TSS	0.15	0.895306	374	no
Rv0302	Rv0712	808782	36	+	808746	Primary.TSS	0.42	0.677774	473	no
Rv0302	Rv0757	851598	-9	+	851607	Primary.TSS	-0.47	0.298119	503	no
Rv0302	Rv0446c	535371	-109	-	535480	Primary.TSS	0.06	0.987371	299	no
Rv0302	Rv0756c	851598	-141	-	851739	Primary.TSS	-0.16	0.952708	502	no
Rv0302	Rv2107	2366896	-51	+	2366947	Primary.TSS	-0.32	0.983518	1379	no
Rv0302	Rv1205	1349186	63	+	1349123	Antisense.TSS	0.21	0.952708	822	no
Rv0302	Rv2148c	2407606	-10	-	2407616	CDS	-0.11	0.985568	1410	no
Rv0302	Rv0447c	535371	-109	-	535480	Internal.TSS	-0.04	0.991336	299	no
Rv0302	Rv2225	2497550	-128	+	2497678	Primary.TSS	0.06	0.989752	1463	no
Rv0302	Rv0789c	883878	-46	-	883924	Internal.TSS	-0.14	0.985568	522	no
Rv0302	Rv1315	1470202	-119	+	1470321	Primary.TSS	0.07	0.985568	891	no
Rv0302	Rv3870	4346611	18	+	4346593	Antisense.TSS	0.01	0.997972	2530	no
Rv0302	Rv0695	795000	-36	+	795036	Antisense.TSS	0.25	0.962042	465	no
Rv0302	Rv2296	2567806	-60	+	2567866	Internal.TSS	0.07	0.985113	1509	no
Rv0302	Rv0625c	717823	-73	-	717896	Primary.TSS	-0.08	0.987371	420	no
Rv0302	Rv0373c	451845	42	-	451803	CDS	-0.05	0.990037	253	no
Rv0302	Rv2101	2360084	-80	+	2360164	Primary.TSS	0.2	0.93444	1375	no
Rv0302	Rv2006	2251860	-142	+	2252002	CDS	0.26	0.983518	1316	no
Rv0302	Rv3750c	4198628	-24	-	4198652	Primary.TSS	0.09	0.985568	2451	no
Rv0302	Rv3763	4209011	-36	+	4209047	CDS	-0.62	0.72182	2459	no
Rv0302	Rv2216	2483603	-23	+	2483626	CDS	0.2	0.929792	1455	no
Rv0302	Rv3866	4342622	47	+	4342575	Internal.TSS	0.03	0.99224	2530	no
Rv0302	Rv1683	1910348	60	+	1910288	Internal.TSS	0.18	0.962042	1100	no
Rv0302	Rv1684	1910348	60	+	1910288	Primary.TSS	0.3	0.952708	1100	no
Rv0302	Rv1327c	1494437	-43	-	1494480	Primary.TSS	0.42	0.263326	900	no
Rv0302	Rv2296	2567806	-36	+	2567842	Antisense.TSS	0.07	0.985113	1509	no
Rv0302	Rv0093c	103569	44	-	103525	Internal.TSS	-0.98	4.4988e-10	61	REP
Rv0302	Rv3873	4351482	2	+	4351480	Antisense.TSS	-0.15	0.983518	2532	no
Rv0302	Rv0722	814996	3	+	814993	CDS	-0.01	0.992769	476	no
Rv0302	Rv0261c	314165	-3	-	314168	CDS	-0.06	0.987371	180	no
Rv0302	Rv2421c	2718808	-25	-	2718833	Primary.TSS	0.12	0.985568	1595	no
Rv0302	Rv2524c	2849536	38	-	2849498	Primary.TSS	-0.37	0.854651	1662	no
Rv0302	Rv1032c	1158023	68	-	1157955	CDS	0.43	0.780218	691	no
Rv0302	Rv3843c	4316560	-36	-	4316596	Primary.TSS	-0.1	0.983518	2514	no
Rv0302	Rv1314c	1470202	-50	-	1470252	Primary.TSS	0.06	0.991336	890	no
Rv0302	Rv1421	1595862	-117	+	1595979	CDS	0.12	0.952708	950	no
Rv0302	Rv2690c	3009240	31	-	3009209	CDS	-0.68	0.356224	1763	no
Rv0302	Rv2728c	3041448	-13	-	3041461	Primary.TSS	-0.66	0.346319	1793	no
Rv0302	Rv2246	2519443	47	+	2519396	CDS	0	0.998376	1474	no
Rv0302	Rv0093c	103569	-94	-	103663	CDS	-0.98	4.4988e-10	61	REP
Rv0302	Rv1336	1504311	-19	+	1504330	Internal.TSS	0.14	0.962042	903	no
Rv0302	Rv0716	812100	41	+	812059	CDS	-0.05	0.989752	475	no
Rv0302	Rv2410c	2708272	-38	-	2708310	CDS	0.11	0.985568	1590	no
Rv0302	Rv2005c	2251860	-42	-	2251902	Primary.TSS	-0.11	0.988185	1315	no
Rv0302	Rv3725	4170642	-97	+	4170739	Internal.TSS	-0.06	0.987371	2430	no
Rv0302	Rv0209	248880	-140	+	249020	Primary.TSS	-0.13	0.983518	145	no
Rv0302	Rv1206	1349186	-146	+	1349332	CDS	0.09	0.987371	823	no
Rv0302	Rv1176c	1308719	-73	-	1308792	Primary.TSS	0.19	0.985568	798	no
Rv0302	Rv3101c	3470683	4	-	3470679	CDS	-0.06	0.991336	2028	no
Rv0302	Rv3239c	3617440	56	-	3617384	Internal.TSS	0.05	0.9889	2120	no
Rv0302	Rv3301c	3687673	43	-	3687630	Primary.TSS	-0.17	0.952708	2156	no
Rv0302	Rv2742c	3056377	29	-	3056348	CDS	0.07	0.987371	1804	no
Rv0302	Rv1328	1494437	-117	+	1494554	Primary.TSS	0.22	0.905115	901	no
Rv0302	Rv1762c	1995816	-48	-	1995864	Primary.TSS	0.09	0.991336	1148	no
Rv0302	Rv2391	2684386	-101	+	2684487	Primary.TSS	-0.09	0.987371	1578	no
Rv0302	Rv0214	255987	-77	+	256064	CDS	-0.19	0.985568	148	no
Rv0302	Rv1989c	2233309	10	-	2233299	CDS	0.06	0.991707	1301	no
Rv0302	Rv3725	4170642	-78	+	4170720	Antisense.TSS	-0.06	0.987371	2430	no
Rv0302	Rv0213c	255987	37	-	255950	CDS	0.09	0.987371	147	no
Rv0302	Rv2570	2894403	-109	+	2894512	CDS	-0.39	0.865244	1687	no
Rv0302	Rv2569c	2894403	0	-	2894403	Primary.TSS	0.12	0.987371	1686	no
Rv0302	Rv1363c	1535430	38	-	1535392	CDS	0.12	0.985568	916	no
Rv0302	Rv3172c	3541295	-69	-	3541364	Primary.TSS	0.27	0.962042	2066	no
Rv0302	Rv3290c	3671687	-107	-	3671794	Primary.TSS	0.29	0.962042	2150	no
Rv0302	Rv0040c	43437	27	-	43410	Primary.TSS	-0.08	0.987371	25	no
Rv0302	Rv3479	3895876	56	+	3895820	CDS	-0.04	0.99224	2273	no
Rv0302	Rv3411c	3831526	-29	-	3831555	Primary.TSS	-0.05	0.987371	2231	no
Rv0302	Rv2876	3187726	55	+	3187671	Internal.TSS	0.29	0.91871	1881	no
Rv0302	Rv3794	4243263	30	+	4243233	Primary.TSS	-0.91	9.7176e-06	2482	REP
Rv0302	Rv3637	4076477	-7	+	4076484	CDS	0.04	0.987371	2367	no
Rv0302	Rv1985c	2229138	61	-	2229077	Internal.TSS	-0.03	0.992748	1297	no
Rv0302	Rv3643	4081159	-1	+	4081160	CDS	0.06	0.987371	2371	no
Rv0302	Rv1921c	2173137	49	-	2173088	Internal.TSS	0.23	0.428765	1262	no
Rv0302	Rv1409	1585245	51	+	1585194	CDS	0.12	0.952708	944	no
Rv0302	Rv1357c	1526208	-8	-	1526216	CDS	-0.03	0.99224	911	no
Rv0302	Rv3047c	3408300	-6	-	3408306	CDS	0.12	0.987371	1993	no
Rv0302	Rv3179	3547490	-128	+	3547618	CDS	0	0.997972	2072	no
Rv0302	Rv3099c	3469159	-105	-	3469264	Primary.TSS	-0.06	0.985568	2028	no
Rv0302	Rv3350c	3758376	27	-	3758349	Internal.TSS	-0.06	0.990324	2189	no
Rv0302	Rv1991A	2234871	-20	-	2234891	Primary.TSS	NA	NA	NA	NA
Rv0302	Rv0170	200146	-129	+	200275	Antisense.TSS	-0.06	0.991856	122	no
Rv0302	Rv2691	3009240	-16	+	3009256	Primary.TSS	-0.86	3.44721e-05	1764	REP
Rv0302	Rv2876	3187726	63	+	3187663	CDS	0.29	0.91871	1881	no
Rv0302	Rv0208c	248880	-8	-	248888	Internal.TSS	-0.02	0.99224	144	no
Rv0302	Rv1832	2075655	46	+	2075609	Primary.TSS	0.17	0.972569	1203	no
Rv0302	Rv1850	2097979	18	+	2097961	CDS	0.37	0.828791	1213	no
Rv0302	Rv1908c	2156150	39	-	2156111	CDS	-0.03	0.992748	1251	no
Rv0302	Rv0208c	248880	-26	-	248906	CDS	-0.02	0.99224	144	no
Rv0302	Rv2952	3304295	-133	+	3304428	Primary.TSS	-0.08	0.987371	1923	no
Rv0302	Rv3051c	3414344	-62	-	3414406	Primary.TSS	-0.19	0.951554	1997	no
Rv0302	Rv3593	4034204	-28	+	4034232	Primary.TSS	0.09	0.972986	2341	no
Rv0302	Rv0302	364516	-7	+	364523	Primary.TSS	1.78	1.39874e-08	205	IND
Rv0302	Rv2890c	3199899	-83	-	3199982	CDS	-0.06	0.9889	1888	no
Rv0302	Rv0041	43437	-125	+	43562	Primary.TSS	0.1	0.985568	26	no
Rv0302	Rv2951c	3304295	9	-	3304286	Primary.TSS	-0.36	0.603407	1922	no
Rv0302	Rv0203	241514	0	+	241514	CDS	0.07	0.990324	140	no
Rv0302	Rv2909c	3217650	-124	-	3217774	Primary.TSS	-0.08	0.987371	1899	no
Rv0302	Rv1337	1504311	-19	+	1504330	Primary.TSS	0.08	0.985568	903	no
Rv0302	Rv0119	144023	-26	+	144049	CDS	0.22	0.982971	80	no
Transcription Factor	Target Gene	Chip Center	Distance	Strand	Genomic Position	Type	Expression	Expression p-value	Operon	Differential Expression	Bicluster	q.Bicluster	q.ChIPSeq	q.ChIPSeq.genes	q.DE	q.DE.genes
Rv0324	Rv0214	255982	-82	+	256064	CDS	-0.77	0.0029842	148	REP	7:43:148:293:298:420:435:452:498:553	18:14:13:16:17:13:11:15:15:16	7:4:3:8:4:11:6:9:3:5	Rv0212c Rv0213c Rv0214 Rv1985c Rv1986 Rv2516c Rv2517c:Rv3269 Rv3270 Rv3405c Rv3406:Rv3017c Rv3509c Rv3510c:Rv0097 Rv0098 Rv0099 Rv0100 Rv0101 Rv0319 Rv0507 Rv0508:Rv3058c Rv3059 Rv3733c Rv3734c:Rv0331 Rv1936 Rv1937 Rv1938 Rv1939 Rv1940 Rv2319c Rv2320c Rv2321c Rv2322c Rv2323c:Rv1965 Rv1967 Rv1968 Rv1970 Rv1972 Rv1973:Rv1964 Rv1965 Rv1966 Rv1967 Rv1968 Rv1969 Rv1970 Rv1971 Rv1973:Rv0324 Rv0325 Rv03…	10:6:8:8:7:9:6:10:5:6	Rv0214 Rv0654 Rv1364c Rv1985c Rv1986 Rv2516c Rv2517c Rv3237c Rv3617 Rv3618:Rv0654 Rv1168c Rv3173c Rv3269 Rv3270 Rv3406:Rv0298 Rv0299 Rv0300 Rv0301 Rv3017c Rv3368c Rv3509c Rv3510c:Rv0097 Rv0098 Rv0099 Rv0100 Rv0101 Rv0319 Rv0320 Rv0362:Rv0120c Rv2338c Rv3057c Rv3058c Rv3059 Rv3733c Rv3734c:Rv0331 Rv1936 Rv1937 Rv2319c Rv2320c Rv2321c Rv2322c Rv2323c Rv2324:Rv1965 Rv1967 Rv1968 Rv1970 Rv1972 Rv1973…
Rv0324	Rv0188	219491	5	+	219486	CDS	0.36	0.0401787	129	no
Rv0324	Rv3881c	4361960	35	-	4361925	CDS	-0.13	0.285401	2537	no
Rv0324	Rv3882c	4363370	-50	-	4363420	CDS	0.43	2.60727e-06	2538	no
Rv0324	Rv3887c	4371599	-85	-	4371684	CDS	-0.41	8.98071e-06	2540	no
Rv0324	Rv3058c	3419427	39	-	3419388	Primary.TSS	-1.9	1.85102e-55	2002	REP
Rv0324	Rv3894c	4377613	-31	-	4377644	Internal.TSS	0.53	4.36161e-07	2545	no
Rv0324	Rv3064c	3429832	-144	-	3429976	Antisense.TSS	0.06	0.856934	2008	no
Rv0324	Rv3017c	3376854	2	-	3376852	CDS	-0.89	2.37774e-05	1973	REP
Rv0324	Rv0458	549676	32	+	549644	Primary.TSS	-2.73	6.01593e-34	308	REP
Rv0324	Rv0578c	676033	1	-	676032	Primary.TSS	-1.4	7.95159e-18	390	REP
Rv0324	Rv0457c	549676	69	-	549607	CDS	-0.13	0.767588	307	no
Rv0324	Rv0021c	26840	-41	-	26881	CDS	-0.34	0.0210134	13	no
Rv0324	Rv3888c	4372717	11	-	4372706	Primary.TSS	-0.57	0.000395535	2540	no
Rv0324	Rv3889c	4372717	-119	-	4372836	Antisense.TSS	-0.49	0.0135168	2541	no
Rv0324	Rv3891c	4374354	-70	-	4374424	Primary.TSS	-0.55	0.111631	2542	no
Rv0324	Rv0178	208746	-13	+	208759	Primary.TSS	-0.15	0.0641765	122	no
Rv0324	Rv1005c	1123528	-70	-	1123598	CDS	-2.53	1.78547e-74	673	REP
Rv0324	Rv1005c	1123528	-61	-	1123589	Antisense.TSS	-2.53	1.78547e-74	673	REP
Rv0324	Rv1033c	1158760	22	-	1158738	Primary.TSS	-3.03	3.94353e-42	691	REP
Rv0324	Rv3903c	4388222	-54	-	4388276	Internal.TSS	0.22	0.103116	2549	no
Rv0324	Rv0246	296680	-129	+	296809	CDS	-0.21	0.165482	172	no
Rv0324	Rv0319	387117	34	+	387083	Primary.TSS	-1.27	2.34012e-11	221	REP
Rv0324	Rv0331	396169	1	+	396168	Primary.TSS	-1.21	6.00667e-10	229	REP
Rv0324	Rv1982A	2226126	25	-	2226101	Primary.TSS	NA	NA	NA	NA
Rv0324	Rv0420c	506863	-108	-	506971	CDS	-0.08	0.72255	284	no
Rv0324	Rv0057	60215	-71	+	60286	Internal.TSS	0.14	0.453665	37	no
Rv0324	Rv0057	60215	-131	+	60346	Internal.TSS	0.14	0.453665	37	no
Rv0324	Rv0170	199943	48	+	199895	CDS	0.08	0.785491	122	no
Rv0324	Rv2729c	3042569	51	-	3042518	Primary.TSS	-0.9	5.19767e-07	1794	REP
Rv0324	Rv1388	1563477	27	+	1563450	Primary.TSS	-0.1	0.579279	930	no
Rv0324	Rv1503c	1694337	3	-	1694334	Internal.TSS	0.04	0.939331	999	no
Rv0324	Rv1572c	1779262	-36	-	1779298	CDS	-0.36	0.308185	1040	no
Rv0324	Rv1573	1779262	-52	+	1779314	CDS	-0.18	0.662784	1041	no
Rv0324	Rv0213c	255982	32	-	255950	CDS	-0.18	0.410603	147	no
Rv0324	Rv0318c	387117	34	-	387083	Antisense.TSS	-0.55	0.0013644	220	no
Rv0324	Rv0268c	323260	-41	-	323301	Primary.TSS	-1.14	1.10189e-10	184	REP
Rv0324	Rv0456A	547511	30	-	547481	Primary.TSS	-1.07	4.50435e-07	305	REP
Rv0324	Rv0456B	547511	30	-	547481	Internal.TSS	NA	NA	NA	NA
Rv0324	Rv2323c	2596270	1	-	2596269	CDS	-1.01	2.85903e-06	1529	REP
Rv0324	Rv0475	565777	-20	+	565797	CDS	0.23	0.079581	321	no
Rv0324	Rv2387	2680329	-5	+	2680334	Primary.TSS	-0.74	8.04532e-10	1575	REP
Rv0324	Rv0854	951228	45	+	951183	Primary.TSS	-0.73	0.00458301	572	REP
Rv0324	Rv3216	3593481	-39	+	3593520	CDS	-0.36	0.0112751	2102	no
Rv0324	Rv0506	596654	-1	+	596655	Primary.TSS	-0.42	0.0075861	344	no
Rv0324	Rv0579	676033	-22	+	676055	Primary.TSS	0.44	8.16064e-05	391	no
Rv0324	Rv0668	763379	9	+	763370	CDS	-0.29	0.0631178	449	no
Rv0324	Rv1113	1239390	8	+	1239382	Primary.TSS	-1.34	4.25384e-07	752	REP
Rv0324	Rv1586c	1788510	5	-	1788505	CDS	0.26	0.298661	1047	no
Rv0324	Rv1642	1852528	-110	+	1852638	Primary.TSS	-0.22	0.175243	1080	no
Rv0324	Rv0003	3061	27	+	3034	Primary.TSS	0.79	7.2477e-14	2	IND
Rv0324	Rv0430	518673	-30	+	518703	Primary.TSS	-3.06	2.05019e-52	290	REP
Rv0324	Rv0058	60215	-71	+	60286	Primary.TSS	0.66	2.43866e-09	37	IND
Rv0324	Rv2367c	2648818	-90	-	2648908	Primary.TSS	-1.1	2.02337e-10	1564	REP
Rv0324	Rv1819c	2064686	-42	-	2064728	CDS	-0.43	0.128551	1196	no
Rv0324	Rv3854c	4327331	-142	-	4327473	Primary.TSS	0.57	0.0206185	2522	no
Rv0324	Rv1952	2200722	9	+	2200713	Primary.TSS	-1.33	2.98842e-17	1278	REP
Rv0324	Rv2816c	3123605	-85	-	3123690	Internal.TSS	-0.25	0.573555	1851	no
Rv0324	Rv2822c	3129376	29	-	3129347	CDS	-0.65	0.0694803	1852	no
Rv0324	Rv2909c	3217649	-125	-	3217774	Primary.TSS	-0.13	0.52581	1899	no
Rv0324	Rv2924c	3239852	-78	-	3239930	Primary.TSS	-0.07	0.748114	1911	no
Rv0324	Rv1586c	1788510	23	-	1788487	Internal.TSS	0.26	0.298661	1047	no
Rv0324	Rv3008	3366693	49	+	3366644	CDS	-0.52	0.000427211	1967	no
Rv0324	Rv1665	1891131	-61	+	1891192	Primary.TSS	-0.28	0.0844511	1091	no
Rv0324	Rv3902c	4388222	-54	-	4388276	Primary.TSS	1.47	1.53277e-08	2549	IND
Rv0324	Rv2222c	2493745	0	-	2493745	Primary.TSS	-0.61	1.0117e-15	1460	REP
Rv0324	Rv3179	3547568	-50	+	3547618	CDS	-0.57	0.000208511	2072	no
Rv0324	Rv3844	4318736	-39	+	4318775	CDS	0.4	0.0233598	2515	no
Rv0324	Rv3188	3554157	-111	+	3554268	Primary.TSS	0.05	0.919365	2077	no
Rv0324	Rv1360	1531222	-106	+	1531328	Primary.TSS	0.51	0.000196906	914	no
Rv0324	Rv1799	2039111	-48	+	2039159	CDS	0.3	0.342524	1177	no
Rv0324	Rv0632c	729208	-70	-	729278	Primary.TSS	-0.9	2.5026e-25	424	REP
Rv0324	Rv0505c	596654	12	-	596642	Primary.TSS	-0.2	0.0570432	343	no
Rv0324	Rv1908c	2156156	45	-	2156111	CDS	0.35	0.14898	1251	no
Rv0324	Rv0672	771459	-25	+	771484	Primary.TSS	0	0.988844	452	no
Rv0324	Rv1435c	1613014	-31	-	1613045	Primary.TSS	-1.27	5.61815e-19	958	REP
Rv0324	Rv3059	3419427	-39	+	3419466	Primary.TSS	-2.45	4.56873e-49	2003	REP
Rv0324	Rv0318c	387117	44	-	387073	Internal.TSS	-0.55	0.0013644	220	no
Rv0324	Rv0348	418234	-59	+	418293	CDS	-0.03	0.930292	240	no
Rv0324	Rv3814c	4279992	-23	-	4280015	CDS	-0.17	0.296986	2495	no
Rv0324	Rv1787	2025176	-125	+	2025301	CDS	-0.2	0.202429	1170	no
Rv0324	Rv1268c	1418417	61	-	1418356	CDS	0.3	0.070682	863	no
Rv0324	Rv1790	2028374	-51	+	2028425	CDS	-0.26	0.0836051	1172	no
Rv0324	Rv0805	898841	50	+	898791	Primary.TSS	-0.53	1.2903e-05	531	no
Rv0324	Rv0859	955075	64	+	955011	Primary.TSS	-0.41	0.00315351	575	no
Rv0324	Rv1981c	2225324	2	-	2225322	Primary.TSS	-0.69	0.00118896	1293	REP
Rv0324	Rv1985c	2229969	67	-	2229902	CDS	-1.12	3.18717e-10	1297	REP
Rv0324	Rv2683	2999986	-70	+	3000056	Primary.TSS	-0.41	0.0122725	1759	no
Rv0324	Rv1986	2229969	-19	+	2229988	Primary.TSS	-1.25	7.51015e-09	1298	REP
Rv0324	Rv1532c	1733591	41	-	1733550	Primary.TSS	-1.13	4.13909e-08	1019	REP
Rv0324	Rv3087	3452853	-72	+	3452925	CDS	0.24	0.604197	2021	no
Rv0324	Rv2193	2456927	51	+	2456876	Primary.TSS	-1.12	8.15484e-18	1439	REP
Rv0324	Rv0397	475756	-60	+	475816	CDS	0.17	0.519739	271	no
Rv0324	Rv2323c	2596270	61	-	2596209	Internal.TSS	-1.01	2.85903e-06	1529	REP
Rv0324	Rv3124	3489531	25	+	3489506	CDS	0.21	0.310172	2040	no
Rv0324	Rv3799c	4255443	42	-	4255401	Internal.TSS	0.09	0.528474	2486	no
Rv0324	Rv3804c	4266692	-58	-	4266750	Primary.TSS	-0.11	0.713137	2489	no
Rv0324	Rv3290c	3671838	44	-	3671794	Primary.TSS	-0.82	0.000209577	2150	REP
Rv0324	Rv3510c	3939219	-41	-	3939260	Primary.TSS	-1.57	1.21422e-27	2291	REP
Rv0324	Rv1820	2064686	-113	+	2064799	Primary.TSS	-0.33	0.00105264	1197	no
Rv0324	Rv3248c	3629614	-101	-	3629715	Primary.TSS	-0.05	0.72728	2127	no
Rv0324	Rv2929	3242834	-136	+	3242970	CDS	0.33	0.354959	1914	no
Rv0324	Rv2925c	3239852	-78	-	3239930	Internal.TSS	-0.08	0.427828	1912	no
Rv0324	Rv0724A	817846	-20	-	817866	CDS	0.51	0.0648505	NA	no
Rv0324	Rv0318c	387117	18	-	387099	CDS	-0.55	0.0013644	220	no
Rv0324	Rv2780	3086785	-14	+	3086799	Primary.TSS	-0.58	0.0155638	1828	no
Rv0324	Rv0034	36762	-105	+	36867	CDS	1.41	1.19228e-06	20	IND
Rv0324	Rv3785	4231183	-137	+	4231320	CDS	0.18	0.377193	2478	no
Rv0324	Rv3221c	3597715	-116	-	3597831	Primary.TSS	-0.93	6.99932e-10	2108	REP
Rv0324	Rv3269	3650200	12	+	3650188	Primary.TSS	-1.06	0.000258319	2139	REP
Rv0324	Rv2455c	2756634	-113	-	2756747	Primary.TSS	0.18	0.33247	1618	no
Rv0324	Rv2487c	2797358	-27	-	2797385	CDS	0.14	0.645193	1639	no
Rv0324	Rv2490c	2806218	-18	-	2806236	CDS	0.22	0.533184	1641	no
Rv0324	Rv2625c	2951296	-63	-	2951359	Internal.TSS	-0.34	0.412797	1722	no
Rv0324	Rv3348	3753726	-39	+	3753765	CDS	0.3	0.13057	2187	no
Rv0324	Rv0705	803375	-36	+	803411	CDS	-0.07	0.833531	471	no
Rv0324	Rv2730	3042569	27	+	3042542	CDS	-0.05	0.813076	1795	no
Rv0324	Rv3172c	3541301	-63	-	3541364	Primary.TSS	-1.73	6.45658e-18	2066	REP
Rv0324	Rv1682	1906309	-10	+	1906319	Primary.TSS	0.75	0.031407	1099	no
Rv0324	Rv3747	4196604	-120	+	4196724	Primary.TSS	-0.15	0.625657	2448	no
Rv0324	Rv1727	1953211	-59	+	1953270	CDS	-0.18	0.0383952	1119	no
Rv0324	Rv1754c	1986629	-41	-	1986670	CDS	-2.22	8.05165e-16	1141	REP
Rv0324	Rv1830	2074756	-50	+	2074806	Primary.TSS	-1.13	7.2129e-40	1201	REP
Rv0324	Rv1228	1370852	-68	+	1370920	CDS	-0.3	0.0469398	836	no
Rv0324	Rv2428	2726173	21	+	2726152	Primary.TSS	0.03	0.976263	1601	no
Rv0324	Rv3503c	3922319	-20	-	3922339	Primary.TSS	-1.05	2.5672e-06	2286	REP
Rv0324	Rv3238c	3614319	-79	-	3614398	Primary.TSS	-0.48	0.000856115	2119	no
Rv0324	Rv2682c	2999986	18	-	2999968	Primary.TSS	-0.11	0.217394	1758	no
Rv0324	Rv3616c	4056420	-23	-	4056443	Primary.TSS	-0.27	0.242408	2353	no
Rv0324	Rv1931c	2183523	9	-	2183514	Primary.TSS	0.58	0.000629727	1269	no
Rv0324	Rv2768c	3078086	8	-	3078078	CDS	0.24	0.260737	1819	no
Rv0324	Rv2779c	3086785	31	-	3086754	CDS	0.01	0.976366	1827	no
Rv0324	Rv3636	4075574	-113	+	4075687	Primary.TSS	1.17	2.08133e-13	2366	IND
Rv0324	Rv1698	1922688	-57	+	1922745	CDS	-2.05	1.28898e-39	1105	REP
Rv0324	Rv1116	1240945	-58	+	1241003	CDS	-0.44	0.0172412	754	no
Rv0324	Rv1141c	1269036	27	-	1269009	Primary.TSS	-0.32	0.0280088	772	no
Rv0324	Rv0790c	884844	44	-	884800	CDS	-0.04	0.8941	522	no
Rv0324	Rv2809	3115156	-129	+	3115285	Primary.TSS	-0.45	0.00363995	1846	no
Rv0324	Rv3546	3985491	-66	+	3985557	Primary.TSS	-0.34	0.180127	2313	no
Rv0324	Rv3573c	4016280	68	-	4016212	CDS	-0.33	0.00219778	2327	no
Rv0324	Rv3597c	4041405	40	-	4041365	Primary.TSS	-1.18	3.59164e-16	2345	REP
Rv0324	Rv3734c	4185848	-42	-	4185890	Primary.TSS	-3.63	2.167e-62	2438	REP
Rv0324	Rv3616c	4056345	-98	-	4056443	Primary.TSS	-0.27	0.242408	2353	no
Rv0324	Rv1963c	2207072	25	-	2207047	Primary.TSS	-0.56	0.012656	1286	no
Rv0324	Rv3219	3595620	17	+	3595603	Primary.TSS	-0.86	0.000255765	2105	REP
Rv0324	Rv2769c	3079048	63	-	3078985	CDS	0.07	0.769328	1820	no
Rv0324	Rv1060	1183576	68	+	1183508	CDS	0.17	0.365439	713	no
Rv0324	Rv0755c	850540	34	-	850506	Primary.TSS	0	0.996734	501	no
Rv0324	Rv0761c	855791	-101	-	855892	Primary.TSS	-0.3	0.159598	506	no
Rv0324	Rv2800	3108286	-130	+	3108416	CDS	0.4	0.00420366	1838	no
Rv0324	Rv2374c	2655013	-113	-	2655126	Primary.TSS	0.07	0.576125	1567	no
Rv0324	Rv2391	2684414	-73	+	2684487	Primary.TSS	-0.28	0.0677587	1578	no
Rv0324	Rv1910c	2157324	13	-	2157311	Primary.TSS	1.24	6.90404e-14	1252	IND
Rv0324	Rv3578	4020141	-1	+	4020142	CDS	-0.39	0.00914388	2331	no
Rv0324	Rv0950c	1061725	-4	-	1061729	Primary.TSS	-0.27	0.151121	634	no
Rv0324	Rv3598c	4042219	-111	-	4042330	Antisense.TSS	-0.06	0.8446	2346	no
Rv0324	Rv3620c	4060631	40	-	4060591	CDS	0.14	0.705905	2355	no
Rv0324	Rv2517c	2833802	47	-	2833755	Internal.TSS	0.75	0.002986	1656	IND
Rv0324	Rv0741	832425	0	+	832425	Primary.TSS	-0.38	0.0435217	490	no
Rv0324	Rv2145c	2405528	56	-	2405472	Primary.TSS	-0.81	4.08687e-19	1408	REP
Rv0324	Rv3574	4016280	-8	+	4016288	Primary.TSS	0.92	2.66511e-06	2328	IND
Rv0324	Rv3406	3825297	-33	+	3825330	CDS	1.48	4.33389e-11	2229	IND
Rv0324	Rv2347c	2626567	15	-	2626552	Primary.TSS	0.01	0.977946	1550	no
Rv0324	Rv3112	3479654	-46	+	3479700	CDS	2.25	1.51334e-25	2034	IND
Rv0324	Rv3527	3963504	-101	+	3963605	CDS	-0.07	0.820285	2304	no
Rv0324	Rv3545c	3985491	46	-	3985445	CDS	0.57	0.0161542	2312	no
Rv0324	Rv1936	2187271	-53	+	2187324	Primary.TSS	0.99	5.13066e-07	1272	IND
Rv0324	Rv1975	2218389	-27	+	2218416	Internal.TSS	0.71	1.55858e-13	1287	IND
Rv0324	Rv1533	1733591	-18	+	1733609	Primary.TSS	-0.97	4.72212e-20	1020	REP
Rv0324	Rv0097	106942	-12	+	106954	Internal.TSS	1.73	8.48213e-09	64	IND
Rv0324	Rv3389c	3804791	-18	-	3804809	Primary.TSS	-0.16	0.298091	2215	no
Rv0324	Rv0968	1078397	-148	+	1078545	Internal.TSS	-0.22	0.312368	647	no
Rv0324	Rv3494c	3913326	-43	-	3913369	CDS	0.31	0.0538873	2285	no
Rv0324	Rv1646	1855701	-6	+	1855707	Primary.TSS	-1.35	6.87113e-30	1083	REP
Rv0324	Rv2336	2610716	-67	+	2610783	Primary.TSS	-0.37	0.227791	1540	no
Rv0324	Rv3746c	4196604	19	-	4196585	Primary.TSS	-0.15	0.586588	2447	no
Rv0324	Rv2452c	2752956	-38	-	2752994	CDS	0.78	0.00390502	1618	IND
Rv0324	Rv3407	3826265	13	+	3826252	CDS	-0.23	0.301817	2229	no
Rv0324	Rv1587c	1788510	4	-	1788506	Antisense.TSS	0.71	4.50435e-07	1047	IND
Rv0324	Rv1889c	2139079	62	-	2139017	CDS	0.78	3.31703e-05	1238	IND
Rv0324	Rv3408	3826265	-8	+	3826273	Primary.TSS	-0.31	0.0236327	2229	no
Rv0324	Rv1994c	2237996	12	-	2237984	Primary.TSS	-1.6	1.72972e-14	1306	REP
Rv0324	Rv1995	2237996	-145	+	2238141	CDS	0.81	4.21147e-18	1307	IND
Rv0324	Rv0968	1078397	6	+	1078391	CDS	-0.22	0.312368	647	no
Rv0324	Rv1356c	1524675	-145	-	1524820	CDS	3.98	2.2207e-174	910	IND
Rv0324	Rv1052	1175569	-93	+	1175662	Primary.TSS	0.32	0.072805	706	no
Rv0324	Rv2131c	2393372	55	-	2393317	Primary.TSS	-1.3	3.95348e-69	1396	REP
Rv0324	Rv2132	2393372	-39	+	2393411	Primary.TSS	-0.81	0.000635783	1397	REP
Rv0324	Rv0747	838381	6	+	838375	Primary.TSS	0.11	0.789658	494	no
Rv0324	Rv3738c	4189854	-5	-	4189859	Antisense.TSS	-0.5	0.00919195	2441	no
Rv0324	Rv2957	3310099	-11	+	3310110	Antisense.TSS	0.86	7.63761e-05	1927	IND
Rv0324	Rv1356c	1524675	61	-	1524614	Antisense.TSS	3.98	2.2207e-174	910	IND
Rv0324	Rv1184c	1325630	-58	-	1325688	Primary.TSS	0.9	1.27519e-06	805	IND
Rv0324	Rv3639c	4077820	-129	-	4077949	Antisense.TSS	0.02	0.839407	2368	no
Rv0324	Rv0324	391353	1	+	391352	CDS	4.7	5.47235e-93	225	IND
Rv0324	Rv1977	2219436	-123	+	2219559	Primary.TSS	-0.22	0.213281	1289	no
Rv0324	Rv2516c	2833802	47	-	2833755	Primary.TSS	0.63	0.000489195	1656	IND
Rv0324	Rv2434c	2730590	30	-	2730560	CDS	0.72	3.15682e-05	1604	IND
Rv0324	Rv2254c	2528892	-83	-	2528975	CDS	-0.48	0.0455502	1481	no
Rv0324	Rv3407	3826265	-8	+	3826273	Internal.TSS	-0.23	0.301817	2229	no
Rv0324	Rv2517c	2833802	41	-	2833761	CDS	0.75	0.002986	1656	IND
Rv0324	Rv1983	2226126	-85	+	2226211	Primary.TSS	-0.11	0.507259	1295	no
Rv0324	Rv2452c	2752956	-12	-	2752968	Internal.TSS	0.78	0.00390502	1618	IND
Rv0324	Rv2412	2710017	-27	+	2710044	Primary.TSS	0.83	0.000145097	1591	IND
Rv0324	Rv3390	3804791	-74	+	3804865	Primary.TSS	0.42	0.0244541	2216	no
Rv0324	Rv1006	1123528	-61	+	1123589	Primary.TSS	0.48	1.92939e-05	674	no
Rv0324	Rv3405c	3825297	29	-	3825268	CDS	0.16	0.572837	2228	no
Rv0324	Rv0969	1078397	-148	+	1078545	Primary.TSS	-0.16	0.344058	648	no
Transcription Factor	Target Gene	Chip Center	Distance	Strand	Genomic Position	Type	Expression	Expression p-value	Operon	Differential Expression	Bicluster	q.Bicluster	q.ChIPSeq	q.ChIPSeq.genes	q.DE	q.DE.genes
Rv0330c	Rv0330c	396115	28	-	396087	CDS	5.41	8.91779e-61	228	IND
Rv0330c	Rv0331	396115	-53	+	396168	Primary.TSS	-0.71	0.149297	229	no
Rv0330c	Rv0405	485782	51	+	485731	CDS	0.18	0.948058	275	no
Transcription Factor	Target Gene	Chip Center	Distance	Strand	Genomic Position	Type	Expression	Expression p-value	Operon	Differential Expression	Bicluster	q.Bicluster	q.ChIPSeq	q.ChIPSeq.genes	q.DE	q.DE.genes
Rv0339c	Rv3458c	3878600	-73	-	3878673	Antisense.TSS	0.05	0.922513	2261	no	409:461	1899-12-31 07:16:00	1899-12-31 03:03:00	Rv0341 Rv0342 Rv0343:Rv0341 Rv0342 Rv0343	1899-12-31 03:03:00	Rv0341 Rv0342 Rv0343:Rv0341 Rv0342 Rv0343
Rv0339c	Rv3350c	3767150	48	-	3767102	CDS	-0.41	0.344431	2189	no
Rv0339c	Rv3467	3884890	39	+	3884851	Antisense.TSS	0.29	0.541347	2265	no
Rv0339c	Rv0340	408516	-80	+	408596	Primary.TSS	0.61	0.191397	235	no
Rv0339c	Rv3653	4093980	40	+	4093940	CDS	0.04	0.977889	2380	no
Rv0339c	Rv3693	4134670	-56	+	4134726	CDS	0.01	0.989659	2406	no
Rv0339c	Rv0094c	103785	9	-	103776	Antisense.TSS	0.49	0.276826	62	no
Rv0339c	Rv2225	2497720	42	+	2497678	Primary.TSS	-1.42	5.77732e-16	1463	REP
Rv0339c	Rv3647c	4088330	-20	-	4088350	Primary.TSS	-0.23	0.563399	2375	no
Rv0339c	Rv0339c	408516	51	-	408465	Primary.TSS	3.77	7.2374e-45	234	IND
Rv0339c	Rv0341	409229	-80	+	409309	Primary.TSS	1.56	6.54591e-05	236	IND
Rv0339c	Rv3706c	4149870	-41	-	4149911	CDS	-0.18	0.788426	2415	no
Rv0339c	Rv3706c	4149870	-32	-	4149902	Internal.TSS	-0.18	0.788426	2415	no
Transcription Factor	Target Gene	Chip Center	Distance	Strand	Genomic Position	Type	Expression	Expression p-value	Operon	Differential Expression	Bicluster	q.Bicluster	q.ChIPSeq	q.ChIPSeq.genes	q.DE	q.DE.genes
Rv0348	Rv0347	417462	-25	+	417487	Internal.TSS	-0.86	0.0409565	240	no
Rv0348	Rv2582	2906901	39	+	2906862	Internal.TSS	0.16	0.809279	1696	no
Rv0348	Rv3574	4016285	-3	+	4016288	Primary.TSS	0.37	0.384637	2328	no
Transcription Factor	Target Gene	Chip Center	Distance	Strand	Genomic Position	Type	Expression	Expression p-value	Operon	Differential Expression	Bicluster	q.Bicluster	q.ChIPSeq	q.ChIPSeq.genes	q.DE	q.DE.genes
Rv0353	Rv0252	302736	-130	+	302866	CDS	-0.14	0.771506	176	no
Rv0353	Rv0350	419748	-31	+	419779	Primary.TSS	-0.72	0.0717048	241	no
Rv0353	Rv0384c	462069	47	-	462022	Primary.TSS	0.31	0.376743	261	no
Rv0353	Rv0385	462069	-64	+	462133	Primary.TSS	-0.29	0.360026	262	no
Transcription Factor	Target Gene	Chip Center	Distance	Strand	Genomic Position	Type	Expression	Expression p-value	Operon	Differential Expression	Bicluster	q.Bicluster	q.ChIPSeq	q.ChIPSeq.genes	q.DE	q.DE.genes
Rv0445c	Rv0722	815004	11	+	814993	CDS	0.13	0.956245	476	no
Rv0445c	Rv2107	2366930	-17	+	2366947	Primary.TSS	-0.27	0.966643	1379	no
Rv0445c	Rv2132	2393464	53	+	2393411	Primary.TSS	-0.15	0.969443	1397	no
Transcription Factor	Target Gene	Chip Center	Distance	Strand	Genomic Position	Type	Expression	Expression p-value	Operon	Differential Expression	Bicluster	q.Bicluster	q.ChIPSeq	q.ChIPSeq.genes	q.DE	q.DE.genes
Rv0465c	Rv0473	563425	-142	+	563567	Primary.TSS	-0.22	0.23185	319	no	101:156:302:373:593	12:13:12:10:19	3:2:7:3:3	Rv0464c Rv0465c Rv0466:Rv3139 Rv3140:Rv0464c Rv0465c Rv0466 Rv2906c Rv2907c Rv2908c Rv2909c:Rv0928 Rv0929 Rv0930:Rv3138 Rv3139 Rv3140	3:2:3:3:2	Rv0464c Rv0465c Rv0466:Rv3139 Rv3140:Rv0464c Rv0465c Rv0466:Rv0928 Rv0929 Rv0930:Rv3139 Rv3140
Rv0465c	Rv3323c	3709617	-88	-	3709705	Internal.TSS	-0.48	0.14722	2169	no
Rv0465c	Rv0456B	547445	-36	-	547481	Internal.TSS	NA	NA	NA	NA
Rv0465c	Rv3370c	3784834	58	-	3784776	CDS	-0.39	0.0778838	2203	no
Rv0465c	Rv1847	2096704	-56	+	2096760	Primary.TSS	-0.63	0.0308727	1212	no
Rv0465c	Rv0472c	563425	-27	-	563452	Primary.TSS	-0.49	0.00775649	318	no
Rv0465c	Rv1356c	1524808	-12	-	1524820	CDS	-0.35	0.028018	910	no
Rv0465c	Rv0465c	556350	44	-	556306	Primary.TSS	3.63	9.62035e-46	311	IND
Rv0465c	Rv3323c	3709617	-97	-	3709714	CDS	-0.48	0.14722	2169	no
Rv0465c	Rv3371	3784834	-98	+	3784932	CDS	-0.26	0.456879	2204	no
Rv0465c	Rv3144c	3511385	-42	-	3511427	Primary.TSS	-0.95	1.39917e-14	2056	REP
Rv0465c	Rv3139	3505336	6	+	3505330	Primary.TSS	-1.34	7.37197e-07	2052	REP
Rv0465c	Rv1302	1458255	-40	+	1458295	CDS	0.36	0.0536318	885	no
Rv0465c	Rv1161	1287100	-24	+	1287124	Primary.TSS	0.04	0.843288	788	no
Rv0465c	Rv0467	557414	-22	+	557436	Primary.TSS	1.09	0.00138805	313	IND
Rv0465c	Rv2452c	2752961	-33	-	2752994	CDS	0.06	0.908163	1618	no
Rv0465c	Rv3724A	4169423	-19	+	4169442	Primary.TSS	-0.56	0.00304124	2429	no
Rv0465c	Rv1791	2029793	22	+	2029771	Primary.TSS	-0.32	0.282235	1173	no
Rv0465c	Rv0929	1035897	-131	+	1036028	CDS	-1.47	1.39917e-14	620	REP
Rv0465c	Rv3191c	3557352	19	-	3557333	Internal.TSS	0.1	0.619819	2079	no
Rv0465c	Rv3269	3650183	-5	+	3650188	Primary.TSS	-0.24	0.647128	2139	no
Rv0465c	Rv3068c	3433682	60	-	3433622	Primary.TSS	-0.64	0.0297076	2011	no
Rv0465c	Rv2545	2867650	-133	+	2867783	CDS	-0.04	0.926412	1673	no
Rv0465c	Rv1089A	1215087	-112	+	1215199	Primary.TSS	-0.05	0.914429	735	no
Rv0465c	Rv1374c	1547146	17	-	1547129	Antisense.TSS	-0.2	0.681594	925	no
Rv0465c	Rv1302	1458255	-58	+	1458313	Internal.TSS	0.36	0.0536318	885	no
Rv0465c	Rv1503c	1694457	-87	-	1694544	CDS	-0.09	0.893013	999	no
Rv0465c	Rv3376	3790091	-34	+	3790125	Primary.TSS	-0.25	0.259558	2207	no
Rv0465c	Rv1926c	2179430	-61	-	2179491	Primary.TSS	-0.17	0.746014	1266	no
Rv0465c	Rv0404	483758	4	+	483754	Primary.TSS	-0.26	0.514101	275	no
Rv0465c	Rv3724B	4169423	-53	+	4169476	Primary.TSS	-0.35	0.162856	2429	no
Rv0465c	Rv2544	2866999	-125	+	2867124	CDS	-0.03	0.956824	1673	no
Rv0465c	Rv0466	556350	-54	+	556404	Primary.TSS	-1.67	1.71841e-33	312	REP
Rv0465c	Rv3138	3505336	57	+	3505279	Antisense.TSS	-0.9	0.0234282	2051	no
Rv0465c	Rv3060c	3423243	30	-	3423213	CDS	0.05	0.896811	2004	no
Rv0465c	Rv1501	1691897	-135	+	1692032	Internal.TSS	-0.15	0.731272	997	no
Rv0465c	Rv2517c	2833768	13	-	2833755	Internal.TSS	-0.03	0.959171	1656	no
Rv0465c	Rv0928	1034864	13	+	1034851	Primary.TSS	-1.44	5.11097e-15	620	REP
Rv0465c	Rv1501	1691897	7	+	1691890	CDS	-0.15	0.731272	997	no
Rv0465c	Rv0456A	547445	-36	-	547481	Primary.TSS	-0.47	0.171524	305	no
Rv0465c	Rv2479c	2784546	-130	-	2784676	Internal.TSS	-0.27	0.175144	1635	no
Rv0465c	Rv2452c	2752961	-7	-	2752968	Internal.TSS	0.06	0.908163	1618	no
Rv0465c	Rv2145c	2405542	70	-	2405472	Primary.TSS	0	0.996727	1408	no
Rv0465c	Rv2909c	3217654	-120	-	3217774	Primary.TSS	-0.46	0.0344829	1899	no
Rv0465c	Rv2517c	2833768	7	-	2833761	CDS	-0.03	0.959171	1656	no
Rv0465c	Rv2516c	2833768	13	-	2833755	Primary.TSS	-0.35	0.216272	1656	no
Rv0465c	Rv1130	1254563	8	+	1254555	CDS	-0.15	0.841833	764	no
Rv0465c	Rv1500	1691897	23	+	1691874	Antisense.TSS	-0.39	0.222103	997	no
Rv0465c	Rv3378c	3793304	56	-	3793248	CDS	-0.7	0.167586	2208	no
Rv0465c	Rv2478c	2784546	-130	-	2784676	Primary.TSS	-0.55	0.142128	1634	no
Rv0465c	Rv1129c	1254563	29	-	1254534	CDS	-0.11	0.84866	763	no
Rv0465c	Rv0464c	555169	52	-	555117	Primary.TSS	-0.6	3.70381e-06	311	REP
Rv0465c	Rv2307B	2579792	-143	-	2579935	CDS	-0.39	0.223181	1518	no
Rv0465c	Rv2336	2610757	-26	+	2610783	Primary.TSS	0.14	0.779834	1540	no
Transcription Factor	Target Gene	Chip Center	Distance	Strand	Genomic Position	Type	Expression	Expression p-value	Operon	Differential Expression	Bicluster	q.Bicluster	q.ChIPSeq	q.ChIPSeq.genes	q.DE	q.DE.genes
Rv0472c	Rv0010c	13471	-87	-	13558	CDS	0.13	0.944941	7	no	276	13	2	Rv0824c Rv1094	2	Rv0824c Rv1094
Rv0472c	Rv0456A	547494	13	-	547481	Primary.TSS	-0.78	0.220178	305	no
Rv0472c	Rv3131	3496400	-112	+	3496512	Primary.TSS	1.57	0.621164	2047	no
Rv0472c	Rv0456B	547494	13	-	547481	Internal.TSS	NA	NA	NA	NA
Rv0472c	Rv0824c	918787	6	-	918781	Primary.TSS	-1.76	4.3441e-07	546	REP
Rv0472c	Rv3130c	3496400	-10	-	3496410	Primary.TSS	0.57	0.935512	2046	no
Rv0472c	Rv1177	1308897	-11	+	1308908	Primary.TSS	-1.37	4.41003e-11	799	REP
Rv0472c	Rv1094	1221948	-11	+	1221959	Primary.TSS	-2.03	1.02203e-09	739	REP
Transcription Factor	Target Gene	Chip Center	Distance	Strand	Genomic Position	Type	Expression	Expression p-value	Operon	Differential Expression	Bicluster	q.Bicluster	q.ChIPSeq	q.ChIPSeq.genes	q.DE	q.DE.genes
Rv0474	Rv0474	564962	-25	+	564987	Primary.TSS	2.16	9.45998e-29	320	IND
Rv0474	Rv0475	565765	-32	+	565797	CDS	-0.49	0.00980992	321	no
Rv0474	Rv0667	759615	23	+	759592	Primary.TSS	-0.04	0.929016	448	no
Rv0474	Rv1089A	1215120	-79	+	1215199	Primary.TSS	0.77	0.0415257	735	no
Rv0474	Rv1116	1240931	-72	+	1241003	CDS	0.1	0.858135	754	no
Rv0474	Rv1870c	2121762	-90	-	2121852	Primary.TSS	-0.26	0.689564	1225	no
Rv0474	Rv2107	2366941	-6	+	2366947	Primary.TSS	0.08	0.957749	1379	no
Rv0474	Rv2145c	2405532	60	-	2405472	Primary.TSS	0.02	0.957474	1408	no
Rv0474	Rv3462c	3880744	-67	-	3880811	Primary.TSS	-0.2	0.743863	2262	no
Rv0474	Rv3597c	4041398	33	-	4041365	Primary.TSS	-0.02	0.978361	2345	no
Rv0474	Rv3616c	4056336	-107	-	4056443	Primary.TSS	-0.13	0.821055	2353	no
Transcription Factor	Target Gene	Chip Center	Distance	Strand	Genomic Position	Type	Expression	Expression p-value	Operon	Differential Expression	Bicluster	q.Bicluster	q.ChIPSeq	q.ChIPSeq.genes	q.DE	q.DE.genes
Rv0494	Rv1391	1565340	-101	+	1565441	CDS	-0.15	0.253851	932	no	33	12	4	Rv3092c Rv3093c Rv3094c Rv3095	2	Rv3093c Rv3094c
Rv0494	Rv1229c	1372395	-59	-	1372454	Antisense.TSS	-0.02	0.899548	837	no
Rv0494	Rv3149	3514665	8	+	3514657	CDS	0.35	0.0963598	2057	no
Rv0494	Rv0645c	740215	28	-	740187	CDS	0.05	0.872286	436	no
Rv0494	Rv1633	1836893	-119	+	1837012	Primary.TSS	0.07	0.658817	1071	no
Rv0494	Rv3088	3454408	68	+	3454340	CDS	0.7	0.127035	2021	no
Rv0494	Rv3095	3463947	-22	+	3463969	Primary.TSS	-0.66	0.067873	2024	no
Rv0494	Rv1817	2060402	-125	+	2060527	Antisense.TSS	0.51	0.0346285	1194	no
Rv0494	Rv0382c	458340	-40	-	458380	CDS	-0.11	0.608889	259	no
Rv0494	Rv3840	4313056	-116	+	4313172	Primary.TSS	-0.31	0.237585	2512	no
Rv0494	Rv3839	4313056	-116	+	4313172	Internal.TSS	0.18	0.643463	2512	no
Rv0494	Rv0645c	740215	38	-	740177	Antisense.TSS	0.05	0.872286	436	no
Rv0494	Rv0442c	532219	-88	-	532307	Primary.TSS	-0.03	0.914503	295	no
Rv0494	Rv0357c	436819	50	-	436769	CDS	-0.14	0.639079	244	no
Rv0494	Rv2514c	2831361	23	-	2831338	CDS	0.64	0.0064154	1655	IND
Rv0494	Rv3786c	4233633	36	-	4233597	Primary.TSS	-0.73	2.81835e-05	2479	REP
Rv0494	Rv1534	1734644	-90	+	1734734	CDS	0.07	0.769972	1020	no
Rv0494	Rv1952	2200594	-119	+	2200713	Primary.TSS	0.38	0.0958695	1278	no
Rv0494	Rv2389c	2683601	-111	-	2683712	CDS	0.51	0.0131863	1577	no
Rv0494	Rv3094c	3463947	30	-	3463917	Primary.TSS	-2.73	1.45001e-07	2023	REP
Rv0494	Rv0467	557427	-9	+	557436	Primary.TSS	-0.99	0.00151645	313	REP
Rv0494	Rv2436	2733108	-122	+	2733230	CDS	0.42	0.151223	1605	no
Rv0494	Rv0494	584755	60	+	584695	CDS	5.68	2.9453e-110	336	IND
Rv0494	Rv2609c	2937777	-88	-	2937865	CDS	0.21	0.169116	1712	no
Rv0494	Rv0493c	584755	65	-	584690	CDS	-1.39	2.84966e-08	335	REP
Rv0494	Rv1632c	1836893	-3	-	1836896	Primary.TSS	-1.41	6.99551e-12	1070	REP
Transcription Factor	Target Gene	Chip Center	Distance	Strand	Genomic Position	Type	Expression	Expression p-value	Operon	Differential Expression	Bicluster	q.Bicluster	q.ChIPSeq	q.ChIPSeq.genes	q.DE	q.DE.genes
Rv0576	Rv0517	608625	-91	+	608716	Primary.TSS	-0.45	0.0267583	349	no	418:449:530:548	18:15:16:17	2:2:2:2	Rv0768 Rv0769:Rv1520 Rv2336:Rv0576 Rv0577:Rv0768 Rv0769	11:7:6:10	Rv0235c Rv0362 Rv0762c Rv0763c Rv0764c Rv0765c Rv0766c Rv0768 Rv0769 Rv0770 Rv1455:Rv1365c Rv1520 Rv2266 Rv2336 Rv2892c Rv3348 Rv3844:Rv0576 Rv0577 Rv1625c Rv2504c Rv2505c Rv2506:Rv0762c Rv0763c Rv0765c Rv0766c Rv0768 Rv0769 Rv0770 Rv0771 Rv1277 Rv1278
Rv0576	Rv0302	364455	-68	+	364523	Primary.TSS	-0.69	0.0279268	205	no
Rv0576	Rv0516c	608625	37	-	608588	Primary.TSS	-3.48	9.4316e-22	348	REP
Rv0576	Rv2034	2281272	-22	+	2281294	CDS	-2.91	1.97441e-13	1335	REP
Rv0576	Rv3429	3847242	62	+	3847180	Antisense.TSS	0.04	0.926887	2243	no
Rv0576	Rv3500c	3919112	-116	-	3919228	Internal.TSS	0.42	0.171907	2285	no
Rv0576	Rv3528c	3965130	-120	-	3965250	Primary.TSS	0.13	0.833776	2305	no
Rv0576	Rv2336	2610751	-32	+	2610783	Primary.TSS	-1.37	0.000187398	1540	REP
Rv0576	Rv0166	194979	62	+	194917	Primary.TSS	-1.07	0.00810876	121	REP
Rv0576	Rv0412c	499668	5	-	499663	Primary.TSS	-0.19	0.486967	278	no
Rv0576	Rv3583c	4025521	-44	-	4025565	Primary.TSS	-0.09	0.855676	2333	no
Rv0576	Rv0413	499668	-45	+	499713	CDS	-0.76	1.74158e-06	279	REP
Rv0576	Rv0114	137916	-25	+	137941	CDS	-0.01	0.973639	76	no
Rv0576	Rv2307B	2579815	-120	-	2579935	CDS	-0.47	0.138745	1518	no
Rv0576	Rv3429	3847242	-46	+	3847288	Internal.TSS	0.04	0.926887	2243	no
Rv0576	Rv3660c	4099515	35	-	4099480	Primary.TSS	-2.04	0.000274491	2382	REP
Rv0576	Rv1986	2229984	-4	+	2229988	Primary.TSS	-0.96	0.00305731	1298	REP
Rv0576	Rv1991A	2234915	24	-	2234891	Primary.TSS	NA	NA	NA	NA
Rv0576	Rv0165c	194979	48	-	194931	Primary.TSS	-0.53	0.399481	120	no
Rv0576	Rv0768	860789	-123	+	860912	CDS	-0.85	0.00691037	508	REP
Rv0576	Rv0576	669817	-20	+	669837	Primary.TSS	2.95	2.71808e-59	389	IND
Rv0576	Rv0413	499668	-78	+	499746	Internal.TSS	-0.76	1.74158e-06	279	REP
Rv0576	Rv1876	2125112	-117	+	2125229	Primary.TSS	-0.57	0.00258904	1229	no
Rv0576	Rv3403c	3823857	-6	-	3823863	CDS	-0.46	0.0224294	2227	no
Rv0576	Rv1847	2096718	-42	+	2096760	Primary.TSS	-0.51	0.0910739	1212	no
Rv0576	Rv1519	1710699	-7	+	1710706	Primary.TSS	-1.53	0.00169671	1010	REP
Rv0576	Rv3499c	3919112	-116	-	3919228	Primary.TSS	-0.24	0.292482	2285	no
Rv0576	Rv3681c	4121690	-8	-	4121698	Primary.TSS	-2.06	1.12577e-44	2397	REP
Rv0576	Rv0668	763354	-16	+	763370	CDS	0.2	0.389881	449	no
Rv0576	Rv2779c	3086615	-97	-	3086712	Internal.TSS	-0.11	0.781371	1827	no
Rv0576	Rv2779c	3086615	-139	-	3086754	CDS	-0.11	0.781371	1827	no
Rv0576	Rv3661	4099515	-132	+	4099647	Primary.TSS	-0.76	8.77059e-11	2383	REP
Rv0576	Rv0300	363887	61	+	363826	Primary.TSS	-0.2	0.483038	204	no
Rv0576	Rv2761c	3072612	-28	-	3072640	CDS	-0.27	0.343551	1814	no
Rv0576	Rv3219	3595634	31	+	3595603	Primary.TSS	0.37	0.339648	2105	no
Rv0576	Rv2145c	2405530	58	-	2405472	Primary.TSS	0.03	0.887689	1408	no
Transcription Factor	Target Gene	Chip Center	Distance	Strand	Genomic Position	Type	Expression	Expression p-value	Operon	Differential Expression	Bicluster	q.Bicluster	q.ChIPSeq	q.ChIPSeq.genes	q.DE	q.DE.genes
Rv0602c	Rv2138	2397268	23	+	2397245	Primary.TSS	-0.12	0.804394	1401	no
Rv0602c	Rv2145c	2405525	53	-	2405472	Primary.TSS	-0.19	0.468516	1408	no
Rv0602c	Rv0602c	699744	-55	-	699799	CDS	6.99	1.3653e-176	403	IND
Rv0602c	Rv0603	699744	-112	+	699856	CDS	5.61	7.5225e-126	404	IND
Rv0602c	Rv1991A	2234881	-10	-	2234891	Primary.TSS	NA	NA	NA	NA
Rv0602c	Rv0157	185082	30	+	185052	CDS	-0.17	0.648928	111	no
Rv0602c	Rv0188	219491	5	+	219486	CDS	-0.27	0.573151	129	no
Rv0602c	Rv0208c	248114	-1	-	248115	Internal.TSS	0.08	0.841587	144	no
Rv0602c	Rv0208c	248116	1	-	248115	Internal.TSS	0.08	0.841587	144	no
Rv0602c	Rv0222	265491	-16	+	265507	CDS	0.01	0.984889	153	no
Rv0602c	Rv0331	396200	32	+	396168	Primary.TSS	-0.46	0.380726	229	no
Rv0602c	Rv0350	419769	-10	+	419779	Primary.TSS	-0.11	0.91517	241	no
Rv0602c	Rv0463	554012	-4	+	554016	CDS	0.14	0.744155	310	no
Rv0602c	Rv0475	565784	-13	+	565797	CDS	-0.38	0.140415	321	no
Rv0602c	Rv0489	578393	-33	+	578426	Primary.TSS	-0.14	0.663382	331	no
Rv0602c	Rv0688	787935	-17	+	787952	Internal.TSS	-0.09	0.82892	461	no
Rv0602c	Rv0688	787935	-5	+	787940	CDS	-0.09	0.82892	461	no
Rv0602c	Rv0789c	883955	31	-	883924	Internal.TSS	-0.37	0.447196	522	no
Rv0602c	Rv0789c	883955	-95	-	884050	CDS	-0.37	0.447196	522	no
Rv0602c	Rv1033c	1158781	43	-	1158738	Primary.TSS	0.18	0.826938	691	no
Rv0602c	Rv1116	1240929	-74	+	1241003	CDS	0.44	0.308808	754	no
Rv0602c	Rv1170	1300313	9	+	1300304	CDS	0.11	0.837719	793	no
Rv0602c	Rv1221	1364397	-16	+	1364413	Primary.TSS	0.05	0.94853	831	no
Rv0602c	Rv1265	1413335	-36	+	1413371	Internal.TSS	0.26	0.59012	860	no
Rv0602c	Rv1394c	1571012	43	-	1570969	Primary.TSS	0.13	0.844841	934	no
Rv0602c	Rv1395	1571012	-35	+	1571047	CDS	-0.09	0.90064	935	no
Rv0602c	Rv1503c	1694337	3	-	1694334	Internal.TSS	0.34	0.739965	999	no
Rv0602c	Rv1524	1718715	-11	+	1718726	CDS	-0.11	0.83953	1013	no
Rv0602c	Rv1776c	2010631	9	-	2010622	Primary.TSS	-0.64	0.0144308	1160	no
Rv0602c	Rv1777	2010631	-25	+	2010656	CDS	0.1	0.723681	1161	no
Rv0602c	Rv1793	2030687	11	+	2030676	Primary.TSS	-0.48	0.476632	1174	no
Rv0602c	Rv1799	2039127	-32	+	2039159	CDS	0.34	0.676366	1177	no
Rv0602c	Rv1963c	2207079	32	-	2207047	Primary.TSS	-0.07	0.940547	1286	no
Rv0602c	Rv1985c	2229970	68	-	2229902	CDS	-0.49	0.274709	1297	no
Rv0602c	Rv1986	2229970	-18	+	2229988	Primary.TSS	-0.19	0.812342	1298	no
Rv0602c	Rv2022c	2267729	5	-	2267724	CDS	0.07	0.918424	1327	no
Rv0602c	Rv2107	2366928	-19	+	2366947	Primary.TSS	0.58	0.613015	1379	no
Rv0602c	Rv2136c	2397268	58	-	2397210	Primary.TSS	0.25	0.491559	1399	no
Rv0602c	Rv2137c	2397268	23	-	2397245	Antisense.TSS	-0.33	0.570789	1400	no
Rv0602c	Rv2137c	2397268	58	-	2397210	Internal.TSS	-0.33	0.570789	1400	no
Rv0602c	Rv2137c	2397268	-47	-	2397315	CDS	-0.33	0.570789	1400	no
Rv0602c	Rv2197c	2462176	28	-	2462148	CDS	-0.11	0.682317	1441	no
Rv0602c	Rv2243	2516738	-49	+	2516787	Primary.TSS	-0.52	0.414098	1473	no
Rv0602c	Rv2272	2545608	-129	+	2545737	CDS	-0.1	0.811815	1493	no
Rv0602c	Rv2299c	2571995	-30	-	2572025	Primary.TSS	-0.27	0.722723	1511	no
Rv0602c	Rv2307B	2579810	-125	-	2579935	CDS	0.56	0.241637	1518	no
Rv0602c	Rv2333c	2608288	-33	-	2608321	CDS	-0.39	0.209852	1538	no
Rv0602c	Rv2352c	2634215	49	-	2634166	Primary.TSS	0.24	0.581342	1555	no
Rv0602c	Rv2367c	2648891	-17	-	2648908	Primary.TSS	-0.1	0.883674	1564	no
Rv0602c	Rv2438A	2736833	-1	+	2736834	Antisense.TSS	0.25	0.753287	1607	no
Rv0602c	Rv2452c	2752944	-24	-	2752968	Internal.TSS	0.47	0.518428	1618	no
Rv0602c	Rv2452c	2752944	-50	-	2752994	CDS	0.47	0.518428	1618	no
Rv0602c	Rv2562	2881815	57	+	2881758	CDS	0.59	0.154065	1683	no
Rv0602c	Rv2571c	2895972	12	-	2895960	CDS	-0.15	0.723681	1688	no
Rv0602c	Rv2588c	2916162	-112	-	2916274	Primary.TSS	0.14	0.73624	1699	no
Rv0602c	Rv2779c	3086752	-2	-	3086754	CDS	0.72	0.114782	1827	no
Rv0602c	Rv2779c	3086752	40	-	3086712	Internal.TSS	0.72	0.114782	1827	no
Rv0602c	Rv2780	3086752	-47	+	3086799	Primary.TSS	0.12	0.895839	1828	no
Rv0602c	Rv2787	3095124	-4	+	3095128	Internal.TSS	0.03	0.974343	1833	no
Rv0602c	Rv2839c	3147947	-15	-	3147962	Primary.TSS	-0.02	0.96398	1859	no
Rv0602c	Rv2884	3193421	28	+	3193393	CDS	-0.46	0.474171	1885	no
Rv0602c	Rv2901c	3212064	-150	-	3212214	Primary.TSS	0.06	0.932788	1895	no
Rv0602c	Rv2902c	3212064	-150	-	3212214	Internal.TSS	0.09	0.861012	1896	no
Rv0602c	Rv2947c	3297768	-72	-	3297840	CDS	0.23	0.699673	1921	no
Rv0602c	Rv2999	3357536	-66	+	3357602	CDS	-0.07	0.95544	1960	no
Rv0602c	Rv3007c	3366409	-41	-	3366450	CDS	-0.35	0.246891	1966	no
Rv0602c	Rv3034c	3395088	53	-	3395035	Primary.TSS	0.23	0.333487	1985	no
Rv0602c	Rv3035	3395088	-13	+	3395101	Primary.TSS	-0.23	0.507983	1986	no
Rv0602c	Rv3108	3477339	-27	+	3477366	Internal.TSS	0.15	0.706269	2032	no
Rv0602c	Rv3109	3477339	-27	+	3477366	Primary.TSS	0.28	0.689307	2033	no
Rv0602c	Rv3347c	3753265	49	-	3753216	Primary.TSS	0.25	0.574002	2186	no
Rv0602c	Rv3477	3893962	9	+	3893953	Primary.TSS	-0.63	0.157964	2272	no
Rv0602c	Rv3706c	4149882	-29	-	4149911	CDS	-0.39	0.437811	2415	no
Rv0602c	Rv3706c	4149882	-20	-	4149902	Internal.TSS	-0.39	0.437811	2415	no
Rv0602c	Rv3811	4274737	-19	+	4274756	Primary.TSS	0.11	0.792166	2493	no
Rv0602c	Rv3812	4276451	-120	+	4276571	CDS	0.06	0.901761	2494	no
Rv0602c	Rv3869	4345028	-11	+	4345039	Primary.TSS	-0.35	0.306154	2530	no
Rv0602c	Rv3888c	4372582	-124	-	4372706	Primary.TSS	0.15	0.778785	2540	no
Rv0602c	Rv2280	2551549	31	+	2551518	Primary.TSS	-0.79	0.0081096	1498	REP
Rv0602c	Rv2438c	2736833	-1	-	2736834	Primary.TSS	-1.32	1.88417e-23	1608	REP
Transcription Factor	Target Gene	Chip Center	Distance	Strand	Genomic Position	Type	Expression	Expression p-value	Operon	Differential Expression	Bicluster	q.Bicluster	q.ChIPSeq	q.ChIPSeq.genes	q.DE	q.DE.genes
Rv0623	Rv0623	716365	-45	+	716410	Primary.TSS	2.39	1.1548e-27	419	IND	193	14	2	Rv0623 Rv0624	2	Rv0623 Rv0624
Transcription Factor	Target Gene	Chip Center	Distance	Strand	Genomic Position	Type	Expression	Expression p-value	Operon	Differential Expression	Bicluster	q.Bicluster	q.ChIPSeq	q.ChIPSeq.genes	q.DE	q.DE.genes
Rv0653c	Rv0653c	749967	38	-	749929	CDS	4.4	1.37351e-67	440	IND
Rv0653c	Rv0075	83987	-9	+	83996	CDS	0.21	0.429273	50	no
Rv0653c	Rv0148	174797	-36	+	174833	CDS	-0.26	0.0626995	107	no
Rv0653c	Rv0502	592580	-133	+	592713	Primary.TSS	0.07	0.688806	341	no
Rv0653c	Rv0543c	635886	11	-	635875	CDS	0.12	0.729469	366	no
Rv0653c	Rv0916c	1021714	29	-	1021685	Primary.TSS	0.08	0.88716	612	no
Rv0653c	Rv1015c	1134651	-46	-	1134697	Primary.TSS	-0.17	0.560509	680	no
Rv0653c	Rv1021	1142605	-66	+	1142671	CDS	0.05	0.865794	684	no
Rv0653c	Rv1802	2044151	-12	+	2044163	Internal.TSS	-0.12	0.731862	1180	no
Rv0653c	Rv1803c	2046728	-114	-	2046842	CDS	0.03	0.93979	1181	no
Rv0653c	Rv2008c	2257819	-123	-	2257942	CDS	-0.05	0.926151	1318	no
Rv0653c	Rv2865	3177511	-26	+	3177537	Primary.TSS	-0.09	0.907296	1874	no
Rv0653c	Rv2982c	3338851	-148	-	3338999	CDS	0.12	0.589909	1945	no
Rv0653c	Rv3239c	3617391	7	-	3617384	Internal.TSS	0.04	0.891731	2120	no
Rv0653c	Rv3350c	3758373	24	-	3758349	Internal.TSS	0.32	0.245002	2189	no
Rv0653c	Rv3722c	4168157	-124	-	4168281	Primary.TSS	-0.16	0.448646	2427	no
Rv0653c	Rv3741c	4192773	-80	-	4192853	CDS	0.31	0.512947	2443	no
Rv0653c	Rv3741c	4192773	-7	-	4192780	Antisense.TSS	0.31	0.512947	2443	no
Rv0653c	Rv0654	749967	0	+	749967	Primary.TSS	-0.85	0.00565818	441	REP
Transcription Factor	Target Gene	Chip Center	Distance	Strand	Genomic Position	Type	Expression	Expression p-value	Operon	Differential Expression	Bicluster	q.Bicluster	q.ChIPSeq	q.ChIPSeq.genes	q.DE	q.DE.genes
Rv0674	Rv0672	771456	-28	+	771484	Primary.TSS	-2.18	2.64867e-22	452	REP	299:464	1899-12-31 13:15:00	1899-12-31 04:03:00	Rv0672 Rv0673 Rv0674 Rv0675:Rv0672 Rv0673 Rv0674	1899-12-31 04:03:00	Rv0672 Rv0673 Rv0674 Rv0675:Rv0672 Rv0673 Rv0674
Rv0674	Rv3574	4016290	2	+	4016288	Primary.TSS	0.14	0.951168	2328	no
Transcription Factor	Target Gene	Chip Center	Distance	Strand	Genomic Position	Type	Expression	Expression p-value	Operon	Differential Expression	Bicluster	q.Bicluster	q.ChIPSeq	q.ChIPSeq.genes	q.DE	q.DE.genes
Rv0678	Rv2939	3274980	31	+	3274949	CDS	0.01	0.99078	1916	no	200:337	1899-12-31 15:18:00	1899-12-31 06:06:00	Rv3504 Rv3505 Rv3526 Rv3527 Rv3568c Rv3570c:Rv0848 Rv0849 Rv0850 Rv3567c Rv3569c Rv3571	1899-12-31 02:07:00	Rv3568c Rv3570c:Rv0846c Rv0848 Rv0849 Rv3529c Rv3567c Rv3569c Rv3571
Rv0678	Rv0348	418864	-25	+	418889	Antisense.TSS	0.46	0.245306	240	no
Rv0678	Rv0344c	414993	52	-	414941	CDS	0.31	0.54999	237	no
Rv0678	Rv0347	417496	9	+	417487	Internal.TSS	0.74	0.0694177	240	no
Rv0678	Rv0294	358115	-56	+	358171	CDS	0.35	0.133857	200	no
Rv0678	Rv0653c	749960	31	-	749929	CDS	-0.1	0.84163	440	no
Rv0678	Rv2947c	3297781	-59	-	3297840	CDS	-0.02	0.961584	1921	no
Rv0678	Rv2891	3200297	31	+	3200266	CDS	-0.01	0.932227	1889	no
Rv0678	Rv0345	414993	-51	+	415044	Primary.TSS	-0.02	0.954776	238	no
Rv0678	Rv0348	418864	22	+	418842	Internal.TSS	0.46	0.245306	240	no
Rv0678	Rv0338c	405868	-19	-	405887	Primary.TSS	-0.06	0.763082	233	no
Rv0678	Rv1740	1967694	-11	+	1967705	Primary.TSS	-0.15	0.752437	1130	no
Rv0678	Rv0683	781885	-49	+	781934	CDS	0	0.996052	457	no
Rv0678	Rv0413	499680	-66	+	499746	Internal.TSS	0.16	0.427286	279	no
Rv0678	Rv0320	387857	-31	+	387888	CDS	0.14	0.812408	222	no
Rv0678	Rv2884	3193366	-27	+	3193393	CDS	-0.34	0.418387	1885	no
Rv0678	Rv0638	733376	14	+	733362	Primary.TSS	-0.12	0.620793	430	no
Rv0678	Rv2904c	3214445	51	-	3214394	Primary.TSS	-0.43	0.0156793	1897	no
Rv0678	Rv0293c	358115	41	-	358074	Primary.TSS	-0.3	0.138283	199	no
Rv0678	Rv0654	749960	-7	+	749967	Primary.TSS	0.8	0.0256667	441	no
Rv0678	Rv0448c	537085	-84	-	537169	CDS	-0.1	0.735809	299	no
Rv0678	Rv0451c	542103	7	-	542096	Primary.TSS	0.21	0.551225	300	no
Rv0678	Rv1753c	1984910	40	-	1984870	Primary.TSS	-0.11	0.681697	1140	no
Rv0678	Rv2525c	2850615	39	-	2850576	Primary.TSS	0.16	0.576703	1663	no
Rv0678	Rv2530A	2854820	-87	-	2854907	Primary.TSS	-0.4	0.0961636	1667	no
Rv0678	Rv2142A	2402767	48	-	2402719	Primary.TSS	NA	NA	NA	NA
Rv0678	Rv0412c	499680	17	-	499663	Primary.TSS	0.22	0.417364	278	no
Rv0678	Rv2875	3187016	-14	+	3187030	CDS	0.66	0.0581059	1880	no
Rv0678	Rv0622	715989	57	+	715932	Antisense.TSS	0.4	0.184537	418	no
Rv0678	Rv2846c	3154660	26	-	3154634	Primary.TSS	-0.03	0.934001	1864	no
Rv0678	Rv0652	748897	48	+	748849	CDS	0.16	0.665792	439	no
Rv0678	Rv3046c	3407726	38	-	3407688	Primary.TSS	0.09	0.847303	1992	no
Rv0678	Rv1739c	1967694	57	-	1967637	CDS	0.17	0.471152	1129	no
Rv0678	Rv3299c	3685956	-57	-	3686013	Primary.TSS	0.26	0.150674	2156	no
Rv0678	Rv3300c	3685956	-57	-	3686013	Internal.TSS	-0.04	0.901923	2156	no
Rv0678	Rv0452	542103	-57	+	542160	Internal.TSS	0.29	0.634165	301	no
Rv0678	Rv2956	3308691	23	+	3308668	Primary.TSS	-0.11	0.827485	1926	no
Rv0678	Rv2957	3310133	23	+	3310110	Antisense.TSS	-0.19	0.661693	1927	no
Rv0678	Rv2972c	3327749	13	-	3327736	CDS	0.16	0.716842	1941	no
Rv0678	Rv0348	418260	-33	+	418293	CDS	0.46	0.245306	240	no
Rv0678	Rv0384c	462053	31	-	462022	Primary.TSS	0.19	0.606046	261	no
Rv0678	Rv0385	462053	-80	+	462133	Primary.TSS	0.31	0.297332	262	no
Rv0678	Rv3023c	3382640	18	-	3382622	CDS	-0.36	0.46475	1979	no
Rv0678	Rv0268c	323280	-21	-	323301	Primary.TSS	0.03	0.940986	184	no
Rv0678	Rv3276c	3658779	-18	-	3658797	Internal.TSS	0.07	0.655801	2142	no
Rv0678	Rv3285	3666309	-48	+	3666357	CDS	0.13	0.476473	2148	no
Rv0678	Rv1368	1540757	-51	+	1540808	Primary.TSS	0.05	0.818964	921	no
Rv0678	Rv0413	499680	-33	+	499713	CDS	0.16	0.427286	279	no
Rv0678	Rv1741	1967694	-48	+	1967742	Primary.TSS	0.22	0.580989	1130	no
Rv0678	Rv3346c	3743580	-18	-	3743598	Primary.TSS	-0.23	0.630545	2185	no
Rv0678	Rv3353c	3769058	62	-	3768996	CDS	0.33	0.495185	2192	no
Rv0678	Rv3354	3769058	-53	+	3769111	CDS	1.61	0.0196145	2193	no
Rv0678	Rv3388	3801585	-68	+	3801653	CDS	-0.05	0.930994	2214	no
Rv0678	Rv0354c	424732	38	-	424694	CDS	-0.69	0.0872465	242	no
Rv0678	Rv2827c	3135541	43	-	3135498	Primary.TSS	0.02	0.957248	1854	no
Rv0678	Rv0591	688961	-98	+	689059	CDS	-0.07	0.851732	397	no
Rv0678	Rv0599c	697797	-3	-	697800	Primary.TSS	0.2	0.64515	400	no
Rv0678	Rv3028c	3388044	13	-	3388031	CDS	-0.12	0.484154	1982	no
Rv0678	Rv1837c	2086959	-41	-	2087000	Primary.TSS	0.1	0.387337	1207	no
Rv0678	Rv3240c	3620513	-57	-	3620570	Primary.TSS	0.16	0.358757	2121	no
Rv0678	Rv0503c	594651	-129	-	594780	Primary.TSS	0.42	0.13656	342	no
Rv0678	Rv3096	3464468	-79	+	3464547	CDS	-0.14	0.603575	2025	no
Rv0678	Rv3115	3481433	-24	+	3481457	Antisense.TSS	-0.22	0.694096	2036	no
Rv0678	Rv0452	542103	-39	+	542142	CDS	0.29	0.634165	301	no
Rv0678	Rv3760	4205440	-47	+	4205487	Primary.TSS	-0.11	0.843402	2456	no
Rv0678	Rv3798	4252929	-64	+	4252993	CDS	-0.15	0.536945	2485	no
Rv0678	Rv3410c	3829859	-51	-	3829910	CDS	-0.08	0.719554	2231	no
Rv0678	Rv0379	455970	-4	+	455974	Primary.TSS	0.1	0.847409	257	no
Rv0678	Rv3019c	3378995	-6	-	3379001	CDS	-0.57	0.475301	1976	no
Rv0678	Rv3023c	3382640	24	-	3382616	Antisense.TSS	-0.36	0.46475	1979	no
Rv0678	Rv0161	190523	-84	+	190607	CDS	0.83	0.00570418	116	IND
Rv0678	Rv0392c	472523	-146	-	472669	Primary.TSS	0.74	0.00131677	267	IND
Rv0678	Rv0678	778977	-11	+	778988	Primary.TSS	4.13	1.38085e-39	454	IND
Rv0678	Rv0849	946471	-67	+	946538	Internal.TSS	1.25	0.000350548	568	IND
Rv0678	Rv0963c	1076101	4	-	1076097	CDS	1.1	9.96453e-08	643	IND
Rv0678	Rv3335c	3722468	-132	-	3722600	CDS	-0.22	0.43859	2179	no
Rv0678	Rv1760	1994400	3	+	1994397	Internal.TSS	0.66	0.000112693	1147	IND
Rv0678	Rv1895	2142479	-42	+	2142521	CDS	0.85	0.0010911	1242	IND
Rv0678	Rv1945	2195962	-27	+	2195989	Primary.TSS	0.61	0.00310369	1274	IND
Rv0678	Rv3571	4012297	28	+	4012269	Primary.TSS	1.49	4.31617e-12	2326	IND
Rv0678	Rv2803	3112008	12	+	3111996	Antisense.TSS	-0.53	0.0487564	1841	no
Rv0678	Rv0579	676039	-16	+	676055	Primary.TSS	0.2	0.298812	391	no
Rv0678	Rv0044c	49066	39	-	49027	Primary.TSS	0.8	0.000603926	29	IND
Rv0678	Rv1352	1518633	-95	+	1518728	Primary.TSS	0.57	0.0136382	909	no
Rv0678	Rv1808	2049812	-83	+	2049895	Primary.TSS	0.73	0.102215	1185	no
Rv0678	Rv1367c	1540757	38	-	1540719	Primary.TSS	-0.04	0.90068	920	no
Rv0678	Rv3527	3963471	-134	+	3963605	CDS	0.48	0.163882	2304	no
Rv0678	Rv3051c	3414283	-123	-	3414406	Primary.TSS	0.12	0.587708	1997	no
Rv0678	Rv3065	3430428	67	+	3430361	Primary.TSS	0.28	0.473448	2009	no
Rv0678	Rv1875	2124365	-16	+	2124381	CDS	0.47	0.137919	1228	no
Rv0678	Rv3115	3481433	-18	+	3481451	CDS	-0.22	0.694096	2036	no
Rv0678	Rv0467	557337	-99	+	557436	Primary.TSS	0.68	0.110521	313	no
Rv0678	Rv0468	559725	-25	+	559750	Antisense.TSS	0.25	0.393192	314	no
[truncated: 5,384 more rows]
